# Supplementary material for: Genomic and morphological evidence of distinct populations in the endemic common (weedy) seadragon Phyllopteryx taeniolatus (Syngnathidae) along the east coast of Australia
Source: PLoS One. 2020 Dec 23;15(12):e0243446. doi: 10.1371/journal.pone.0243446 (PMC7757807; doi:10.1371/journal.pone.0243446)
Supplement: S4 Fig — All 15 measurements were scaled by total length for each specimen (N = 45). Individuals were grouped into three groups representing 3 states NSW, VIC and TAS. Trendlines were added to each group. Note that TAS had only N = 5 samples. For body depth (BD1 and BD2) we indicate where possible sex, however dead individuals could not be sexed (majority of NSW specimens N = 13, and 3 from Eden). Symbols: Brown triangle NSW (open brown triangle female N = 2 and open brown rhomboid male N = 2), blue circle VIC male (open blue circle female N = 4) and black square TAS male (open black square female N = 4). (ZIP) [file pone.0243446.s004.zip]

Archive with 2 entries (2 files):
- S4 Fig.xlsx
- __MACOSX/._S4 Fig.xlsx
