# Supplementary material for: Genomic and morphological evidence of distinct populations in the endemic common (weedy) seadragon Phyllopteryx taeniolatus (Syngnathidae) along the east coast of Australia
Source: PLoS One. 2020 Dec 23;15(12):e0243446. doi: 10.1371/journal.pone.0243446 (PMC7757807; doi:10.1371/journal.pone.0243446)
Supplement: S1 Table — Data for seadragons from southeastern Australia from which genetic data was generated. It includes % missing loci, number of reads and average coverage. (XLSX) [file pone.0243446.s005.xlsx]

## Sheet: Template to use
S1 Table metadata. Genomic and morphological evidence of distinct subpopulations in the endemic weedy seadragon Phyllopteryx taeniolatus (Syngnathidae) along the east coast of Australia
materialSampleID	ORIGINAL ID	FIELD ID	phylum	class	order	family	genus	species	COLLECTORS	principalInvestigator	locality	decimalLatitude	decimalLongitude	coordinateUncertaintyInMeters	georeferenceProtocol	fieldNotes	yearCollected	monthCollected	dayCollected	permitInformation	country	lifeStage	fundingSource	preservative	eventRemarks	# Reads	Average Coverage	% Missing Loci
1-I6_AACT	1	1	Chordata	Actinopterygii	Syngnathiformes	Syngnathidae	Phyllopteryx	taeniolatus	David Booth	O. Selma Klanten	Botany Bay	-34.0027	151.219	100	Google Maps		2015	1	15	DPI NSW F94/696(A)-8.2 (2012-2019)	Australia	Adult	Seaworld Research & Rescue Foundation INC	EtOH 80%		1430894	18.11	4.25
Pt2_AACCA-AGATCCA-TTGTTGCA	Pt2	Pt2	Chordata	Actinopterygii	Syngnathiformes	Syngnathidae	Phyllopteryx	taeniolatus	David Booth	O. Selma Klanten	Botany Bay	-34.0027	151.219	100	Google Maps		2015	1	15	DPI NSW F94/696(A)-8.2 (2012-2019)	Australia	Adult	Seaworld Research & Rescue Foundation INC	EtOH 80%		4164864	35.55	0.75
Pt3_ACGAG-CTAGACA-CCACCATG	Pt3	Pt3	Chordata	Actinopterygii	Syngnathiformes	Syngnathidae	Phyllopteryx	taeniolatus	David Booth	O. Selma Klanten	Botany Bay	-34.0027	151.219	100	Google Maps		2015	1	15	DPI NSW F94/696(A)-8.2 (2012-2019)	Australia	Adult	Seaworld Research & Rescue Foundation INC	EtOH 80%		4341679	36.66	0.63
4-I6_CCAG	4	4	Chordata	Actinopterygii	Syngnathiformes	Syngnathidae	Phyllopteryx	taeniolatus	David Booth	O. Selma Klanten	Botany Bay	-34.0027	151.219	100	Google Maps		2015	1	15	DPI NSW F94/696(A)-8.2 (2012-2019)	Australia	Adult	Seaworld Research & Rescue Foundation INC	EtOH 80%		2600292	22.24	2.2
5-I6_TTGA	5	5	Chordata	Actinopterygii	Syngnathiformes	Syngnathidae	Phyllopteryx	taeniolatus	David Booth	O. Selma Klanten	Botany Bay	-34.0027	151.219	100	Google Maps		2015	1	15	DPI NSW F94/696(A)-8.2 (2012-2019)	Australia	Adult	Seaworld Research & Rescue Foundation INC	EtOH 80%		2443547	22.36	2.95
6-I6_GGTA	6	6	Chordata	Actinopterygii	Syngnathiformes	Syngnathidae	Phyllopteryx	taeniolatus	David Booth	O. Selma Klanten	Botany Bay	-34.0033	151.227	100	Google Maps		2015	1	15	DPI NSW F94/696(A)-8.2 (2012-2019)	Australia	Adult	Seaworld Research & Rescue Foundation INC	EtOH 80%		1291739	17.32	6.03
7-I6_ATTG	7	7	Chordata	Actinopterygii	Syngnathiformes	Syngnathidae	Phyllopteryx	taeniolatus	David Booth	O. Selma Klanten	Botany Bay	-34.0033	151.227	100	Google Maps		2015	1	15	DPI NSW F94/696(A)-8.2 (2012-2019)	Australia	Adult	Seaworld Research & Rescue Foundation INC	EtOH 80%		1488636	18.11	3.58
8-I6_CGGT	8	8	Chordata	Actinopterygii	Syngnathiformes	Syngnathidae	Phyllopteryx	taeniolatus	David Booth	O. Selma Klanten	Botany Bay	-34.0033	151.227	100	Google Maps		2015	1	15	DPI NSW F94/696(A)-8.2 (2012-2019)	Australia	Adult	Seaworld Research & Rescue Foundation INC	EtOH 80%		1457418	18.2	4.96
9-I6_TGCG	9	9	Chordata	Actinopterygii	Syngnathiformes	Syngnathidae	Phyllopteryx	taeniolatus	John Turnbull	O. Selma Klanten	Botany Bay	-33.9924	151.232	100	Google Maps		2015	1	22	DPI NSW F94/696(A)-8.2 (2012-2019)	Australia	Adult	Seaworld Research & Rescue Foundation INC	EtOH 80%		1244451	16.55	4.82
10-I6_GTAT	10	10	Chordata	Actinopterygii	Syngnathiformes	Syngnathidae	Phyllopteryx	taeniolatus	John Turnbull	O. Selma Klanten	Botany Bay	-33.9924	151.232	100	Google Maps		2015	1	22	DPI NSW F94/696(A)-8.2 (2012-2019)	Australia	Adult	Seaworld Research & Rescue Foundation INC	EtOH 80%		1548244	18.81	4.76
11-I6_AACCA	11	11	Chordata	Actinopterygii	Syngnathiformes	Syngnathidae	Phyllopteryx	taeniolatus	Rob McKinnon	O. Selma Klanten	Eden	-37.0762	149.909	100	Google Maps		2014	12	5	DPI NSW F94/696(A)-8.2 (2012-2019)	Australia	Adult	Seaworld Research & Rescue Foundation INC	EtOH 80%		1178474	16.81	9.22
12-I6_CCACG	12	12	Chordata	Actinopterygii	Syngnathiformes	Syngnathidae	Phyllopteryx	taeniolatus	Rob McKinnon	O. Selma Klanten	Eden	-37.0762	149.909	100	Google Maps		2014	12	5	DPI NSW F94/696(A)-8.2 (2012-2019)	Australia	Adult	Seaworld Research & Rescue Foundation INC	EtOH 80%		2913180	21.91	2.21
13-I6_TATAA	13	13	Chordata	Actinopterygii	Syngnathiformes	Syngnathidae	Phyllopteryx	taeniolatus	Rob McKinnon	O. Selma Klanten	Eden	-37.0762	149.909	100	Google Maps		2014	12	5	DPI NSW F94/696(A)-8.2 (2012-2019)	Australia	Adult	Seaworld Research & Rescue Foundation INC	EtOH 80%		1307327	16.75	7.18
14-I6_GAGCG	14	14	Chordata	Actinopterygii	Syngnathiformes	Syngnathidae	Phyllopteryx	taeniolatus	John Turnbull	O. Selma Klanten	Botany Bay	-33.9987	151.238	100	Google Maps		2015	2	8	DPI NSW F94/696(A)-8.2 (2012-2019)	Australia	Adult	Seaworld Research & Rescue Foundation INC	EtOH 80%		4462606	24.7	4.66
15-I6_ACATA	15	15	Chordata	Actinopterygii	Syngnathiformes	Syngnathidae	Phyllopteryx	taeniolatus	John Turnbull	O. Selma Klanten	Botany Bay	-33.9987	151.238	100	Google Maps		2015	2	8	DPI NSW F94/696(A)-8.2 (2012-2019)	Australia	Adult	Seaworld Research & Rescue Foundation INC	EtOH 80%		1369598	17.43	4.95
16-I6_CTCAG	16	16	Chordata	Actinopterygii	Syngnathiformes	Syngnathidae	Phyllopteryx	taeniolatus	John Turnbull	O. Selma Klanten	Botany Bay	-33.9987	151.238	100	Google Maps		2015	2	8	DPI NSW F94/696(A)-8.2 (2012-2019)	Australia	Adult	Seaworld Research & Rescue Foundation INC	EtOH 80%		1535100	18.33	3.46
17-I6_TCTGG	17	17	Chordata	Actinopterygii	Syngnathiformes	Syngnathidae	Phyllopteryx	taeniolatus	John Turnbull	O. Selma Klanten	Botany Bay	-33.9987	151.238	100	Google Maps		2015	2	8	DPI NSW F94/696(A)-8.2 (2012-2019)	Australia	Adult	Seaworld Research & Rescue Foundation INC	EtOH 80%		1980568	20.53	2.01
18-I6_CGGCA	18	18	Chordata	Actinopterygii	Syngnathiformes	Syngnathidae	Phyllopteryx	taeniolatus	John Turnbull	O. Selma Klanten	Sydney	-33.8074	151.308	100	Google Maps		2015	3	10	DPI NSW F94/696(A)-8.2 (2012-2019)	Australia	Adult	Seaworld Research & Rescue Foundation INC	EtOH 80%		1119916	16.91	10.91
19-I6_GAAGA	19	19	Chordata	Actinopterygii	Syngnathiformes	Syngnathidae	Phyllopteryx	taeniolatus	John Turnbull	O. Selma Klanten	Sydney	-33.8074	151.308	100	Google Maps		2015	3	10	DPI NSW F94/696(A)-8.2 (2012-2019)	Australia	Adult	Seaworld Research & Rescue Foundation INC	EtOH 80%		949888	14.55	10.67
20-I6_ACGAG	20	20	Chordata	Actinopterygii	Syngnathiformes	Syngnathidae	Phyllopteryx	taeniolatus	John Turnbull	O. Selma Klanten	Botany Bay	-34.0033	151.227	100	Google Maps		2015	3	13	DPI NSW F94/696(A)-8.2 (2012-2019)	Australia	Adult	Seaworld Research & Rescue Foundation INC	EtOH 80%		1567761	18.18	3
21-I6_TGCTCA	21	21	Chordata	Actinopterygii	Syngnathiformes	Syngnathidae	Phyllopteryx	taeniolatus	John Turnbull	O. Selma Klanten	Botany Bay	-34.0125	151.231	100	Google Maps		2015	3	13	DPI NSW F94/696(A)-8.2 (2012-2019)	Australia	Adult	Seaworld Research & Rescue Foundation INC	EtOH 80%		1379890	17.07	4.53
22-I6_GTTCCA	22	22	Chordata	Actinopterygii	Syngnathiformes	Syngnathidae	Phyllopteryx	taeniolatus	John Turnbull	O. Selma Klanten	Botany Bay	-34.0125	151.231	100	Google Maps		2015	3	13	DPI NSW F94/696(A)-8.2 (2012-2019)	Australia	Adult	Seaworld Research & Rescue Foundation INC	EtOH 80%		1035435	14.82	8.15
23-I6_AATGCA	23	23	Chordata	Actinopterygii	Syngnathiformes	Syngnathidae	Phyllopteryx	taeniolatus	John Turnbull	O. Selma Klanten	Botany Bay	-34.0125	151.231	100	Google Maps		2015	3	13	DPI NSW F94/696(A)-8.2 (2012-2019)	Australia	Adult	Seaworld Research & Rescue Foundation INC	EtOH 80%		1393681	17.33	5.05
25-I6_TTACGA	25	25	Chordata	Actinopterygii	Syngnathiformes	Syngnathidae	Phyllopteryx	taeniolatus	John Turnbull	O. Selma Klanten	Sydney	-33.9588	151.269	100	Google Maps		2015	3	29	DPI NSW F94/696(A)-8.2 (2012-2019)	Australia	Adult	Seaworld Research & Rescue Foundation INC	EtOH 80%		1344701	17.57	4.65
26-I6_CGTACA	26	26	Chordata	Actinopterygii	Syngnathiformes	Syngnathidae	Phyllopteryx	taeniolatus	John Turnbull	O. Selma Klanten	Sydney	-33.9588	151.269	100	Google Maps		2015	3	29	DPI NSW F94/696(A)-8.2 (2012-2019)	Australia	Adult	Seaworld Research & Rescue Foundation INC	EtOH 80%		1167606	17.91	9.88
27-I6_GACTAA	27	27	Chordata	Actinopterygii	Syngnathiformes	Syngnathidae	Phyllopteryx	taeniolatus	John Turnbull	O. Selma Klanten	Sydney	-33.9588	151.269	100	Google Maps		2015	3	29	DPI NSW F94/696(A)-8.2 (2012-2019)	Australia	Adult	Seaworld Research & Rescue Foundation INC	EtOH 80%		940333	15.12	12.36
28-I6_ATGACA	28	28	Chordata	Actinopterygii	Syngnathiformes	Syngnathidae	Phyllopteryx	taeniolatus	John Turnbull	O. Selma Klanten	Sydney	-33.8953	151.283	100	Google Maps		2015	4	18	DPI NSW F94/696(A)-8.2 (2012-2019)	Australia	Adult	Seaworld Research & Rescue Foundation INC	EtOH 80%		947871	14.27	11.12
Pt29_GACTAA-GGTA	Pt29	Pt29	Chordata	Actinopterygii	Syngnathiformes	Syngnathidae	Phyllopteryx	taeniolatus	Rob McKinnon	O. Selma Klanten	Eden	-37.0762	149.909	100	Google Maps		2015	7	12	DPI NSW F94/696(A)-8.2 (2012-2019)	Australia	Adult	Seaworld Research & Rescue Foundation INC	EtOH 80%		1055407	17.76	14.1
30-I6_TCACAG	30	30	Chordata	Actinopterygii	Syngnathiformes	Syngnathidae	Phyllopteryx	taeniolatus	Rob McKinnon	O. Selma Klanten	Eden	-37.0762	149.909	100	Google Maps		2015	7	12	DPI NSW F94/696(A)-8.2 (2012-2019)	Australia	Adult	Seaworld Research & Rescue Foundation INC	EtOH 80%		1482694	18.23	4.65
31-I6_GTCGGA	31	31	Chordata	Actinopterygii	Syngnathiformes	Syngnathidae	Phyllopteryx	taeniolatus	Rob McKinnon	O. Selma Klanten	Eden	-37.0762	149.909	100	Google Maps		2015	7	12	DPI NSW F94/696(A)-8.2 (2012-2019)	Australia	Adult	Seaworld Research & Rescue Foundation INC	EtOH 80%		1092604	15.9	8.34
32-I6_AGATCCA	32	32	Chordata	Actinopterygii	Syngnathiformes	Syngnathidae	Phyllopteryx	taeniolatus	Rob McKinnon	O. Selma Klanten	Eden	-37.0762	149.909	100	Google Maps		2015	7	12	DPI NSW F94/696(A)-8.2 (2012-2019)	Australia	Adult	Seaworld Research & Rescue Foundation INC	EtOH 80%		1041083	15.77	12.61
35-I6_TCCGACA	35	35	Chordata	Actinopterygii	Syngnathiformes	Syngnathidae	Phyllopteryx	taeniolatus	Rob McKinnon	O. Selma Klanten	Eden	-37.0762	149.909	100	Google Maps		2015	7	12	DPI NSW F94/696(A)-8.2 (2012-2019)	Australia	Adult	Seaworld Research & Rescue Foundation INC	EtOH 80%		509431	12.12	37.08
36-I6_TGGACCA	36	36	Chordata	Actinopterygii	Syngnathiformes	Syngnathidae	Phyllopteryx	taeniolatus	John Turnbull, Kristine O'Keefe	O. Selma Klanten	Sydney	-33.8897	151.287	100	Google Maps		2015	6	14	DPI NSW F94/696(A)-8.2 (2012-2019)	Australia	Adult	Seaworld Research & Rescue Foundation INC	EtOH 80%		1313293	17.86	7.37
38-I6_ACTCGCA	38	38	Chordata	Actinopterygii	Syngnathiformes	Syngnathidae	Phyllopteryx	taeniolatus	John Turnbull, Kristine O'Keefe	O. Selma Klanten	Sydney	-33.8431	151.286	100	Google Maps		2015	9	20	DPI NSW F94/696(A)-8.2 (2012-2019)	Australia	Adult	Seaworld Research & Rescue Foundation INC	EtOH 80%		1188227	9.29	8.2
39-I6_CTAGACA	39	39	Chordata	Actinopterygii	Syngnathiformes	Syngnathidae	Phyllopteryx	taeniolatus	John Turnbull, Kristine O'Keefe	O. Selma Klanten	Sydney	-33.8431	151.286	100	Google Maps		2015	9	20	DPI NSW F94/696(A)-8.2 (2012-2019)	Australia	Adult	Seaworld Research & Rescue Foundation INC	EtOH 80%		1164736	16.56	8.21
40-I6_GAGTCCA	40	40	Chordata	Actinopterygii	Syngnathiformes	Syngnathidae	Phyllopteryx	taeniolatus	John Turnbull, Kristine O'Keefe	O. Selma Klanten	Sydney	-33.8431	151.286	100	Google Maps		2015	9	20	DPI NSW F94/696(A)-8.2 (2012-2019)	Australia	Adult	Seaworld Research & Rescue Foundation INC	EtOH 80%		1065099	15.69	11.36
41-I6_AGCATCA	41	41	Chordata	Actinopterygii	Syngnathiformes	Syngnathidae	Phyllopteryx	taeniolatus	John Turnbull, Kristine O'Keefe	O. Selma Klanten	Sydney	-33.8431	151.286	100	Google Maps		2015	9	20	DPI NSW F94/696(A)-8.2 (2012-2019)	Australia	Adult	Seaworld Research & Rescue Foundation INC	EtOH 80%		1208971	15.85	7.6
42-I6_CCATAGA	42	42	Chordata	Actinopterygii	Syngnathiformes	Syngnathidae	Phyllopteryx	taeniolatus	John Turnbull, Kristine O'Keefe	O. Selma Klanten	Sydney	-33.8431	151.286	100	Google Maps		2015	9	20	DPI NSW F94/696(A)-8.2 (2012-2019)	Australia	Adult	Seaworld Research & Rescue Foundation INC	EtOH 80%		1566387	15.61	4.13
43-concat_TTGCCACA	44	44	Chordata	Actinopterygii	Syngnathiformes	Syngnathidae	Phyllopteryx	taeniolatus	John Turnbull, Kristine O'Keefe	O. Selma Klanten	Sydney	-33.6346	151.338	100	Google Maps		2015	10	11	DPI NSW F94/696(A)-8.2 (2012-2019)	Australia	Adult	Seaworld Research & Rescue Foundation INC	EtOH 80%	2 libraries for this individual sequenced and concatenated (2nd barcode GACTAA)	73949	18.1	16.98
44-I6_GGTGGCCA	43	43	Chordata	Actinopterygii	Syngnathiformes	Syngnathidae	Phyllopteryx	taeniolatus	Tim Green	O. Selma Klanten	Guerilla Bay	-35.8272	150.226	100	Google Maps	washed-up dead	2015	10	9	DPI NSW F94/696(A)-8.2 (2012-2019)	Australia	Adult	Seaworld Research & Rescue Foundation INC	EtOH 80%		868735	13.83	16.47
46-concat_CCACCATG	46	46	Chordata	Actinopterygii	Syngnathiformes	Syngnathidae	Phyllopteryx	taeniolatus	Tim Green	O. Selma Klanten	Guerilla Bay	-35.8272	150.226	100	Google Maps	washed-up dead	2015	12	15	DPI NSW F94/696(A)-8.2 (2012-2019)	Australia	Adult	Seaworld Research & Rescue Foundation INC	EtOH 80%	2 libraries for this individual sequenced and concatenated (2nd barcode ATGACA-GACCTCA)	24944	14.67	6.94
49-concat_AACGAATT	49	49	Chordata	Actinopterygii	Syngnathiformes	Syngnathidae	Phyllopteryx	taeniolatus	Kristine O'Keefe, John Turnbull	O. Selma Klanten	Flinders Pier	-38.4755	145.029	100	Google Maps		2016	11	3	VIC State Dept PA53 (2016-2018)	Australia	Adult	Seaworld Research & Rescue Foundation INC	EtOH 80%	2 libraries for this individual sequenced and concatenated (2nd barcode CTAGACA)	1079116	18.53	4.53
50-concat_CCAATCAG	50	50	Chordata	Actinopterygii	Syngnathiformes	Syngnathidae	Phyllopteryx	taeniolatus	Kristine O'Keefe, John Turnbull	O. Selma Klanten	Flinders Pier	-38.4755	145.029	100	Google Maps		2016	11	3	VIC State Dept PA53 (2016-2018)	Australia	Adult	Seaworld Research & Rescue Foundation INC	EtOH 80%	2 libraries for this individual sequenced and concatenated (2nd barcode GAGTCCA)	648942	11.31	7.24
51-concat_TTGTCTGA	51	51	Chordata	Actinopterygii	Syngnathiformes	Syngnathidae	Phyllopteryx	taeniolatus	Kristine O'Keefe, John Turnbull	O. Selma Klanten	Flinders Pier	-38.4755	145.029	100	Google Maps		2016	11	3	VIC State Dept PA53 (2016-2018)	Australia	Adult	Seaworld Research & Rescue Foundation INC	EtOH 80%	2 libraries for this individual sequenced and concatenated (2nd barcode AGCATCA)	986668	21.91	5.75
52-concat_GGTGAGCT	52	52	Chordata	Actinopterygii	Syngnathiformes	Syngnathidae	Phyllopteryx	taeniolatus	Kristine O'Keefe, John Turnbull	O. Selma Klanten	Flinders Pier	-38.4755	145.029	100	Google Maps		2016	11	3	VIC State Dept PA53 (2016-2018)	Australia	Adult	Seaworld Research & Rescue Foundation INC	EtOH 80%	2 libraries for this individual sequenced and concatenated (2nd barcode CCATAGA)	824313	17.26	5.24
53-I12_AACT-TTGCCACA	53	53	Chordata	Actinopterygii	Syngnathiformes	Syngnathidae	Phyllopteryx	taeniolatus	Kristine O'Keefe, John Turnbull	O. Selma Klanten	Flinders Pier	-38.4755	145.029	100	Google Maps		2016	11	3	VIC State Dept PA53 (2016-2018)	Australia	Adult	Seaworld Research & Rescue Foundation INC	EtOH 80%		2453337	19.14	4.21
54-I12_CCAG	54	54	Chordata	Actinopterygii	Syngnathiformes	Syngnathidae	Phyllopteryx	taeniolatus	Kristine O'Keefe, John Turnbull	O. Selma Klanten	Flinders Pier	-38.4755	145.029	100	Google Maps		2016	11	3	VIC State Dept PA53 (2016-2018)	Australia	Adult	Seaworld Research & Rescue Foundation INC	EtOH 80%		1203331	18.62	8.64
55-I12_TTGA	55	55	Chordata	Actinopterygii	Syngnathiformes	Syngnathidae	Phyllopteryx	taeniolatus	Kristine O'Keefe, John Turnbull	O. Selma Klanten	Flinders Pier	-38.4755	145.029	100	Google Maps		2016	11	3	VIC State Dept PA53 (2016-2018)	Australia	Adult	Seaworld Research & Rescue Foundation INC	EtOH 80%		1392516	21.97	6.89
56-I12_GGTA	56	56	Chordata	Actinopterygii	Syngnathiformes	Syngnathidae	Phyllopteryx	taeniolatus	Kristine O'Keefe, John Turnbull	O. Selma Klanten	Flinders Pier	-38.4755	145.029	100	Google Maps		2016	11	3	VIC State Dept PA53 (2016-2018)	Australia	Adult	Seaworld Research & Rescue Foundation INC	EtOH 80%		1282340	15.71	9.3
57-I12_ATTG	57	57	Chordata	Actinopterygii	Syngnathiformes	Syngnathidae	Phyllopteryx	taeniolatus	Kristine O'Keefe, John Turnbull	O. Selma Klanten	Flinders Pier	-38.4755	145.029	100	Google Maps		2016	11	3	VIC State Dept PA53 (2016-2018)	Australia	Adult	Seaworld Research & Rescue Foundation INC	EtOH 80%		1392246	17.68	6.7
58-I12_CGGT	58	58	Chordata	Actinopterygii	Syngnathiformes	Syngnathidae	Phyllopteryx	taeniolatus	Kristine O'Keefe, John Turnbull	O. Selma Klanten	Flinders Pier	-38.4755	145.029	100	Google Maps		2016	11	3	VIC State Dept PA53 (2016-2018)	Australia	Adult	Seaworld Research & Rescue Foundation INC	EtOH 80%		1142242	16.76	11.07
59-I12_TGCG-GGTGGCCA	59	59	Chordata	Actinopterygii	Syngnathiformes	Syngnathidae	Phyllopteryx	taeniolatus	John Turnbull, Kristine O'Keefe	O. Selma Klanten	Portsea Pier	-38.3176	144.714	100	Google Maps		2016	11	4	VIC State Dept PA53 (2016-2018)	Australia	Adult	Seaworld Research & Rescue Foundation INC	EtOH 80%		1243017	17.09	7.48
60-I12_GTAT-AACAACGT	60	60	Chordata	Actinopterygii	Syngnathiformes	Syngnathidae	Phyllopteryx	taeniolatus	John Turnbull, Kristine O'Keefe	O. Selma Klanten	Portsea Pier	-38.3176	144.714	100	Google Maps		2016	11	4	VIC State Dept PA53 (2016-2018)	Australia	Adult	Seaworld Research & Rescue Foundation INC	EtOH 80%		2325661	16.14	4.25
61-I12_AACCA	61	61	Chordata	Actinopterygii	Syngnathiformes	Syngnathidae	Phyllopteryx	taeniolatus	John Turnbull, Kristine O'Keefe	O. Selma Klanten	Portsea Pier	-38.3176	144.714	100	Google Maps		2016	11	4	VIC State Dept PA53 (2016-2018)	Australia	Adult	Seaworld Research & Rescue Foundation INC	EtOH 80%		1373734	16.38	7.42
62-I12_CCACG	62	62	Chordata	Actinopterygii	Syngnathiformes	Syngnathidae	Phyllopteryx	taeniolatus	John Turnbull, Kristine O'Keefe	O. Selma Klanten	Portsea Pier	-38.3176	144.714	100	Google Maps		2016	11	4	VIC State Dept PA53 (2016-2018)	Australia	Adult	Seaworld Research & Rescue Foundation INC	EtOH 80%		1237114	22.14	8.91
63-I12_TATAA-CCACCATG	63	63	Chordata	Actinopterygii	Syngnathiformes	Syngnathidae	Phyllopteryx	taeniolatus	John Turnbull, Kristine O'Keefe	O. Selma Klanten	Portsea Pier	-38.3176	144.714	100	Google Maps		2016	11	4	VIC State Dept PA53 (2016-2018)	Australia	Adult	Seaworld Research & Rescue Foundation INC	EtOH 80%		2660603	17.16	4.57
64-I12_GAGCG-TTGTTGCA	64	64	Chordata	Actinopterygii	Syngnathiformes	Syngnathidae	Phyllopteryx	taeniolatus	John Turnbull, Kristine O'Keefe	O. Selma Klanten	Bicheno	-41.8694	148.308	100	Google Maps		2016	11	26	DPI TAS 16021 (2016-2017)	Australia	Adult	Seaworld Research & Rescue Foundation INC	EtOH 80%		2267660	16.47	2.26
65-I12_ACATA	65	65	Chordata	Actinopterygii	Syngnathiformes	Syngnathidae	Phyllopteryx	taeniolatus	John Turnbull, Kristine O'Keefe	O. Selma Klanten	Bicheno	-41.8694	148.308	100	Google Maps		2016	11	26	DPI TAS 16021 (2016-2017)	Australia	Adult	Seaworld Research & Rescue Foundation INC	EtOH 80%		1132539	23.02	8.32
66-I12_CTCAG	66	66	Chordata	Actinopterygii	Syngnathiformes	Syngnathidae	Phyllopteryx	taeniolatus	John Turnbull, Kristine O'Keefe	O. Selma Klanten	Bicheno	-41.8694	148.308	100	Google Maps		2016	11	26	DPI TAS 16021 (2016-2017)	Australia	Adult	Seaworld Research & Rescue Foundation INC	EtOH 80%		1258493	21.42	5.53
67-I12_TCTGG	67	67	Chordata	Actinopterygii	Syngnathiformes	Syngnathidae	Phyllopteryx	taeniolatus	John Turnbull, Kristine O'Keefe	O. Selma Klanten	Bicheno	-41.8694	148.308	100	Google Maps		2016	11	26	DPI TAS 16021 (2016-2017)	Australia	Adult	Seaworld Research & Rescue Foundation INC	EtOH 80%		1319243	16	5.76
68-I12_CGGCA	68	68	Chordata	Actinopterygii	Syngnathiformes	Syngnathidae	Phyllopteryx	taeniolatus	John Turnbull, Kristine O'Keefe	O. Selma Klanten	Bicheno	-41.8694	148.308	100	Google Maps		2016	11	26	DPI TAS 16021 (2016-2017)	Australia	Adult	Seaworld Research & Rescue Foundation INC	EtOH 80%		1641129	16.9	4.5
69-I12_GAAGA	69	69	Chordata	Actinopterygii	Syngnathiformes	Syngnathidae	Phyllopteryx	taeniolatus	John Turnbull, Kristine O'Keefe	O. Selma Klanten	Bicheno	-41.8694	148.308	100	Google Maps		2016	11	26	DPI TAS 16021 (2016-2017)	Australia	Adult	Seaworld Research & Rescue Foundation INC	EtOH 80%		1551033	17.47	4.52
70-I12_ACGAG	70	70	Chordata	Actinopterygii	Syngnathiformes	Syngnathidae	Phyllopteryx	taeniolatus	John Turnbull, Kristine O'Keefe	O. Selma Klanten	Bicheno	-41.8694	148.308	100	Google Maps		2016	11	26	DPI TAS 16021 (2016-2017)	Australia	Adult	Seaworld Research & Rescue Foundation INC	EtOH 80%		797371	20.29	16.68
72-I12_TGCTCA	72	72	Chordata	Actinopterygii	Syngnathiformes	Syngnathidae	Phyllopteryx	taeniolatus	John Turnbull, Kristine O'Keefe	O. Selma Klanten	Jervis Bay	-35.1164	150.774	100	Google Maps		2017	5	12	DPI NSW F94/696(A)-8.3 (2014-2019)	Australia	Adult	Seaworld Research & Rescue Foundation INC	EtOH 80%		1511174	18.63	3.22
73-I12_GTTCCA	73	73	Chordata	Actinopterygii	Syngnathiformes	Syngnathidae	Phyllopteryx	taeniolatus	John Turnbull, Kristine O'Keefe	O. Selma Klanten	Jervis Bay	-35.1164	150.774	100	Google Maps		2017	5	12	DPI NSW F94/696(A)-8.3 (2014-2019)	Australia	Adult	Seaworld Research & Rescue Foundation INC	EtOH 80%		1578899	14.13	2.76
74-I12_AATGCA-GGTCGTAA	74	74	Chordata	Actinopterygii	Syngnathiformes	Syngnathidae	Phyllopteryx	taeniolatus	John Turnbull, Kristine O'Keefe	O. Selma Klanten	Jervis Bay	-35.1164	150.774	100	Google Maps		2017	5	12	DPI NSW F94/696(A)-8.3 (2014-2019)	Australia	Adult	Seaworld Research & Rescue Foundation INC	EtOH 80%		2524926	18.47	2.68
75-I12_CCGTCA	75	75	Chordata	Actinopterygii	Syngnathiformes	Syngnathidae	Phyllopteryx	taeniolatus	John Turnbull, Kristine O'Keefe	O. Selma Klanten	Jervis Bay	-35.1164	150.774	100	Google Maps		2017	5	12	DPI NSW F94/696(A)-8.3 (2014-2019)	Australia	Adult	Seaworld Research & Rescue Foundation INC	EtOH 80%		1284848	18.45	5.09
76-I12_GTCGGA-AACGAATT	76	76	Chordata	Actinopterygii	Syngnathiformes	Syngnathidae	Phyllopteryx	taeniolatus	Casey Gibson	O. Selma Klanten	Wollongong	-34.4308	150.907	100	Google Maps	washed-up dead	2017	5	19	DPI NSW F94/696(A)-8.2 (2012-2019)	Australia	Adult	Seaworld Research & Rescue Foundation INC	EtOH 80%		1194034	22.63	40.66
77-I12_AGATCCA-CCAATCAG	77	77	Chordata	Actinopterygii	Syngnathiformes	Syngnathidae	Phyllopteryx	taeniolatus	Noah Love, Brook Love	O. Selma Klanten	Sydney	-33.7193	151.309	100	Google Maps	washed-up dead	2017	4	20	DPI NSW F94/696(A)-8.2 (2012-2019)	Australia	Adult	Seaworld Research & Rescue Foundation INC	EtOH 80%		2557779	17.07	3.94
78-I12_TTACGA	78	78	Chordata	Actinopterygii	Syngnathiformes	Syngnathidae	Phyllopteryx	taeniolatus	Kristine O'Keefe, John Turnbull	O. Selma Klanten	Hobart	-42.9989	147.331	100	Google Maps		2018	1	21	DPI TAS 17145 (2017-2018)	Australia	Adult	Seaworld Research & Rescue Foundation INC	EtOH 80%		1737473	12.57	3.15
79-I12_CGTACA	79	79	Chordata	Actinopterygii	Syngnathiformes	Syngnathidae	Phyllopteryx	taeniolatus	Kristine O'Keefe, John Turnbull	O. Selma Klanten	Hobart	-42.9989	147.331	100	Google Maps		2018	1	21	DPI TAS 17145 (2017-2018)	Australia	Adult	Seaworld Research & Rescue Foundation INC	EtOH 80%		1548654	21.08	4.97
82-I12_TGGACCA-TTGTCTGA	82	82	Chordata	Actinopterygii	Syngnathiformes	Syngnathidae	Phyllopteryx	taeniolatus	Tim Green	O. Selma Klanten	Guerilla Bay	-35.8272	150.226	100	Google Maps	washed-up dead	2017	3	15	DPI NSW F94/696(A)-8.2 (2012-2019)	Australia	Adult	Seaworld Research & Rescue Foundation INC	EtOH 80%		2462135	20.19	3.44
