# Supplementary material for: Genomic and morphological evidence of distinct populations in the endemic common (weedy) seadragon Phyllopteryx taeniolatus (Syngnathidae) along the east coast of Australia
Source: PLoS One. 2020 Dec 23;15(12):e0243446. doi: 10.1371/journal.pone.0243446 (PMC7757807; doi:10.1371/journal.pone.0243446)
Supplement: S1 Data — (ZIP) [file pone.0243446.s008.zip]

Archive with 2 entries (2 files):
- Data seadragons_snps.vcf
- __MACOSX/._Data seadragons_snps.vcf
