# Supplementary material for: Genomic and morphological evidence of distinct populations in the endemic common (weedy) seadragon Phyllopteryx taeniolatus (Syngnathidae) along the east coast of Australia
Source: PLoS One. 2020 Dec 23;15(12):e0243446. doi: 10.1371/journal.pone.0243446 (PMC7757807; doi:10.1371/journal.pone.0243446)
Supplement: S1 Data — (ZIP) [file pone.0243446.s008.zip › Data seadragons_snps.vcf]

##fileformat=VCFv4.2
##fileDate=20181101
##source="Stacks v2.0b"
##INFO=<ID=AD,Number=R,Type=Integer,Description="Total Depth for Each Allele">
##INFO=<ID=AF,Number=A,Type=Float,Description="Allele Frequency">
##INFO=<ID=DP,Number=1,Type=Integer,Description="Total Depth">
##INFO=<ID=NS,Number=1,Type=Integer,Description="Number of Samples With Data">
##FORMAT=<ID=AD,Number=R,Type=Integer,Description="Allele Depth">
##FORMAT=<ID=DP,Number=1,Type=Integer,Description="Read Depth">
##FORMAT=<ID=HQ,Number=2,Type=Integer,Description="Haplotype Quality">
##FORMAT=<ID=GL,Number=G,Type=Float,Description="Genotype Likelihood">
##FORMAT=<ID=GQ,Number=1,Type=Integer,Description="Genotype Quality">
##FORMAT=<ID=GT,Number=1,Type=String,Description="Genotype">
##INFO=<ID=loc_strand,Number=1,Type=Character,Description="Genomic strand the corresponding Stacks locus aligns on">
#CHROM	POS	ID	REF	ALT	QUAL	FILTER	INFO	FORMAT	1-I6_AACT	Pt2_AACCA-AGATCCA-TTGTTGCA	Pt3_ACGAG-CTAGACA-CCACCATG	4-I6_CCAG	5-I6_TTGA	6-I6_GGTA	7-I6_ATTG	8-I6_CGGT	9-I6_TGCG	10-I6_GTAT	11-I6_AACCA	12-I6_CCACG	13-I6_TATAA	14-I6_GAGCG	15-I6_ACATA	16-I6_CTCAG	17-I6_TCTGG	18-I6_CGGCA	19-I6_GAAGA	20-I6_ACGAG	21-I6_TGCTCA	22-I6_GTTCCA	23-I6_AATGCA	25-I6_TTACGA	26-I6_CGTACA	27-I6_GACTAA	28-I6_ATGACA	Pt29_GACTAA-GGTA	30-I6_TCACAG	31-I6_GTCGGA	32-I6_AGATCCA	35-I6_TCCGACA	36-I6_TGGACCA	38-I6_ACTCGCA	39-I6_CTAGACA	40-I6_GAGTCCA	41-I6_AGCATCA	42-I6_CCATAGA	43-concat_TTGCCACA	44-I6_GGTGGCCA	46-concat_CCACCATG	49-concat_AACGAATT	50-concat_CCAATCAG	51-concat_TTGTCTGA	52-concat_GGTGAGCT	53-I12_AACT-TTGCCACA	54-I12_CCAG	55-I12_TTGA	56-I12_GGTA	57-I12_ATTG	58-I12_CGGT	59-I12_TGCG-GGTGGCCA	60-I12_GTAT-AACAACGT	61-I12_AACCA	62-I12_CCACG	63-I12_TATAA-CCACCATG	64-I12_GAGCG-TTGTTGCA	65-I12_ACATA	66-I12_CTCAG	67-I12_TCTGG	68-I12_CGGCA	69-I12_GAAGA	70-I12_ACGAG	72-I12_TGCTCA	73-I12_GTTCCA	74-I12_AATGCA-GGTCGTAA	75-I12_CCGTCA	76-I12_GTCGGA-AACGAATT	77-I12_AGATCCA-CCAATCAG	78-I12_TTACGA	79-I12_CGTACA	82-I12_TGGACCA-TTGTCTGA
5	108	.	A	G	.	PASS	NS=68;AF=0.088	GT:DP:AD:GQ:GL	0/0:30:30,0:40:-0.00,-9.95,-77.83	0/0:102:101,0:40:0.00,-31.24,-259.17	0/0:86:86,0:40:0.00,-26.74,-220.86	0/0:25:25,0:40:-0.00,-8.45,-65.06	0/0:64:64,0:40:-0.00,-20.15,-164.67	0/0:25:25,0:40:-0.00,-8.45,-65.06	0/0:36:36,0:40:-0.00,-11.75,-93.15	0/0:21:21,0:40:-0.00,-7.25,-54.84	0/0:31:31,0:40:-0.00,-10.25,-80.38	0/0:38:38,0:40:-0.00,-12.35,-98.26	0/0:19:19,0:40:-0.00,-6.65,-49.73	0/0:49:48,0:40:-0.00,-15.35,-123.80	0/0:25:24,0:40:-0.00,-8.15,-62.50	0/1:76:38,36:40:-68.81,0.00,-75.12	0/0:48:48,0:40:-0.00,-15.35,-123.80	0/0:47:47,0:40:-0.00,-15.05,-121.25	0/0:26:26,0:40:-0.00,-8.75,-67.61	1/1:23:0,23:40:-57.54,-6.65,-0.00	0/1:12:4,8:40:-15.88,-0.00,-6.86	0/0:22:22,0:40:-0.00,-7.55,-57.40	./.	0/0:22:22,0:40:-0.00,-7.55,-57.40	0/0:31:31,0:40:-0.00,-10.25,-80.38	0/1:28:18,10:40:-16.19,0.00,-37.83	0/1:20:10,9:40:-16.33,0.00,-20.09	0/0:20:20,0:40:-0.00,-6.95,-52.29	0/0:12:12,0:40:-0.00,-4.56,-31.85	0/0:28:28,0:40:-0.00,-9.35,-72.72	0/0:34:34,0:40:-0.00,-11.15,-88.05	0/0:15:15,0:40:-0.00,-5.46,-39.52	0/0:18:18,0:40:-0.00,-6.35,-47.18	./.	0/0:26:25,1:40:-0.00,-6.20,-62.50	0/0:18:18,0:40:-0.00,-6.35,-47.18	0/0:32:31,0:40:-0.00,-10.25,-80.38	0/0:20:20,0:40:-0.00,-6.95,-52.29	0/0:20:20,0:40:-0.00,-6.95,-52.29	0/1:20:3,15:31:-31.96,-0.00,-2.51	0/1:13:7,6:40:-10.47,-0.00,-14.23	0/0:25:25,0:40:-0.00,-8.45,-65.06	1/1:29:1,27:40:-65.20,-5.59,-0.00	0/0:46:46,0:40:-0.00,-14.75,-118.70	0/0:50:50,0:40:-0.00,-15.95,-128.91	0/0:58:58,0:40:-0.00,-18.35,-149.35	0/0:52:51,0:40:0.00,-16.25,-131.47	0/0:55:55,0:40:0.00,-17.45,-141.68	0/0:36:36,0:40:-0.00,-11.75,-93.15	0/0:36:36,0:40:-0.00,-11.75,-93.15	0/0:37:37,0:40:-0.00,-12.05,-95.71	0/0:29:29,0:40:-0.00,-9.65,-75.27	0/0:20:20,0:40:-0.00,-6.95,-52.29	0/0:29:29,0:40:-0.00,-9.65,-75.27	0/0:55:55,0:40:0.00,-17.45,-141.68	0/0:27:27,0:40:-0.00,-9.05,-70.17	0/0:43:43,0:40:-0.00,-13.85,-111.03	0/0:71:71,0:40:-0.00,-22.25,-182.55	0/0:53:53,0:40:-0.00,-16.85,-136.57	0/0:28:28,0:40:-0.00,-9.35,-72.72	0/0:38:38,0:40:-0.00,-12.35,-98.26	0/0:29:29,0:40:-0.00,-9.65,-75.27	0/0:40:40,0:40:-0.00,-12.95,-103.37	0/0:52:52,0:40:-0.00,-16.55,-134.02	0/0:20:20,0:40:-0.00,-6.95,-52.29	0/0:24:24,0:40:-0.00,-8.15,-62.50	./.	0/0:41:41,0:40:-0.00,-13.25,-105.92	0/0:21:21,0:40:-0.00,-7.25,-54.84	./.	0/0:39:38,0:40:-0.00,-12.35,-98.26	0/0:25:25,0:40:-0.00,-8.45,-65.06	0/0:24:24,0:40:-0.00,-8.15,-62.50	1/1:52:0,51:40:-129.06,-15.04,0.00
9	49	.	C	T	.	PASS	NS=69;AF=0.072	GT:DP:AD:GQ:GL	0/0:21:21,0:40:-0.00,-7.39,-67.89	0/0:60:59,0:40:0.00,-18.82,-188.55	0/0:76:76,0:40:-0.00,-23.93,-242.53	0/0:45:45,0:40:-0.00,-14.61,-144.10	0/0:59:59,0:40:0.00,-18.82,-188.55	0/0:31:31,0:40:-0.00,-10.40,-99.65	0/0:18:18,0:40:-0.00,-6.49,-58.37	0/0:37:37,0:40:-0.00,-12.21,-118.70	0/0:33:33,0:40:-0.00,-11.00,-106.00	0/0:50:50,0:40:-0.00,-16.12,-159.98	0/1:27:9,18:40:-47.96,0.00,-20.59	0/1:61:34,26:40:-63.43,0.00,-90.05	1/1:34:0,33:40:-103.57,-9.79,-0.00	./.	0/0:37:37,0:40:-0.00,-12.21,-118.70	0/0:49:49,0:40:-0.00,-15.81,-156.80	0/0:63:63,0:40:0.00,-20.03,-201.25	0/0:26:26,0:40:-0.00,-8.90,-83.77	0/0:22:22,0:40:-0.00,-7.69,-71.07	0/0:20:20,0:40:-0.00,-7.09,-64.72	0/0:33:33,0:40:-0.00,-11.00,-106.00	0/0:21:21,0:40:-0.00,-7.39,-67.89	0/0:36:36,0:40:-0.00,-11.91,-115.52	0/0:15:15,0:40:-0.00,-5.59,-48.84	0/0:20:20,0:40:-0.00,-7.09,-64.72	0/0:24:23,1:40:-0.00,-5.12,-71.07	0/0:23:23,0:40:-0.00,-8.00,-74.24	0/1:23:12,11:40:-26.93,0.00,-31.32	0/1:40:22,18:40:-44.05,0.00,-57.96	0/0:27:27,0:40:-0.00,-9.20,-86.95	1/1:32:0,32:40:-100.39,-9.49,-0.00	1/1:15:0,15:40:-46.41,-4.38,-0.00	0/0:61:61,0:40:0.00,-19.42,-194.90	0/0:38:38,0:40:-0.00,-12.51,-121.87	0/0:24:24,0:40:-0.00,-8.30,-77.42	0/0:22:22,0:40:-0.00,-7.69,-71.07	0/0:31:31,0:40:-0.00,-10.40,-99.65	0/0:27:27,0:40:-0.00,-9.20,-86.95	./.	0/0:27:27,0:40:-0.00,-9.20,-86.95	0/0:9:9,0:40:-0.00,-3.79,-29.79	0/0:52:52,0:40:0.00,-16.72,-166.33	0/0:31:31,0:40:-0.00,-10.40,-99.65	0/0:28:28,0:40:-0.00,-9.50,-90.12	0/0:26:26,0:40:-0.00,-8.90,-83.77	0/0:66:66,0:40:0.00,-20.93,-210.78	0/0:26:26,0:40:-0.00,-8.90,-83.77	0/0:17:17,0:40:-0.00,-6.19,-55.19	0/0:25:25,0:40:-0.00,-8.60,-80.60	0/0:37:37,0:40:-0.00,-12.21,-118.70	0/0:21:21,0:40:-0.00,-7.39,-67.89	0/0:26:26,0:40:-0.00,-8.90,-83.77	0/0:59:59,0:40:0.00,-18.82,-188.55	0/0:23:23,0:40:-0.00,-8.00,-74.24	0/0:11:11,0:40:-0.00,-4.39,-36.14	0/0:42:42,0:40:-0.00,-13.71,-134.57	0/0:80:80,0:40:-0.00,-25.14,-255.23	0/0:35:35,0:40:-0.00,-11.60,-112.35	0/0:34:34,0:40:-0.00,-11.30,-109.17	0/0:55:55,0:40:0.00,-17.62,-175.85	0/0:27:27,0:40:-0.00,-9.20,-86.95	0/0:25:25,0:40:-0.00,-8.60,-80.60	0/0:32:32,0:40:-0.00,-10.70,-102.82	0/0:33:33,0:40:-0.00,-11.00,-106.00	0/0:28:28,0:40:-0.00,-9.50,-90.12	0/0:54:54,0:40:0.00,-17.32,-172.68	0/0:25:25,0:40:-0.00,-8.60,-80.60	./.	0/0:17:17,0:40:-0.00,-6.19,-55.19	0/0:27:27,0:40:-0.00,-9.20,-86.95	0/0:20:20,0:40:-0.00,-7.09,-64.72	0/0:26:26,0:40:-0.00,-8.90,-83.77
12	75	.	G	T	.	PASS	NS=63;AF=0.087	GT:DP:AD:GQ:GL	0/0:18:18,0:40:-0.00,-6.09,-55.17	0/0:28:28,0:40:-0.00,-9.10,-85.10	0/0:42:42,0:40:-0.00,-13.31,-127.00	0/0:23:22,1:40:-0.00,-4.60,-64.15	0/0:24:24,0:40:-0.00,-7.90,-73.13	0/0:18:18,0:40:-0.00,-6.09,-55.17	0/0:13:13,0:40:-0.00,-4.59,-40.21	0/0:9:9,0:40:-0.00,-3.39,-28.23	0/0:9:9,0:40:-0.00,-3.39,-28.23	0/0:10:10,0:40:-0.00,-3.69,-31.23	0/0:13:13,0:40:-0.00,-4.59,-40.21	0/0:33:33,0:40:-0.00,-10.60,-100.06	0/0:14:14,0:40:-0.00,-4.89,-43.20	0/0:41:41,0:40:-0.00,-13.01,-124.01	0/0:8:8,0:37:-0.00,-3.09,-25.24	0/0:16:16,0:40:-0.00,-5.49,-49.18	0/0:12:12,0:40:-0.00,-4.29,-37.21	0/0:16:16,0:40:-0.00,-5.49,-49.18	0/0:9:9,0:40:-0.00,-3.39,-28.23	0/0:18:18,0:40:-0.00,-6.09,-55.17	0/0:15:15,0:40:-0.00,-5.19,-46.19	0/0:9:9,0:40:-0.00,-3.39,-28.23	0/0:13:13,0:40:-0.00,-4.59,-40.21	0/0:9:9,0:40:-0.00,-3.39,-28.23	0/0:13:13,0:40:-0.00,-4.59,-40.21	0/0:18:18,0:40:-0.00,-6.09,-55.17	0/0:11:11,0:40:-0.00,-3.99,-34.22	0/0:10:10,0:40:-0.00,-3.69,-31.23	0/0:18:18,0:40:-0.00,-6.09,-55.17	0/0:13:13,0:40:-0.00,-4.59,-40.21	./.	./.	0/0:32:32,0:40:-0.00,-10.30,-97.07	0/0:14:14,0:40:-0.00,-4.89,-43.20	0/0:15:15,0:40:-0.00,-5.19,-46.19	./.	0/0:13:13,0:40:-0.00,-4.59,-40.21	0/0:21:20,1:40:-0.00,-4.00,-58.16	./.	0/0:14:14,0:40:-0.00,-4.89,-43.20	0/0:15:14,1:28:-0.00,-2.20,-40.21	1/1:17:0,17:40:-49.58,-4.49,-0.00	./.	0/1:23:7,16:40:-40.29,0.00,-14.65	0/0:19:19,0:40:-0.00,-6.39,-58.16	0/0:13:13,0:40:-0.00,-4.59,-40.21	0/0:13:13,0:40:-0.00,-4.59,-40.21	0/1:11:5,6:40:-13.97,-0.00,-12.27	./.	0/1:14:7,7:40:-16.06,0.00,-17.36	0/1:11:9,2:26:-2.00,-0.00,-24.25	./.	0/1:17:8,9:40:-21.14,0.00,-19.45	0/0:5:5,0:28:-0.00,-2.19,-16.27	0/0:8:8,0:37:-0.00,-3.09,-25.24	0/1:27:12,15:40:-36.09,0.00,-28.41	0/1:15:6,9:40:-21.74,-0.00,-14.06	0/1:17:10,7:40:-15.16,-0.00,-25.43	./.	0/0:5:4,0:24:-0.01,-1.89,-13.28	0/0:11:11,0:40:-0.00,-3.99,-34.22	0/1:14:8,6:40:-13.07,-0.00,-20.35	0/0:10:10,0:40:-0.00,-3.69,-31.23	0/0:16:16,0:40:-0.00,-5.49,-49.18	0/0:18:18,0:40:-0.00,-6.09,-55.17	0/0:28:28,0:40:-0.00,-9.10,-85.10	0/0:7:7,0:34:-0.00,-2.79,-22.25	./.	0/0:20:19,1:40:-0.00,-3.70,-55.17	0/0:22:22,0:40:-0.00,-7.30,-67.14	0/0:14:14,0:40:-0.00,-4.89,-43.20	0/0:17:16,0:40:-0.00,-5.49,-49.18
29	139	.	G	A	.	PASS	NS=70;AF=0.400	GT:DP:AD:GQ:GL	0/1:25:17,7:40:-10.40,-0.00,-35.68	0/0:60:60,0:40:0.00,-17.84,-149.94	0/0:53:53,0:40:0.00,-15.74,-132.49	0/1:24:4,20:39:-42.81,-0.00,-3.27	0/0:34:32,0:40:-0.00,-9.45,-80.13	0/1:29:12,17:40:-33.84,0.00,-21.71	1/1:27:0,26:40:-64.48,-7.31,-0.00	0/1:23:10,13:40:-25.66,0.00,-18.52	0/1:33:10,23:40:-47.60,0.00,-15.53	0/0:16:16,0:40:-0.00,-4.65,-40.24	1/1:18:0,18:40:-44.54,-4.91,-0.00	0/1:31:15,16:40:-30.74,0.00,-28.59	0/1:31:10,21:40:-43.21,0.00,-16.13	0/0:41:40,0:40:-0.00,-11.85,-100.08	0/0:19:19,0:40:-0.00,-5.55,-47.72	0/0:22:22,0:40:-0.00,-6.45,-55.20	0/0:29:29,0:40:-0.00,-8.55,-72.65	0/0:20:20,0:40:-0.00,-5.85,-50.21	0/0:14:14,0:40:-0.00,-4.06,-35.25	0/1:26:9,17:40:-34.74,0.00,-15.13	0/1:16:8,8:40:-15.29,0.00,-15.64	0/0:22:22,0:40:-0.00,-6.45,-55.20	0/0:22:22,0:40:-0.00,-6.45,-55.20	0/1:15:8,7:40:-13.10,-0.00,-15.94	0/1:16:6,10:40:-20.28,-0.00,-10.65	0/0:16:16,0:40:-0.00,-4.65,-40.24	1/1:31:0,31:40:-76.95,-8.81,-0.00	0/1:8:6,2:34:-2.73,-0.00,-13.05	0/1:28:14,14:40:-26.66,0.00,-27.00	1/1:10:0,10:31:-24.59,-2.51,-0.00	0/1:16:9,7:40:-12.80,-0.00,-18.13	./.	0/1:12:8,4:40:-6.52,-0.00,-16.83	0/0:28:28,0:40:-0.00,-8.25,-70.16	0/0:30:30,0:40:-0.00,-8.85,-75.14	0/1:20:14,6:40:-9.11,-0.00,-29.40	0/1:21:7,14:40:-28.75,-0.00,-11.64	0/1:15:5,10:40:-20.58,-0.00,-8.46	1/1:18:1,17:30:-39.55,-2.42,-0.00	0/0:11:11,0:38:-0.00,-3.16,-27.77	1/1:22:0,22:40:-54.51,-6.11,-0.00	0/1:48:21,27:40:-53.08,0.00,-38.46	1/1:33:0,33:40:-81.94,-9.40,-0.00	0/1:37:17,20:40:-38.92,0.00,-31.78	0/1:54:25,29:40:-56.26,0.00,-46.64	0/1:39:15,24:40:-48.29,0.00,-26.20	0/1:16:10,6:40:-10.30,-0.00,-20.62	0/1:18:12,6:40:-9.71,-0.00,-25.01	0/1:20:15,5:40:-6.61,-0.00,-31.89	0/1:27:10,17:40:-34.44,0.00,-17.33	0/1:24:10,13:40:-25.66,0.00,-18.52	0/0:18:18,0:40:-0.00,-5.25,-45.22	0/0:45:45,0:40:-0.00,-13.34,-112.54	0/0:24:23,0:40:-0.00,-6.75,-57.69	1/1:27:0,27:40:-66.98,-7.61,-0.00	0/0:50:50,0:40:-0.00,-14.84,-125.01	0/1:42:15,27:40:-54.87,0.00,-25.30	0/1:31:19,10:40:-16.38,0.00,-39.17	0/1:28:8,20:40:-41.62,-0.00,-12.04	0/1:18:6,12:40:-24.67,-0.00,-10.05	1/1:23:0,23:40:-57.00,-6.41,-0.00	1/1:20:0,20:40:-49.52,-5.51,-0.00	./.	0/1:21:9,12:40:-23.77,0.00,-16.63	0/1:18:9,9:40:-17.19,0.00,-17.53	0/0:42:42,0:40:-0.00,-12.45,-105.06	0/1:25:10,14:40:-27.85,0.00,-18.23	0/0:35:35,0:40:-0.00,-10.35,-87.61	0/0:49:48,0:40:-0.00,-14.24,-120.02	0/0:25:25,0:40:-0.00,-7.35,-62.68	0/0:22:22,0:40:-0.00,-6.45,-55.20	1/1:62:0,61:40:-151.75,-17.79,0.00
34	123	.	T	C	.	PASS	NS=72;AF=0.389	GT:DP:AD:GQ:GL	0/1:21:14,7:40:-8.76,-0.00,-24.22	0/1:81:43,38:40:-58.12,0.00,-69.24	0/0:71:71,0:40:0.00,-21.33,-154.29	0/1:16:8,8:40:-12.42,-0.00,-12.70	1/1:28:0,28:40:-60.47,-8.24,-0.00	1/1:15:0,15:40:-32.27,-4.36,-0.00	0/1:12:9,3:34:-2.77,-0.00,-16.06	0/0:22:22,0:40:-0.00,-6.72,-48.00	0/0:26:26,0:40:-0.00,-7.91,-56.67	0/0:31:31,0:40:-0.00,-9.40,-67.52	0/0:41:41,0:40:-0.00,-12.38,-89.21	0/0:39:39,0:40:-0.00,-11.79,-84.87	0/0:25:25,0:40:-0.00,-7.61,-54.50	0/1:52:26,23:40:-35.13,0.00,-41.91	0/0:18:18,0:40:-0.00,-5.53,-39.32	1/1:21:0,20:40:-43.11,-5.85,-0.00	0/1:45:26,18:40:-25.77,0.00,-43.40	0/0:19:19,0:40:-0.00,-5.82,-41.49	0/1:6:2,4:33:-6.73,-0.00,-2.66	1/1:26:0,26:40:-56.13,-7.64,-0.00	0/1:8:6,2:23:-1.80,-0.01,-10.75	0/0:13:13,0:40:-0.00,-4.04,-28.47	1/1:27:0,26:40:-56.13,-7.64,-0.00	1/1:18:0,17:40:-36.60,-4.96,-0.00	0/0:17:17,0:40:-0.00,-5.23,-37.15	0/1:22:11,10:40:-15.27,-0.00,-17.71	1/1:13:0,12:40:-25.76,-3.47,-0.00	0/0:18:17,1:40:-0.00,-3.36,-34.98	0/0:43:43,0:40:-0.00,-12.98,-93.55	0/0:34:34,0:40:-0.00,-10.30,-74.03	0/0:25:25,0:40:-0.00,-7.61,-54.50	0/0:11:11,0:40:-0.00,-3.44,-24.13	0/0:36:36,0:40:-0.00,-10.89,-78.37	0/1:25:10,15:40:-24.93,-0.00,-14.35	0/0:13:13,0:40:-0.00,-4.04,-28.47	0/1:27:6,20:40:-35.47,-0.00,-5.38	0/0:18:18,0:40:-0.00,-5.53,-39.32	1/1:21:0,21:40:-45.28,-6.15,-0.00	0/0:9:9,0:35:-0.00,-2.84,-19.80	0/0:18:18,0:40:-0.00,-5.53,-39.32	0/0:40:39,0:40:-0.00,-11.79,-84.87	1/1:88:0,86:40:-186.28,-25.52,0.00	1/1:19:0,19:40:-40.94,-5.55,-0.00	0/1:31:17,14:40:-20.97,0.00,-27.75	0/1:17:11,6:40:-7.79,-0.00,-18.91	1/1:24:0,22:40:-47.45,-6.45,-0.00	0/1:14:5,9:40:-15.19,-0.00,-6.78	1/1:23:0,22:40:-47.45,-6.45,-0.00	0/1:21:5,16:40:-28.29,-0.00,-4.70	0/1:28:8,19:40:-33.01,-0.00,-9.42	0/1:9:4,5:40:-8.00,-0.00,-6.11	0/1:16:8,8:40:-12.42,-0.00,-12.70	1/1:52:0,50:40:-108.19,-14.79,-0.00	0/0:22:22,0:40:-0.00,-6.72,-48.00	1/1:29:0,28:40:-60.47,-8.24,-0.00	0/0:23:23,0:40:-0.00,-7.02,-50.17	0/0:60:60,0:40:0.00,-18.05,-130.43	0/0:20:20,0:40:-0.00,-6.12,-43.66	0/0:16:16,0:40:-0.00,-4.93,-34.98	0/0:26:26,0:40:-0.00,-7.91,-56.67	0/0:42:41,0:40:-0.00,-12.38,-89.21	0/0:35:35,0:40:-0.00,-10.59,-76.20	0/0:23:23,0:40:-0.00,-7.02,-50.17	1/1:19:0,19:40:-40.94,-5.55,-0.00	0/1:23:16,7:40:-8.17,-0.00,-27.96	1/1:37:0,35:40:-75.65,-10.32,-0.00	0/1:23:11,11:40:-17.14,0.00,-17.42	0/1:13:5,8:40:-13.32,-0.00,-7.08	1/1:49:0,47:40:-101.68,-13.90,-0.00	0/0:29:29,0:40:-0.00,-8.81,-63.18	0/0:36:36,0:40:-0.00,-10.89,-78.37	0/1:28:12,16:40:-26.20,0.00,-17.80
47	14	.	G	A	.	PASS	NS=72;AF=0.153	GT:DP:AD:GQ:GL	0/1:53:22,31:40:-104.81,0.00,-71.05	0/1:150:87,63:40:-200.69,0.00,-295.91	0/1:306:209,97:40:-286.62,0.00,-725.78	0/1:89:43,46:40:-152.60,0.00,-142.29	0/0:108:108,0:40:-0.00,-32.90,-423.53	0/1:69:34,35:40:-115.63,0.00,-113.14	0/1:69:24,45:40:-154.71,0.00,-74.05	0/1:62:17,45:40:-156.82,0.00,-48.80	0/0:51:51,0:40:-0.00,-15.75,-200.75	0/0:86:86,0:40:0.00,-26.28,-337.54	0/0:19:19,0:40:-0.00,-6.12,-75.68	0/0:88:88,0:40:-0.00,-26.88,-345.36	0/0:37:37,0:40:-0.00,-11.53,-146.03	0/1:152:78,74:40:-243.08,0.00,-260.13	1/1:62:0,62:40:-240.91,-17.64,0.00	0/1:49:19,30:40:-102.11,0.00,-60.53	0/0:51:51,0:40:-0.00,-15.75,-200.75	0/1:50:23,27:40:-90.08,0.00,-75.86	0/0:37:37,0:40:-0.00,-11.53,-146.03	0/1:77:20,57:40:-199.21,0.00,-56.01	0/0:35:35,0:40:-0.00,-10.93,-138.21	0/0:34:34,0:40:-0.00,-10.63,-134.30	0/0:41:41,0:40:-0.00,-12.74,-161.66	0/1:65:34,31:40:-101.20,0.00,-114.34	0/1:50:24,26:40:-86.17,0.00,-79.77	0/1:32:9,23:40:-79.86,0.00,-26.56	0/1:43:21,22:40:-72.65,0.00,-70.15	0/0:43:43,0:40:-0.00,-13.34,-169.48	0/0:63:63,0:40:0.00,-19.36,-247.65	0/0:22:22,0:40:-0.00,-7.02,-87.40	0/0:44:44,0:40:-0.00,-13.64,-173.39	0/0:18:18,0:40:-0.00,-5.82,-71.77	0/1:46:27,19:40:-60.02,0.00,-92.70	0/0:28:28,0:40:-0.00,-8.83,-110.85	0/0:37:37,0:40:-0.00,-11.53,-146.03	0/0:51:51,0:40:-0.00,-15.75,-200.75	0/0:29:29,0:40:-0.00,-9.13,-114.76	0/1:77:41,36:40:-117.13,0.00,-138.09	0/0:45:45,0:40:-0.00,-13.94,-177.30	0/1:22:8,14:40:-47.70,0.00,-25.66	0/0:71:71,0:40:-0.00,-21.77,-278.91	0/0:102:102,0:40:0.00,-31.10,-400.08	0/0:55:55,0:40:0.00,-16.95,-216.38	0/0:83:83,0:40:0.00,-25.38,-325.82	0/0:74:74,0:40:-0.00,-22.67,-290.64	0/0:110:110,0:40:0.00,-33.51,-431.34	0/0:37:37,0:40:-0.00,-11.53,-146.03	0/0:50:50,0:40:-0.00,-15.45,-196.84	0/0:85:85,0:40:0.00,-25.98,-333.63	0/0:71:71,0:40:-0.00,-21.77,-278.91	0/0:34:34,0:40:-0.00,-10.63,-134.30	0/0:41:41,0:40:-0.00,-12.74,-161.66	0/0:96:96,0:40:0.00,-29.29,-376.63	0/0:51:51,0:40:-0.00,-15.75,-200.75	0/0:45:45,0:40:-0.00,-13.94,-177.30	0/0:159:159,0:40:0.00,-48.25,-622.86	0/0:70:69,0:40:0.00,-21.17,-271.10	0/0:29:29,0:40:-0.00,-9.13,-114.76	0/0:35:35,0:40:-0.00,-10.93,-138.21	0/0:53:53,0:40:0.00,-16.35,-208.56	0/0:47:47,0:40:-0.00,-14.54,-185.11	0/0:36:36,0:40:-0.00,-11.23,-142.12	0/0:33:33,0:40:-0.00,-10.33,-130.39	0/1:34:14,20:40:-67.54,0.00,-45.50	0/0:50:50,0:40:-0.00,-15.45,-196.84	0/1:49:21,28:40:-94.29,0.00,-68.35	0/0:37:37,0:40:-0.00,-11.53,-146.03	0/0:15:15,0:40:-0.00,-4.91,-60.04	0/0:113:113,0:40:0.00,-34.41,-443.07	0/0:49:49,0:40:-0.00,-15.15,-192.93	0/0:53:53,0:40:0.00,-16.35,-208.56	0/0:99:99,0:40:-0.00,-30.19,-388.35
56	124	.	C	G	.	PASS	NS=71;AF=0.458	GT:DP:AD:GQ:GL	0/1:40:20,20:40:-45.84,0.00,-45.95	0/1:102:59,43:40:-93.75,0.00,-140.14	1/1:118:0,118:40:-341.24,-35.34,0.00	1/1:64:1,63:40:-179.25,-16.22,0.00	1/1:51:0,51:40:-147.43,-15.21,-0.00	0/1:28:10,18:40:-43.66,0.00,-20.63	0/0:41:41,0:40:-0.00,-12.31,-118.71	0/1:41:17,24:40:-57.11,0.00,-36.97	1/1:31:1,30:40:-83.79,-6.31,-0.00	1/1:43:0,43:40:-124.28,-12.81,-0.00	0/0:25:25,0:40:-0.00,-7.50,-72.43	0/1:83:30,53:40:-128.39,0.00,-61.96	0/1:32:13,19:40:-45.36,0.00,-28.10	1/1:113:0,113:40:-326.78,-33.84,0.00	1/1:25:0,25:40:-72.21,-7.40,-0.00	0/1:31:23,7:40:-11.24,-0.00,-57.63	1/1:42:1,41:40:-115.61,-9.61,-0.00	0/1:26:17,9:40:-18.23,0.00,-41.48	1/1:19:0,19:40:-54.86,-5.60,-0.00	0/1:47:21,26:40:-61.10,0.00,-46.74	0/1:19:7,11:40:-26.42,0.00,-14.95	0/1:9:6,3:40:-5.98,-0.00,-14.77	0/1:38:19,19:40:-43.55,0.00,-43.66	0/0:33:33,0:40:-0.00,-9.91,-95.57	0/1:26:7,19:40:-47.16,-0.00,-12.55	1/1:23:0,23:40:-66.43,-6.80,-0.00	1/1:17:0,17:40:-49.07,-5.00,-0.00	0/1:24:16,8:40:-15.94,0.00,-39.19	0/0:40:40,0:40:-0.00,-12.01,-115.82	1/1:12:0,12:40:-34.61,-3.49,-0.00	0/1:29:13,16:40:-37.58,0.00,-29.01	0/1:19:7,12:40:-29.01,-0.00,-14.65	1/1:23:0,23:40:-66.43,-6.80,-0.00	1/1:25:0,25:40:-72.21,-7.40,-0.00	0/1:17:7,10:40:-23.83,0.00,-15.25	1/1:28:1,26:40:-72.21,-5.11,-0.00	0/1:27:18,9:40:-17.93,0.00,-44.07	1/1:48:0,48:40:-138.75,-14.31,-0.00	1/1:25:0,25:40:-72.21,-7.40,-0.00	1/1:15:0,15:40:-43.29,-4.39,-0.00	0/1:51:33,18:40:-36.75,0.00,-80.25	0/0:69:67,2:40:-0.00,-14.94,-188.14	0/0:40:40,0:40:-0.00,-12.01,-115.82	0/0:50:50,0:40:-0.00,-15.02,-144.75	0/0:44:44,0:40:-0.00,-13.21,-127.39	0/0:47:47,0:40:-0.00,-14.11,-136.07	0/0:38:38,0:40:-0.00,-11.41,-110.03	0/0:36:35,0:40:-0.00,-10.51,-101.35	0/0:35:35,0:40:-0.00,-10.51,-101.35	0/0:26:26,0:40:-0.00,-7.80,-75.32	0/0:20:20,0:40:-0.00,-6.00,-57.96	0/0:26:26,0:40:-0.00,-7.80,-75.32	0/0:63:63,0:40:0.00,-18.92,-182.35	0/0:29:29,0:40:-0.00,-8.71,-84.00	0/0:26:26,0:40:-0.00,-7.80,-75.32	0/0:73:72,0:40:0.00,-21.63,-208.39	./.	0/0:25:24,0:40:-0.00,-7.20,-69.53	0/1:29:13,16:40:-37.58,0.00,-29.01	0/0:20:20,0:40:-0.00,-6.00,-57.96	0/0:34:34,0:40:-0.00,-10.21,-98.46	0/0:37:37,0:40:-0.00,-11.11,-107.14	0/1:14:9,5:40:-10.26,-0.00,-21.94	0/1:40:19,21:40:-48.74,0.00,-43.06	1/1:34:0,34:40:-98.25,-10.10,-0.00	0/1:49:20,29:40:-69.18,0.00,-43.25	0/1:37:14,23:40:-55.42,0.00,-29.49	0/0:6:6,0:23:-0.01,-1.80,-17.47	0/1:55:31,24:40:-52.91,0.00,-73.26	0/0:56:56,0:40:0.00,-16.82,-162.10	0/0:47:47,0:40:-0.00,-14.11,-136.07	1/1:81:0,80:40:-231.32,-23.93,0.00
57	131	.	A	G	.	PASS	NS=66;AF=0.114	GT:DP:AD:GQ:GL	0/0:21:21,0:40:-0.00,-7.09,-50.97	0/0:26:26,0:40:-0.00,-8.59,-62.84	0/0:41:41,0:40:-0.00,-13.07,-98.47	0/0:25:24,0:40:-0.00,-7.99,-58.09	0/0:38:37,0:40:-0.00,-11.88,-88.97	0/0:15:15,0:40:-0.00,-5.30,-36.71	0/0:24:24,0:40:-0.00,-7.99,-58.09	0/0:17:17,0:40:-0.00,-5.89,-41.46	0/0:16:16,0:40:-0.00,-5.59,-39.09	0/0:39:38,0:40:-0.00,-12.18,-91.35	1/1:17:0,17:40:-39.30,-4.81,-0.00	1/1:51:0,50:40:-117.69,-14.68,-0.00	1/1:32:0,32:40:-74.93,-9.30,-0.00	0/0:28:28,0:40:-0.00,-9.18,-67.59	0/0:16:16,0:40:-0.00,-5.59,-39.09	0/0:20:20,0:40:-0.00,-6.79,-48.59	0/0:20:20,0:40:-0.00,-6.79,-48.59	0/0:13:13,0:40:-0.00,-4.70,-31.96	0/0:13:12,0:40:-0.00,-4.40,-29.59	0/0:21:21,0:40:-0.00,-7.09,-50.97	0/0:26:26,0:40:-0.00,-8.59,-62.84	0/0:18:18,0:40:-0.00,-6.19,-43.84	0/0:20:20,0:40:-0.00,-6.79,-48.59	0/0:26:26,0:40:-0.00,-8.59,-62.84	0/0:35:35,0:40:-0.00,-11.28,-84.22	0/0:12:10,0:40:-0.00,-3.80,-24.84	0/0:20:20,0:40:-0.00,-6.79,-48.59	0/1:19:7,12:40:-22.01,-0.00,-11.22	1/1:26:0,26:40:-60.68,-7.50,-0.00	0/1:15:10,5:40:-6.58,-0.00,-19.54	0/1:19:10,9:40:-14.89,0.00,-18.35	0/1:13:8,5:40:-7.18,-0.00,-15.39	0/0:17:17,0:40:-0.00,-5.89,-41.46	0/0:29:29,0:40:-0.00,-9.48,-69.97	0/0:15:15,0:40:-0.00,-5.30,-36.71	0/0:12:12,0:40:-0.00,-4.40,-29.59	0/0:17:17,0:40:-0.00,-5.89,-41.46	0/0:16:16,0:40:-0.00,-5.59,-39.09	0/0:11:10,0:40:-0.00,-3.80,-24.84	0/0:12:12,0:40:-0.00,-4.40,-29.59	0/0:33:33,0:40:-0.00,-10.68,-79.47	0/0:35:35,0:40:-0.00,-11.28,-84.22	0/0:15:15,0:40:-0.00,-5.30,-36.71	0/1:26:11,15:40:-27.04,0.00,-18.63	0/1:35:9,26:40:-50.48,-0.00,-11.18	0/0:41:41,0:40:-0.00,-13.07,-98.47	0/1:14:11,3:27:-2.13,-0.00,-22.22	0/0:8:8,0:39:-0.00,-3.20,-20.09	./.	0/0:26:26,0:40:-0.00,-8.59,-62.84	0/0:8:7,0:35:-0.00,-2.90,-17.71	0/0:19:19,0:40:-0.00,-6.49,-46.22	./.	0/0:11:11,0:40:-0.00,-4.10,-27.21	0/0:20:19,0:40:-0.00,-6.49,-46.22	0/0:31:31,0:40:-0.00,-10.08,-74.72	./.	0/0:9:9,0:40:-0.00,-3.50,-22.46	./.	./.	./.	0/0:19:18,0:40:-0.00,-6.19,-43.84	0/0:8:8,0:39:-0.00,-3.20,-20.09	0/0:21:21,0:40:-0.00,-7.09,-50.97	0/0:21:21,0:40:-0.00,-7.09,-50.97	0/0:36:36,0:40:-0.00,-11.58,-86.60	0/0:17:17,0:40:-0.00,-5.89,-41.46	0/0:10:10,0:40:-0.00,-3.80,-24.84	0/0:30:30,0:40:-0.00,-9.78,-72.34	0/0:10:9,0:40:-0.00,-3.50,-22.46	0/0:15:15,0:40:-0.00,-5.30,-36.71	0/0:31:31,0:40:-0.00,-10.08,-74.72
58	21	.	T	A	.	PASS	NS=60;AF=0.067	GT:DP:AD:GQ:GL	0/0:25:25,0:40:-0.00,-9.21,-112.21	0/0:80:80,0:40:-0.00,-25.77,-356.77	0/0:41:41,0:40:-0.00,-14.03,-183.36	0/0:36:36,0:40:-0.00,-12.52,-161.13	0/0:33:33,0:40:-0.00,-11.62,-147.79	0/0:17:17,0:40:-0.00,-6.81,-76.64	0/0:29:29,0:40:-0.00,-10.42,-130.00	0/0:19:19,0:40:-0.00,-7.41,-85.54	0/0:28:28,0:40:-0.00,-10.12,-125.55	0/0:15:15,0:40:-0.00,-6.20,-67.75	1/1:16:0,16:40:-70.09,-5.45,-0.00	1/1:22:0,22:40:-96.77,-7.26,-0.00	1/1:15:0,15:40:-65.65,-5.15,-0.00	0/0:44:44,0:40:-0.00,-14.93,-196.70	0/0:22:22,0:40:-0.00,-8.31,-98.88	0/0:27:27,0:40:-0.00,-9.82,-121.11	0/0:31:31,0:40:-0.00,-11.02,-138.89	0/0:15:15,0:40:-0.00,-6.20,-67.75	0/0:16:16,0:40:-0.00,-6.50,-72.20	0/0:25:25,0:40:-0.00,-9.21,-112.21	0/0:17:17,0:40:-0.00,-6.81,-76.64	0/0:14:14,0:40:-0.00,-5.90,-63.30	0/0:20:20,0:40:-0.00,-7.71,-89.98	0/0:16:16,0:40:-0.00,-6.50,-72.20	0/0:13:13,0:40:-0.00,-5.60,-58.86	./.	0/0:16:16,0:40:-0.00,-6.50,-72.20	./.	./.	1/1:9:0,9:40:-38.97,-3.35,-0.00	./.	./.	./.	0/0:17:17,0:40:-0.00,-6.81,-76.64	0/0:18:18,0:40:-0.00,-7.11,-81.09	0/0:12:12,0:40:-0.00,-5.30,-54.41	0/0:22:22,0:40:-0.00,-8.31,-98.88	0/0:29:29,0:40:-0.00,-10.42,-130.00	0/0:24:24,0:40:-0.00,-8.91,-107.77	./.	0/0:19:19,0:40:-0.00,-7.41,-85.54	0/0:17:17,0:40:-0.00,-6.81,-76.64	0/0:9:9,0:40:-0.00,-4.40,-41.07	0/0:31:31,0:40:-0.00,-11.02,-138.89	0/0:12:12,0:40:-0.00,-5.30,-54.41	0/0:35:35,0:40:-0.00,-12.22,-156.68	0/0:9:9,0:40:-0.00,-4.40,-41.07	0/0:19:19,0:40:-0.00,-7.41,-85.54	0/0:17:17,0:40:-0.00,-6.81,-76.64	./.	./.	0/0:18:18,0:40:-0.00,-7.11,-81.09	0/0:27:27,0:40:-0.00,-9.82,-121.11	./.	./.	0/0:29:29,0:40:-0.00,-10.42,-130.00	0/0:18:18,0:40:-0.00,-7.11,-81.09	0/0:16:16,0:40:-0.00,-6.50,-72.20	0/0:20:20,0:40:-0.00,-7.71,-89.98	0/0:20:20,0:40:-0.00,-7.71,-89.98	0/0:24:24,0:40:-0.00,-8.91,-107.77	0/0:16:16,0:40:-0.00,-6.50,-72.20	0/0:10:10,0:40:-0.00,-4.70,-45.52	0/0:24:24,0:40:-0.00,-8.91,-107.77	0/0:29:29,0:40:-0.00,-10.42,-130.00	0/0:36:36,0:40:-0.00,-12.52,-161.13	0/0:21:21,0:40:-0.00,-8.01,-94.43	./.	0/0:29:29,0:40:-0.00,-10.42,-130.00	0/0:33:33,0:40:-0.00,-11.62,-147.79	0/0:24:24,0:40:-0.00,-8.91,-107.77	0/0:53:53,0:40:-0.00,-17.64,-236.72
59	137	.	A	C	.	PASS	NS=58;AF=0.362	GT:DP:AD:GQ:GL	0/1:35:26,9:40:-6.13,-0.00,-37.69	0/0:178:176,1:40:0.00,-49.97,-314.77	0/0:217:216,1:40:0.00,-61.73,-386.47	0/1:27:16,10:40:-10.57,-0.00,-22.42	0/1:70:49,18:40:-12.85,-0.00,-69.51	0/1:34:23,10:40:-8.51,-0.00,-32.90	0/1:48:36,8:22:-1.70,-0.01,-52.98	0/1:47:31,14:40:-12.15,-0.00,-43.72	0/1:33:21,12:40:-12.10,-0.00,-29.32	0/1:62:45,15:40:-9.53,-0.00,-64.40	./.	0/1:44:35,8:26:-1.99,-0.00,-51.48	./.	0/1:47:24,20:40:-23.20,0.00,-31.46	0/0:28:26,1:40:-0.00,-5.86,-45.90	0/0:50:43,5:40:-0.00,-4.86,-69.20	0/1:58:37,20:40:-19.38,0.00,-50.94	0/0:32:27,3:38:-0.00,-3.15,-44.11	./.	./.	./.	0/0:18:16,2:19:-0.02,-1.43,-26.20	./.	0/0:42:36,6:18:-0.02,-1.33,-54.88	0/1:24:14,8:40:-8.16,-0.00,-20.01	0/1:24:17,7:40:-5.78,-0.00,-24.80	0/1:16:10,5:40:-4.84,-0.00,-14.90	0/0:63:63,0:40:0.00,-18.23,-114.01	0/1:28:22,6:34:-2.81,-0.00,-32.58	./.	0/1:13:9,3:27:-2.14,-0.00,-13.99	./.	0/1:20:15,5:40:-3.37,-0.00,-22.39	./.	./.	0/1:24:18,4:14:-1.03,-0.04,-27.22	0/0:22:21,1:40:-0.00,-4.38,-36.94	0/1:32:21,10:40:-9.10,-0.00,-29.91	0/1:29:20,9:40:-7.90,-0.00,-28.70	./.	0/0:40:34,5:28:-0.00,-2.22,-53.07	0/0:55:45,7:31:-0.00,-2.45,-69.21	0/1:32:23,7:40:-4.02,-0.00,-33.79	./.	0/1:47:38,9:32:-2.60,-0.00,-55.68	0/1:83:64,18:40:-8.44,-0.00,-91.98	0/1:56:39,15:40:-11.30,-0.00,-55.41	0/0:62:52,6:40:-0.00,-6.01,-83.54	0/1:59:42,13:40:-7.42,-0.00,-60.49	0/1:71:55,12:27:-2.10,-0.00,-80.27	0/0:45:38,6:25:-0.01,-1.90,-58.45	0/1:64:48,12:40:-4.16,-0.00,-69.78	1/1:21:0,21:40:-36.55,-4.79,-0.00	0/1:54:41,12:40:-6.22,-0.00,-59.29	0/1:70:52,16:40:-8.97,-0.00,-74.59	0/1:42:16,23:40:-30.05,0.00,-18.59	0/1:72:54,13:40:-3.89,-0.00,-78.47	0/0:48:41,7:18:-0.02,-1.30,-62.06	./.	0/1:64:47,16:40:-10.44,-0.00,-67.10	0/1:70:48,20:40:-16.14,0.00,-67.42	0/1:65:49,13:40:-5.36,-0.00,-70.98	0/0:44:38,5:40:-0.00,-3.39,-60.24	0/1:64:45,17:40:-12.53,-0.00,-63.81	0/1:55:44,10:29:-2.34,-0.00,-64.37	0/1:89:64,20:40:-11.44,-0.00,-91.40	0/1:48:36,12:40:-7.69,-0.00,-51.80	./.	0/1:70:56,12:24:-1.81,-0.01,-81.77	0/1:60:41,14:40:-9.21,-0.00,-58.70	0/0:59:48,8:24:-0.01,-1.84,-72.79	0/0:51:40,7:14:-0.04,-1.03,-60.28
62	64	.	C	T	.	PASS	NS=66;AF=0.114	GT:DP:AD:GQ:GL	0/0:61:61,0:40:0.00,-19.06,-164.49	0/0:196:195,0:40:-0.00,-59.28,-523.24	0/0:236:235,0:40:0.00,-71.28,-630.33	0/0:102:102,0:40:0.00,-31.37,-274.26	0/0:98:97,0:40:-0.00,-29.87,-260.87	0/0:25:25,0:40:-0.00,-8.26,-68.11	0/0:66:66,0:40:0.00,-20.56,-177.88	0/0:55:55,0:40:0.00,-17.26,-148.43	0/0:60:60,0:40:0.00,-18.76,-161.81	0/0:80:79,0:40:0.00,-24.46,-212.68	0/0:30:29,0:40:-0.00,-9.46,-78.82	0/0:144:144,0:40:0.00,-43.97,-386.70	0/0:57:56,1:40:-0.00,-15.18,-148.43	0/0:161:161,0:40:-0.00,-49.07,-432.22	0/0:51:51,0:40:-0.00,-16.06,-137.72	0/0:72:72,0:40:-0.00,-22.36,-193.94	0/0:90:90,0:40:0.00,-27.77,-242.13	0/0:49:49,0:40:-0.00,-15.46,-132.36	0/0:51:51,0:40:-0.00,-16.06,-137.72	0/0:71:71,0:40:-0.00,-22.06,-191.26	0/0:67:67,0:40:-0.00,-20.86,-180.56	0/0:56:55,0:40:0.00,-17.26,-148.43	0/0:55:54,0:40:0.00,-16.96,-145.75	0/0:64:64,0:40:0.00,-19.96,-172.52	0/0:59:59,0:40:0.00,-18.46,-159.14	0/0:60:59,0:40:0.00,-18.46,-159.14	0/0:51:51,0:40:-0.00,-16.06,-137.72	0/0:72:72,0:40:-0.00,-22.36,-193.94	0/0:85:84,0:40:0.00,-25.97,-226.07	0/1:54:36,18:40:-31.23,0.00,-80.60	0/0:56:55,1:40:-0.00,-14.88,-145.75	0/0:29:29,0:40:-0.00,-9.46,-78.82	0/0:84:84,0:40:-0.00,-25.97,-226.07	0/0:56:56,0:40:0.00,-17.56,-151.11	0/0:62:62,0:40:0.00,-19.36,-167.17	0/0:54:54,0:40:0.00,-16.96,-145.75	0/0:53:53,0:40:0.00,-16.66,-143.07	./.	0/0:58:57,0:40:-0.00,-17.86,-153.78	0/0:41:41,0:40:-0.00,-13.06,-110.95	./.	0/1:154:86,67:40:-132.70,0.00,-184.75	0/1:82:58,24:40:-38.89,0.00,-131.09	0/1:159:71,88:40:-187.12,0.00,-142.79	1/1:81:0,81:40:-215.68,-23.89,0.00	./.	1/1:45:2,43:40:-108.59,-7.73,-0.00	0/1:101:68,32:40:-54.91,0.00,-152.47	0/1:32:13,18:40:-38.13,0.00,-25.92	0/0:70:70,0:40:0.00,-21.76,-188.59	0/1:41:25,16:40:-29.78,0.00,-55.05	0/1:49:22,27:40:-56.82,0.00,-44.62	./.	1/1:61:0,61:40:-162.13,-17.88,0.00	0/1:35:19,16:40:-31.58,0.00,-40.79	./.	0/0:130:129,0:40:-0.00,-39.47,-346.55	0/0:56:56,0:40:0.00,-17.56,-151.11	0/0:72:72,0:40:-0.00,-22.36,-193.94	0/0:65:64,0:40:0.00,-19.96,-172.52	0/0:71:71,0:40:-0.00,-22.06,-191.26	0/0:49:49,0:40:-0.00,-15.46,-132.36	0/0:39:38,0:40:-0.00,-12.16,-102.91	0/0:55:55,0:40:0.00,-17.26,-148.43	0/0:66:65,0:40:0.00,-20.26,-175.20	0/0:95:94,0:40:-0.00,-28.97,-252.84	0/0:52:52,0:40:0.00,-16.36,-140.40	0/0:14:13,0:40:-0.00,-4.66,-35.98	0/0:139:139,0:40:0.00,-42.47,-373.32	0/0:68:67,0:40:0.00,-20.86,-180.56	0/0:58:57,1:40:-0.00,-15.48,-151.11	./.
71	125	.	G	T	.	PASS	NS=58;AF=0.060	GT:DP:AD:GQ:GL	0/1:82:38,43:40:-109.16,0.00,-95.35	0/1:228:124,104:40:-255.47,0.00,-319.73	0/0:263:263,0:40:0.00,-79.86,-823.18	0/0:172:172,0:40:0.00,-52.50,-538.98	0/0:48:47,0:40:-0.00,-14.91,-148.59	0/0:74:72,1:40:0.00,-19.60,-223.54	./.	0/0:67:66,1:40:0.00,-17.80,-204.80	0/0:72:72,0:40:0.00,-22.43,-226.67	0/0:102:102,0:40:-0.00,-31.45,-320.36	0/0:55:55,0:40:0.00,-17.31,-173.57	./.	0/0:34:34,0:40:-0.00,-11.00,-107.99	./.	./.	0/0:79:79,0:40:-0.00,-24.53,-248.53	0/1:144:82,62:40:-149.56,0.00,-213.82	0/0:59:59,0:40:-0.00,-18.52,-186.07	0/0:60:60,0:40:-0.00,-18.82,-189.19	0/0:92:92,0:40:-0.00,-28.44,-289.13	0/0:96:96,0:40:-0.00,-29.64,-301.62	0/0:63:63,0:40:0.00,-19.72,-198.56	0/0:91:89,2:40:0.00,-21.89,-273.51	./.	0/0:80:80,0:40:-0.00,-24.83,-251.65	0/0:67:67,0:40:0.00,-20.92,-211.05	0/0:55:55,0:40:0.00,-17.31,-173.57	0/0:48:48,0:40:-0.00,-15.21,-151.71	0/0:82:81,0:40:0.00,-25.13,-254.77	0/0:74:73,0:40:0.00,-22.73,-229.79	./.	0/0:39:39,0:40:-0.00,-12.50,-123.60	./.	0/0:82:82,0:40:-0.00,-25.43,-257.90	./.	0/0:67:67,0:40:0.00,-20.92,-211.05	0/1:88:41,47:40:-119.55,0.00,-102.61	0/0:83:83,0:40:0.00,-25.73,-261.02	./.	./.	0/0:18:18,0:40:-0.00,-6.19,-58.02	./.	0/0:66:66,0:40:0.00,-20.62,-207.93	0/0:55:55,0:40:0.00,-17.31,-173.57	0/0:83:83,0:40:0.00,-25.73,-261.02	0/0:127:126,1:40:0.00,-35.84,-392.19	0/0:72:72,0:40:0.00,-22.43,-226.67	0/0:68:68,0:40:-0.00,-21.22,-214.17	0/0:62:61,0:40:0.00,-19.12,-192.31	0/0:72:71,1:40:0.00,-19.30,-220.42	0/0:68:67,0:40:0.00,-20.92,-211.05	0/0:59:59,0:40:-0.00,-18.52,-186.07	0/0:126:125,1:40:0.00,-35.54,-389.07	./.	./.	0/0:77:77,0:40:-0.00,-23.93,-242.28	0/0:122:122,0:40:0.00,-37.46,-382.82	0/0:60:60,0:40:-0.00,-18.82,-189.19	0/0:63:63,0:40:0.00,-19.72,-198.56	0/0:67:67,0:40:0.00,-20.92,-211.05	0/0:86:86,0:40:0.00,-26.64,-270.39	0/0:77:77,0:40:-0.00,-23.93,-242.28	0/0:76:76,0:40:-0.00,-23.63,-239.16	0/1:73:42,31:40:-74.09,0.00,-110.25	0/1:63:40,23:40:-52.11,0.00,-107.01	./.	0/1:69:34,35:40:-87.79,0.00,-86.46	0/0:4:4,0:25:-0.00,-1.98,-14.30	0/0:18:18,0:40:-0.00,-6.19,-58.02	0/0:70:70,0:40:0.00,-21.82,-220.42	0/0:68:68,0:40:-0.00,-21.22,-214.17	0/0:26:26,0:40:-0.00,-8.59,-83.00
72	41	.	G	T	.	PASS	NS=61;AF=0.074	GT:DP:AD:GQ:GL	0/0:58:58,0:40:-0.00,-18.41,-225.07	0/0:149:149,0:40:0.00,-45.80,-576.10	0/0:181:181,0:40:0.00,-55.43,-699.54	0/0:74:74,0:40:-0.00,-23.23,-286.79	0/0:73:73,0:40:0.00,-22.93,-282.93	0/0:41:41,0:40:-0.00,-13.30,-159.49	0/0:51:51,0:40:0.00,-16.31,-198.07	0/0:57:57,0:40:0.00,-18.11,-221.21	0/0:52:52,0:40:0.00,-16.61,-201.92	0/0:54:54,0:40:0.00,-17.21,-209.64	0/0:67:67,0:40:0.00,-21.12,-259.79	0/0:111:111,0:40:0.00,-34.36,-429.52	./.	./.	0/0:65:65,0:40:-0.00,-20.52,-252.07	0/0:62:62,0:40:0.00,-19.62,-240.50	0/0:76:76,0:40:-0.00,-23.83,-294.50	0/0:53:53,0:40:0.00,-16.91,-205.78	0/0:55:55,0:40:-0.00,-17.51,-213.50	0/0:82:82,0:40:-0.00,-25.64,-317.65	0/0:68:68,0:40:0.00,-21.42,-263.64	./.	0/0:63:63,0:40:-0.00,-19.92,-244.36	0/0:69:69,0:40:-0.00,-21.72,-267.50	0/0:56:56,0:40:0.00,-17.81,-217.35	0/0:49:49,0:40:-0.00,-15.70,-190.35	0/0:47:47,0:40:-0.00,-15.10,-182.64	0/0:32:32,0:40:-0.00,-10.59,-124.77	0/0:75:75,0:40:-0.00,-23.53,-290.65	0/0:61:61,0:40:0.00,-19.31,-236.64	./.	./.	0/0:68:68,0:40:0.00,-21.42,-263.64	0/0:69:69,0:40:-0.00,-21.72,-267.50	0/0:54:54,0:40:0.00,-17.21,-209.64	./.	./.	0/0:72:72,0:40:-0.00,-22.63,-279.07	0/0:43:43,0:40:-0.00,-13.90,-167.21	0/0:52:52,0:40:0.00,-16.61,-201.92	0/0:60:60,0:40:-0.00,-19.01,-232.78	0/1:107:48,59:40:-194.43,0.00,-153.33	./.	0/1:120:57,63:40:-205.95,0.00,-184.14	./.	0/0:116:115,0:40:0.00,-35.57,-444.95	0/0:49:49,0:40:-0.00,-15.70,-190.35	0/1:39:12,27:40:-91.46,0.00,-34.93	0/0:48:48,0:40:-0.00,-15.40,-186.49	0/0:55:55,0:40:-0.00,-17.51,-213.50	0/1:37:19,18:40:-57.34,0.00,-62.54	0/0:38:38,0:40:-0.00,-12.39,-147.92	1/1:78:0,78:40:-299.55,-23.10,0.00	0/1:58:33,25:40:-78.03,0.00,-110.22	1/1:38:0,38:40:-145.25,-11.06,-0.00	./.	0/0:100:100,0:40:-0.00,-31.05,-387.08	0/0:42:42,0:40:-0.00,-13.60,-163.35	0/0:46:46,0:40:-0.00,-14.80,-178.78	0/0:50:50,0:40:-0.00,-16.00,-194.21	0/0:46:46,0:40:-0.00,-14.80,-178.78	0/0:43:43,0:40:-0.00,-13.90,-167.21	0/0:37:37,0:40:-0.00,-12.09,-144.06	0/0:69:69,0:40:-0.00,-21.72,-267.50	0/0:54:54,0:40:0.00,-17.21,-209.64	0/0:101:101,0:40:-0.00,-31.35,-390.94	0/0:42:42,0:40:-0.00,-13.60,-163.35	0/0:25:25,0:40:-0.00,-8.48,-97.77	0/0:102:102,0:40:0.00,-31.65,-394.80	0/0:61:61,0:40:0.00,-19.31,-236.64	0/0:63:63,0:40:-0.00,-19.92,-244.36	./.
74	22	.	C	T	.	PASS	NS=71;AF=0.155	GT:DP:AD:GQ:GL	0/1:18:5,13:40:-54.55,0.00,-18.62	0/0:112:112,0:40:0.00,-34.15,-521.62	0/1:68:28,40:40:-164.95,0.00,-110.44	0/0:76:76,0:40:-0.00,-23.31,-354.35	0/0:51:51,0:40:-0.00,-15.78,-238.20	0/0:17:17,0:40:-0.00,-5.55,-80.23	0/0:37:37,0:40:-0.00,-11.57,-173.15	0/0:30:30,0:40:-0.00,-9.46,-140.63	0/1:28:17,11:40:-42.25,0.00,-71.37	0/0:26:26,0:40:-0.00,-8.26,-122.04	0/0:24:24,0:40:-0.00,-7.66,-112.75	0/0:42:42,0:40:-0.00,-13.07,-196.38	0/0:32:32,0:40:-0.00,-10.06,-149.92	0/0:94:94,0:40:0.00,-28.73,-437.99	0/0:21:21,0:40:-0.00,-6.75,-98.81	0/1:29:12,17:40:-69.82,0.00,-47.84	0/0:57:57,0:40:0.00,-17.59,-266.08	0/0:15:15,0:40:-0.00,-4.95,-70.94	0/0:18:18,0:40:-0.00,-5.85,-84.87	0/0:44:44,0:40:-0.00,-13.68,-205.68	0/0:25:25,0:40:-0.00,-7.96,-117.40	0/0:24:24,0:40:-0.00,-7.66,-112.75	0/0:12:12,0:40:-0.00,-4.04,-57.00	0/1:32:12,20:40:-82.86,0.00,-46.93	0/0:34:34,0:40:-0.00,-10.67,-159.21	0/1:14:4,10:40:-41.82,0.00,-15.18	0/0:31:31,0:40:-0.00,-9.76,-145.28	0/0:22:22,0:40:-0.00,-7.05,-103.46	0/0:28:28,0:40:-0.00,-8.86,-131.34	0/0:18:18,0:40:-0.00,-5.85,-84.87	0/0:29:29,0:40:-0.00,-9.16,-135.98	0/0:15:15,0:40:-0.00,-4.95,-70.94	1/1:34:0,34:40:-156.73,-9.42,-0.00	0/1:19:6,13:40:-54.25,0.00,-22.97	0/0:14:14,0:40:-0.00,-4.65,-66.29	0/1:14:12,2:40:-4.65,-0.00,-52.35	0/0:18:18,0:40:-0.00,-5.85,-84.87	0/0:29:29,0:40:-0.00,-9.16,-135.98	0/0:22:22,0:40:-0.00,-7.05,-103.46	0/1:26:14,12:40:-47.50,0.00,-58.03	0/0:18:18,0:40:-0.00,-5.85,-84.87	0/0:40:40,0:40:-0.00,-12.47,-187.09	0/0:21:21,0:40:-0.00,-6.75,-98.81	0/0:36:36,0:40:-0.00,-11.27,-168.51	0/0:29:29,0:40:-0.00,-9.16,-135.98	0/0:45:45,0:40:-0.00,-13.98,-210.32	0/0:36:36,0:40:-0.00,-11.27,-168.51	0/0:30:30,0:40:-0.00,-9.46,-140.63	0/0:42:42,0:40:-0.00,-13.07,-196.38	0/0:34:34,0:40:-0.00,-10.67,-159.21	0/0:20:20,0:40:-0.00,-6.45,-94.17	0/0:38:38,0:40:-0.00,-11.87,-177.80	0/0:39:39,0:40:-0.00,-12.17,-182.45	0/0:22:22,0:40:-0.00,-7.05,-103.46	0/0:34:34,0:40:-0.00,-10.67,-159.21	0/0:62:62,0:40:0.00,-19.09,-289.31	0/0:19:19,0:40:-0.00,-6.15,-89.52	0/1:8:7,1:24:-1.81,-0.01,-30.93	0/1:13:4,9:40:-37.47,0.00,-15.48	0/0:9:9,0:38:-0.00,-3.14,-43.06	0/0:17:17,0:40:-0.00,-5.55,-80.23	0/0:13:13,0:40:-0.00,-4.34,-61.64	0/1:8:1,7:37:-29.68,-0.00,-3.05	1/1:26:0,26:40:-119.56,-7.01,-0.00	0/1:48:21,27:40:-110.57,0.00,-83.93	0/1:48:29,19:40:-73.40,0.00,-121.10	0/1:22:6,16:40:-67.29,0.00,-22.07	./.	0/0:42:42,0:40:-0.00,-13.07,-196.38	0/1:25:12,13:40:-52.44,0.00,-49.04	0/1:35:10,25:40:-105.19,0.00,-36.74	0/1:36:21,15:40:-58.42,0.00,-87.55
76	47	.	C	A	.	PASS	NS=69;AF=0.254	GT:DP:AD:GQ:GL	1/1:48:0,48:40:-145.20,-14.06,-0.00	0/1:178:74,104:40:-262.28,0.00,-171.79	0/1:172:81,91:40:-224.57,0.00,-194.87	0/0:52:51,1:40:-0.00,-12.92,-152.68	0/1:54:30,23:40:-53.65,0.00,-75.62	0/1:19:6,12:40:-30.73,-0.00,-13.20	0/1:54:23,31:40:-77.66,0.00,-54.05	./.	0/0:19:18,1:36:-0.00,-3.00,-52.37	0/0:41:41,0:40:-0.00,-12.66,-125.32	0/0:24:23,1:40:-0.00,-4.50,-67.57	0/0:44:44,0:40:-0.00,-13.56,-134.44	0/0:32:30,2:40:-0.00,-3.87,-85.81	0/0:121:119,2:40:0.00,-30.63,-356.33	0/0:37:36,1:40:-0.00,-8.41,-107.08	0/1:38:18,20:40:-49.04,0.00,-43.66	0/1:35:12,23:40:-59.06,0.00,-26.32	0/0:12:12,0:40:-0.00,-3.94,-37.17	./.	0/1:48:19,29:40:-73.39,0.00,-43.69	1/1:32:0,32:40:-96.57,-9.25,-0.00	1/1:27:0,27:40:-81.37,-7.75,-0.00	1/1:39:0,39:40:-117.85,-11.36,-0.00	1/1:51:0,51:40:-154.32,-14.96,-0.00	0/1:31:13,18:40:-45.06,0.00,-30.56	0/1:20:9,11:40:-27.09,0.00,-21.71	0/1:21:10,11:40:-26.79,0.00,-24.45	0/0:28:28,0:40:-0.00,-8.75,-85.81	0/0:17:16,1:30:-0.00,-2.40,-46.29	0/0:21:21,0:40:-0.00,-6.64,-64.53	0/0:22:21,1:40:-0.00,-3.90,-61.49	0/0:12:12,0:40:-0.00,-3.94,-37.17	0/1:31:10,21:40:-54.18,0.00,-21.45	0/1:24:6,18:40:-47.17,-0.00,-11.39	0/0:34:32,2:40:-0.00,-4.47,-91.89	0/1:34:16,18:40:-44.16,0.00,-38.78	0/0:29:29,0:40:-0.00,-9.05,-88.85	0/0:24:24,0:40:-0.00,-7.54,-73.65	./.	0/1:21:6,15:40:-38.95,-0.00,-12.29	0/0:57:56,1:40:-0.00,-14.43,-167.88	0/0:70:66,4:40:-0.00,-9.22,-189.15	0/0:41:40,1:40:-0.00,-9.62,-119.24	0/0:55:53,2:40:-0.00,-10.78,-155.72	0/0:33:33,0:40:-0.00,-10.25,-101.01	0/0:75:75,0:40:-0.00,-22.88,-228.67	0/0:24:24,0:40:-0.00,-7.54,-73.65	0/0:27:27,0:40:-0.00,-8.45,-82.77	0/0:14:14,0:40:-0.00,-4.54,-43.25	0/0:26:26,0:40:-0.00,-8.15,-79.73	0/0:20:20,0:40:-0.00,-6.34,-61.49	0/0:29:29,0:40:-0.00,-9.05,-88.85	0/0:46:44,2:40:-0.00,-8.08,-128.36	0/0:28:28,0:40:-0.00,-8.75,-85.81	0/0:22:20,1:40:-0.00,-3.60,-58.45	0/0:65:65,0:40:-0.00,-19.87,-198.27	0/0:57:57,0:40:0.00,-17.47,-173.96	0/1:26:8,18:40:-46.57,0.00,-16.87	0/0:25:25,0:40:-0.00,-7.85,-76.69	0/0:23:22,1:40:-0.00,-4.20,-64.53	0/0:21:20,0:40:-0.00,-6.34,-61.49	0/1:29:17,12:40:-27.43,0.00,-43.32	1/1:32:0,32:40:-96.57,-9.25,-0.00	0/1:25:13,12:40:-28.63,0.00,-32.37	0/1:29:9,20:40:-51.74,0.00,-19.01	1/1:80:0,79:40:-239.43,-23.38,0.00	0/0:19:19,0:40:-0.00,-6.04,-58.45	0/0:11:11,0:40:-0.00,-3.64,-34.13	1/1:88:0,88:40:-266.79,-26.09,0.00	0/0:44:42,2:40:-0.00,-7.48,-122.28	0/0:25:24,1:40:-0.00,-4.81,-70.61	0/0:47:47,0:40:-0.00,-14.46,-143.56
91	48	.	A	T	.	PASS	NS=65;AF=0.400	GT:DP:AD:GQ:GL	0/0:7:7,0:32:-0.00,-2.61,-29.92	0/0:15:15,0:40:-0.00,-5.02,-63.87	0/0:14:14,0:40:-0.00,-4.72,-59.63	0/0:23:23,0:40:-0.00,-7.43,-97.82	0/0:19:19,0:40:-0.00,-6.22,-80.85	0/0:10:10,0:40:-0.00,-3.51,-42.65	0/1:12:8,4:40:-12.86,-0.00,-30.04	0/0:13:13,0:40:-0.00,-4.42,-55.38	0/0:13:13,0:40:-0.00,-4.42,-55.38	0/1:12:5,7:40:-25.59,0.00,-17.31	0/0:7:7,0:32:-0.00,-2.61,-29.92	0/1:24:14,10:40:-34.71,0.00,-51.90	0/1:19:12,7:40:-23.48,0.00,-44.91	0/0:40:40,0:40:-0.00,-12.54,-169.97	0/0:7:7,0:32:-0.00,-2.61,-29.92	0/0:14:14,0:40:-0.00,-4.72,-59.63	0/0:12:12,0:40:-0.00,-4.12,-51.14	0/0:7:7,0:32:-0.00,-2.61,-29.92	0/0:12:12,0:40:-0.00,-4.12,-51.14	0/0:17:17,0:40:-0.00,-5.62,-72.36	0/0:13:13,0:40:-0.00,-4.42,-55.38	0/0:5:5,0:26:-0.00,-2.01,-21.43	0/0:18:18,0:40:-0.00,-5.92,-76.60	0/0:9:9,0:39:-0.00,-3.21,-38.41	0/0:9:9,0:39:-0.00,-3.21,-38.41	0/0:16:16,0:40:-0.00,-5.32,-68.11	0/0:12:12,0:40:-0.00,-4.12,-51.14	0/1:8:2,6:40:-22.55,-0.00,-5.78	0/0:10:10,0:40:-0.00,-3.51,-42.65	./.	./.	./.	0/0:23:23,0:40:-0.00,-7.43,-97.82	0/0:14:14,0:40:-0.00,-4.72,-59.63	0/0:12:12,0:40:-0.00,-4.12,-51.14	0/0:7:7,0:32:-0.00,-2.61,-29.92	0/1:5:4,1:28:-2.24,-0.00,-15.18	0/0:13:13,0:40:-0.00,-4.42,-55.38	1/1:6:0,6:27:-25.26,-2.10,-0.00	0/0:6:6,0:29:-0.00,-2.31,-25.68	0/1:15:9,6:40:-20.44,0.00,-33.39	1/1:22:0,22:40:-93.16,-6.92,-0.00	1/1:14:0,14:40:-59.21,-4.51,-0.00	1/1:16:0,16:40:-67.69,-5.11,-0.00	1/1:19:0,19:40:-80.43,-6.01,-0.00	1/1:22:0,22:40:-93.16,-6.92,-0.00	1/1:10:0,10:40:-42.23,-3.31,-0.00	./.	1/1:10:0,10:40:-42.23,-3.31,-0.00	1/1:12:0,12:40:-50.72,-3.91,-0.00	1/1:9:0,9:37:-37.99,-3.00,-0.00	1/1:10:0,10:40:-42.23,-3.31,-0.00	1/1:21:0,21:40:-88.91,-6.62,-0.00	./.	1/1:8:0,8:33:-33.74,-2.70,-0.00	1/1:7:0,7:30:-29.50,-2.40,-0.00	0/1:29:16,13:40:-45.94,0.00,-58.88	./.	1/1:11:0,11:40:-46.48,-3.61,-0.00	1/1:7:0,7:30:-29.50,-2.40,-0.00	1/1:11:0,11:40:-46.48,-3.61,-0.00	0/1:10:4,6:40:-21.95,-0.00,-13.67	1/1:7:0,7:30:-29.50,-2.40,-0.00	0/0:9:9,0:39:-0.00,-3.21,-38.41	0/0:16:16,0:40:-0.00,-5.32,-68.11	0/1:26:9,17:40:-63.82,0.00,-30.07	./.	0/0:5:5,0:26:-0.00,-2.01,-21.43	0/0:25:25,0:40:-0.00,-8.03,-106.31	1/1:15:0,15:40:-63.45,-4.81,-0.00	1/1:9:0,9:37:-37.99,-3.00,-0.00	1/1:19:0,19:40:-80.43,-6.01,-0.00
95	18	.	T	G	.	PASS	NS=58;AF=0.121	GT:DP:AD:GQ:GL	0/0:66:66,0:40:0.00,-20.06,-235.72	0/0:154:154,0:40:-0.00,-46.54,-547.81	0/0:125:125,0:40:-0.00,-37.81,-444.96	0/0:80:80,0:40:-0.00,-24.27,-285.37	0/0:96:96,0:40:0.00,-29.09,-342.11	0/0:42:42,0:40:-0.00,-12.84,-150.61	0/0:65:65,0:40:0.00,-19.76,-232.17	0/0:53:53,0:40:-0.00,-16.15,-189.62	0/0:37:37,0:40:-0.00,-11.34,-132.87	0/0:84:84,0:40:0.00,-25.48,-299.56	./.	./.	./.	0/0:143:143,0:40:0.00,-43.23,-508.80	0/0:58:58,0:40:-0.00,-17.65,-207.35	0/0:44:44,0:40:-0.00,-13.44,-157.70	0/0:61:61,0:40:0.00,-18.56,-217.99	0/0:39:39,0:40:-0.00,-11.94,-139.97	0/0:19:19,0:40:-0.00,-5.92,-69.04	0/0:50:50,0:40:-0.00,-15.25,-178.98	0/0:62:62,0:40:-0.00,-18.86,-221.54	0/0:40:40,0:40:-0.00,-12.24,-143.51	0/0:40:40,0:40:-0.00,-12.24,-143.51	0/0:31:31,0:40:-0.00,-9.53,-111.60	0/0:40:40,0:40:-0.00,-12.24,-143.51	0/0:31:31,0:40:-0.00,-9.53,-111.60	0/0:28:28,0:40:-0.00,-8.63,-100.96	0/1:53:27,26:40:-76.06,0.00,-81.26	0/1:33:24,9:40:-21.79,0.00,-76.64	./.	./.	./.	0/0:66:66,0:40:0.00,-20.06,-235.72	0/0:28:28,0:40:-0.00,-8.63,-100.96	0/0:17:17,0:40:-0.00,-5.32,-61.95	0/0:23:23,0:40:-0.00,-7.12,-83.23	0/0:38:38,0:40:-0.00,-11.64,-136.42	0/0:39:39,0:40:-0.00,-11.94,-139.97	0/0:28:28,0:40:-0.00,-8.63,-100.96	0/0:31:31,0:40:-0.00,-9.53,-111.60	./.	./.	0/1:52:36,16:40:-40.89,0.00,-113.48	0/1:47:29,18:40:-49.49,0.00,-90.16	./.	0/1:116:80,36:40:-92.56,0.00,-250.26	./.	0/1:43:22,21:40:-61.33,0.00,-66.54	0/1:43:19,24:40:-71.97,0.00,-55.90	0/1:58:38,20:40:-53.27,0.00,-118.77	0/1:39:28,11:40:-27.07,0.00,-89.02	0/1:40:27,13:40:-33.87,0.00,-85.17	0/1:77:47,30:40:-83.02,0.00,-144.97	0/1:59:37,21:40:-56.82,0.00,-115.22	0/1:29:15,14:40:-40.72,0.00,-45.93	0/1:88:51,37:40:-104.54,0.00,-155.84	0/0:85:85,0:40:-0.00,-25.78,-303.10	./.	0/0:48:48,0:40:-0.00,-14.65,-171.89	0/0:42:41,0:40:-0.00,-12.54,-147.06	0/0:53:53,0:40:-0.00,-16.15,-189.62	./.	0/0:26:26,0:40:-0.00,-8.03,-93.86	./.	0/0:52:52,0:40:-0.00,-15.85,-186.07	0/0:87:87,0:40:0.00,-26.38,-310.20	0/0:34:32,2:40:-0.00,-3.34,-108.05	./.	0/0:51:51,0:40:-0.00,-15.55,-182.52	0/0:48:48,0:40:-0.00,-14.65,-171.89	0/0:21:21,0:40:-0.00,-6.52,-76.13	0/0:57:57,0:40:0.00,-17.35,-203.80
102	116	.	C	A	.	PASS	NS=68;AF=0.103	GT:DP:AD:GQ:GL	0/0:59:59,0:40:0.00,-18.68,-184.76	0/0:149:149,0:40:0.00,-45.74,-464.93	0/0:127:127,0:40:-0.00,-39.12,-396.44	0/0:88:88,0:40:0.00,-27.40,-275.04	0/0:89:89,0:40:0.00,-27.70,-278.15	0/0:60:60,0:40:0.00,-18.98,-187.88	0/0:50:50,0:40:-0.00,-15.97,-156.75	0/0:43:43,0:40:-0.00,-13.87,-134.96	0/0:32:31,1:40:-0.00,-7.44,-94.49	0/0:43:42,1:40:-0.00,-10.75,-128.73	0/0:30:30,0:40:-0.00,-9.96,-94.49	0/0:57:55,2:40:-0.00,-11.85,-166.08	0/0:47:46,1:40:-0.00,-11.96,-141.18	0/0:84:82,2:40:0.00,-19.97,-250.13	0/0:60:58,2:40:-0.00,-12.75,-175.42	./.	0/0:76:75,1:40:0.00,-20.68,-231.46	0/0:29:29,0:40:-0.00,-9.66,-91.37	0/0:32:32,0:40:-0.00,-10.56,-100.71	0/0:51:50,1:40:-0.00,-13.16,-153.63	0/0:48:47,1:40:-0.00,-12.26,-144.29	0/0:34:33,1:40:-0.00,-8.05,-100.71	0/0:46:46,0:40:-0.00,-14.77,-144.29	0/0:40:40,0:40:-0.00,-12.96,-125.62	0/0:28:27,1:40:-0.00,-6.24,-82.04	0/0:20:20,0:40:-0.00,-6.95,-63.36	0/0:25:25,0:40:-0.00,-8.45,-78.92	0/0:19:19,0:40:-0.00,-6.65,-60.24	0/0:29:29,0:40:-0.00,-9.66,-91.37	0/0:36:36,0:40:-0.00,-11.76,-113.16	0/0:18:17,1:39:-0.00,-3.24,-50.91	0/0:5:5,0:30:-0.00,-2.44,-16.66	0/0:29:28,1:40:-0.00,-6.54,-85.15	0/0:59:59,0:40:0.00,-18.68,-184.76	0/0:35:35,0:40:-0.00,-11.46,-110.05	0/0:30:30,0:40:-0.00,-9.96,-94.49	0/0:45:43,2:40:-0.00,-8.24,-128.73	0/0:35:32,3:27:-0.00,-2.12,-91.38	0/0:13:13,0:40:-0.00,-4.84,-41.57	0/0:13:13,0:40:-0.00,-4.84,-41.57	0/0:23:23,0:40:-0.00,-7.85,-72.70	0/1:95:53,42:40:-101.24,0.00,-136.58	0/1:55:20,35:40:-91.48,0.00,-45.88	1/1:54:0,53:40:-163.89,-15.77,0.00	0/1:40:21,19:40:-46.18,0.00,-53.51	./.	1/1:52:0,52:40:-160.78,-15.47,-0.00	1/1:59:0,59:40:-182.57,-17.58,0.00	0/0:45:43,0:40:-0.00,-13.87,-134.96	0/0:55:54,0:40:0.00,-17.17,-169.20	1/1:29:0,29:40:-89.18,-8.56,-0.00	0/1:48:23,25:40:-62.46,0.00,-57.33	0/0:89:87,2:40:0.00,-21.47,-265.70	0/1:37:15,22:40:-56.42,0.00,-35.73	0/0:50:48,2:40:-0.00,-9.74,-144.29	0/1:70:28,42:40:-108.76,0.00,-66.28	./.	0/0:41:40,1:40:-0.00,-10.15,-122.50	0/0:35:34,1:40:-0.00,-8.35,-103.83	0/0:30:30,0:40:-0.00,-9.96,-94.49	0/0:54:53,1:40:-0.00,-14.06,-162.97	0/0:58:58,0:40:-0.00,-18.38,-181.65	0/0:23:23,0:40:-0.00,-7.85,-72.70	0/0:53:50,3:40:-0.00,-7.53,-147.41	0/0:69:67,1:40:0.00,-18.27,-206.55	0/0:84:82,2:40:0.00,-19.97,-250.13	0/0:38:37,1:40:-0.00,-9.25,-113.16	./.	0/0:37:37,0:40:-0.00,-12.06,-116.28	0/0:49:47,2:40:-0.00,-9.44,-141.18	0/0:62:59,3:40:-0.00,-10.24,-175.42	0/0:27:27,0:40:-0.00,-9.05,-85.15
109	138	.	T	C	.	PASS	NS=68;AF=0.265	GT:DP:AD:GQ:GL	1/1:22:0,21:40:-44.95,-5.95,-0.00	0/1:66:19,47:40:-82.03,0.00,-21.89	0/1:36:24,12:40:-14.98,0.00,-41.69	0/0:33:33,0:40:-0.00,-10.18,-72.30	0/1:26:12,14:40:-22.30,0.00,-18.61	1/1:15:0,15:40:-31.92,-4.16,-0.00	0/1:26:16,9:40:-11.75,-0.00,-27.59	./.	1/1:15:0,15:40:-31.92,-4.16,-0.00	0/1:23:15,8:40:-10.17,-0.00,-26.02	0/0:18:18,0:40:-0.00,-5.71,-39.73	0/0:42:41,0:40:-0.00,-12.56,-89.67	0/0:18:18,0:40:-0.00,-5.71,-39.73	0/1:44:21,23:40:-36.48,0.00,-32.79	0/1:20:7,11:40:-18.18,-0.00,-10.14	0/1:14:7,6:40:-8.81,-0.00,-11.63	0/1:22:7,15:40:-25.67,-0.00,-8.95	0/1:13:7,6:40:-8.81,-0.00,-11.63	0/1:19:9,10:40:-15.71,-0.00,-14.19	1/1:11:0,11:36:-23.23,-2.97,-0.00	0/1:14:7,7:40:-10.68,-0.00,-11.33	0/1:12:3,9:39:-15.62,-0.00,-3.25	0/0:15:14,0:40:-0.00,-4.51,-31.05	0/1:13:9,4:40:-4.47,-0.00,-15.97	./.	0/0:3:3,0:17:-0.02,-1.26,-7.19	./.	0/0:12:12,0:40:-0.00,-3.92,-26.70	0/0:29:28,0:40:-0.00,-8.69,-61.44	0/0:8:8,0:34:-0.00,-2.73,-18.02	0/0:18:18,0:40:-0.00,-5.71,-39.73	0/0:6:6,0:27:-0.00,-2.13,-13.68	0/0:27:25,0:40:-0.00,-7.79,-54.93	1/1:9:0,9:30:-18.89,-2.38,-0.00	0/0:12:11,0:40:-0.00,-3.62,-24.53	1/1:20:0,18:40:-38.43,-5.06,-0.00	1/1:15:0,15:40:-31.92,-4.16,-0.00	1/1:23:0,22:40:-47.12,-6.25,-0.00	0/0:14:14,0:40:-0.00,-4.51,-31.05	0/0:11:11,0:40:-0.00,-3.62,-24.53	0/0:28:28,0:40:-0.00,-8.69,-61.44	0/0:36:36,0:40:-0.00,-11.07,-78.81	0/0:22:22,0:40:-0.00,-6.90,-48.42	0/0:16:16,0:40:-0.00,-5.11,-35.39	0/0:32:32,0:40:-0.00,-9.88,-70.13	0/0:37:36,0:40:-0.00,-11.07,-78.81	0/0:18:17,0:40:-0.00,-5.41,-37.56	0/0:31:31,0:40:-0.00,-9.58,-67.96	0/0:7:7,0:30:-0.00,-2.43,-15.85	0/0:21:21,0:40:-0.00,-6.60,-46.24	0/0:10:10,0:40:-0.00,-3.32,-22.36	0/0:20:20,0:40:-0.00,-6.30,-44.07	0/0:25:25,0:40:-0.00,-7.79,-54.93	0/0:19:18,0:40:-0.00,-5.71,-39.73	0/0:27:27,0:40:-0.00,-8.39,-59.27	0/0:42:42,0:40:-0.00,-12.86,-91.84	0/0:17:17,0:40:-0.00,-5.41,-37.56	0/0:9:9,0:37:-0.00,-3.02,-20.19	0/0:18:18,0:40:-0.00,-5.71,-39.73	0/0:11:11,0:40:-0.00,-3.62,-24.53	0/0:27:26,0:40:-0.00,-8.09,-57.10	0/0:15:15,0:40:-0.00,-4.81,-33.22	0/0:7:7,0:30:-0.00,-2.43,-15.85	0/1:15:7,8:40:-12.56,-0.00,-11.04	0/1:31:13,18:40:-29.50,0.00,-19.29	0/0:28:28,0:40:-0.00,-8.69,-61.44	0/1:20:8,12:40:-19.75,-0.00,-11.72	0/1:9:3,6:40:-10.00,-0.00,-4.14	1/1:43:0,43:40:-92.71,-12.51,-0.00	0/0:28:28,0:40:-0.00,-8.69,-61.44	./.	0/0:32:31,0:40:-0.00,-9.58,-67.96
118	67	.	T	C	.	PASS	NS=67;AF=0.366	GT:DP:AD:GQ:GL	0/1:24:14,10:40:-20.79,0.00,-32.41	0/0:68:68,0:40:0.00,-20.60,-191.94	0/0:58:58,0:40:0.00,-17.60,-163.76	0/1:41:34,7:40:-7.23,-0.00,-83.65	1/1:11:0,11:38:-30.65,-3.13,-0.00	0/0:14:13,1:21:-0.01,-1.57,-34.17	./.	0/1:15:12,3:40:-3.77,-0.00,-29.48	0/1:15:11,4:40:-6.59,-0.00,-26.66	0/1:16:13,2:14:-1.00,-0.05,-32.34	1/1:17:1,16:27:-41.92,-2.12,-0.00	0/1:48:18,30:40:-69.94,0.00,-36.47	0/1:16:11,5:40:-9.11,-0.00,-26.36	0/0:140:126,14:34:-0.00,-2.78,-315.91	./.	0/0:37:37,0:40:-0.00,-11.29,-104.59	0/1:22:14,8:40:-15.76,0.00,-33.01	0/0:11:11,0:40:-0.00,-3.48,-31.34	0/0:17:17,0:40:-0.00,-5.28,-48.24	0/1:24:5,19:40:-46.15,-0.00,-7.05	1/1:7:0,7:25:-19.38,-1.94,-0.01	0/0:19:19,0:40:-0.00,-5.88,-53.88	1/1:11:0,11:38:-30.65,-3.13,-0.00	1/1:10:0,10:35:-27.83,-2.83,-0.00	1/1:7:0,6:22:-16.57,-1.64,-0.01	0/0:10:10,0:38:-0.00,-3.18,-28.52	0/0:12:12,0:40:-0.00,-3.78,-34.16	1/1:10:0,10:35:-27.83,-2.83,-0.00	1/1:15:0,15:40:-41.92,-4.34,-0.00	0/1:8:6,2:37:-3.06,-0.00,-14.67	0/0:26:26,0:40:-0.00,-7.98,-73.60	1/1:12:0,12:40:-33.47,-3.43,-0.00	0/1:17:10,7:40:-14.44,-0.00,-23.24	1/1:8:0,8:28:-22.20,-2.24,-0.00	0/1:12:4,8:40:-18.76,-0.00,-7.84	0/1:14:7,7:40:-15.34,0.00,-15.69	0/0:28:28,0:40:-0.00,-8.58,-79.24	0/1:14:9,5:40:-9.71,-0.00,-21.32	./.	0/0:19:19,0:40:-0.00,-5.88,-53.88	1/1:17:0,16:40:-44.74,-4.64,-0.00	0/0:33:33,0:40:-0.00,-10.09,-93.32	0/0:32:32,0:40:-0.00,-9.79,-90.51	0/0:47:47,0:40:-0.00,-14.29,-132.77	0/0:27:27,0:40:-0.00,-8.28,-76.42	0/0:94:94,0:40:-0.00,-28.41,-265.20	0/0:19:19,0:40:-0.00,-5.88,-53.88	0/0:21:21,0:40:-0.00,-6.48,-59.51	0/0:25:25,0:40:-0.00,-7.68,-70.78	0/0:25:25,0:40:-0.00,-7.68,-70.78	0/0:22:22,0:40:-0.00,-6.78,-62.33	0/0:17:17,0:40:-0.00,-5.28,-48.24	0/0:40:40,0:40:-0.00,-12.19,-113.05	0/0:17:17,0:40:-0.00,-5.28,-48.24	0/0:19:19,0:40:-0.00,-5.88,-53.88	0/0:52:52,0:40:-0.00,-15.79,-146.86	0/0:13:12,1:17:-0.02,-1.28,-31.36	0/1:7:5,2:40:-3.36,-0.00,-12.16	1/1:6:0,6:22:-16.57,-1.64,-0.01	0/1:12:9,3:40:-4.67,-0.00,-21.92	1/1:9:0,9:31:-25.02,-2.53,-0.00	0/1:15:12,3:40:-3.77,-0.00,-29.48	./.	0/1:26:18,8:40:-14.56,-0.00,-43.08	1/1:11:0,10:35:-27.83,-2.83,-0.00	0/1:36:30,6:40:-5.92,-0.00,-73.88	0/1:23:15,8:40:-15.46,0.00,-35.53	./.	0/0:55:54,0:40:0.00,-16.39,-152.49	0/0:33:33,0:40:-0.00,-10.09,-93.32	0/0:17:17,0:40:-0.00,-5.28,-48.24	0/1:30:22,8:40:-13.36,-0.00,-53.15
129	128	.	G	C	.	PASS	NS=63;AF=0.190	GT:DP:AD:GQ:GL	0/1:32:13,19:40:-42.41,0.00,-26.70	0/0:85:85,0:40:-0.00,-26.01,-235.79	0/0:136:135,0:40:0.00,-41.03,-373.98	0/0:68:68,0:40:-0.00,-20.91,-188.80	0/0:53:53,0:40:0.00,-16.41,-147.35	./.	0/0:29:29,0:40:-0.00,-9.20,-81.02	0/0:34:33,0:40:-0.00,-10.40,-92.07	0/1:18:4,14:40:-32.80,-0.00,-6.03	0/1:30:11,19:40:-43.01,0.00,-21.77	0/0:11:11,0:40:-0.00,-3.79,-31.27	0/0:15:15,0:40:-0.00,-4.99,-42.32	./.	0/1:120:57,62:40:-135.13,0.00,-122.18	0/0:10:10,0:40:-0.00,-3.49,-28.50	0/0:28:28,0:40:-0.00,-8.90,-78.25	0/0:34:34,0:40:-0.00,-10.70,-94.83	./.	0/0:8:8,0:35:-0.00,-2.89,-22.98	./.	0/1:33:16,17:40:-36.58,0.00,-34.69	1/1:17:0,16:40:-43.35,-4.43,-0.00	0/0:33:33,0:40:-0.00,-10.40,-92.07	0/0:19:19,0:40:-0.00,-6.20,-53.38	0/1:25:11,14:40:-30.70,0.00,-23.27	0/1:20:12,8:40:-15.61,0.00,-27.54	./.	0/0:29:29,0:40:-0.00,-9.20,-81.02	0/0:5:5,0:26:-0.00,-2.00,-14.69	0/0:6:6,0:29:-0.00,-2.29,-17.45	./.	./.	0/0:16:16,0:40:-0.00,-5.29,-45.09	0/0:16:16,0:40:-0.00,-5.29,-45.09	0/0:14:14,0:40:-0.00,-4.69,-39.56	0/1:17:11,6:40:-10.99,-0.00,-25.67	0/0:16:15,1:31:-0.00,-2.53,-39.56	1/1:28:0,27:40:-73.76,-7.73,-0.00	0/0:21:20,1:40:-0.00,-4.03,-53.38	0/0:18:17,0:40:-0.00,-5.60,-47.85	0/0:10:10,0:40:-0.00,-3.49,-28.50	0/0:60:60,0:40:-0.00,-18.51,-166.69	0/0:30:29,1:40:-0.00,-6.74,-78.25	0/0:47:47,0:40:-0.00,-14.60,-130.76	0/0:40:40,0:40:-0.00,-12.50,-111.42	0/0:74:74,0:40:0.00,-22.71,-205.39	0/0:45:45,0:40:-0.00,-14.00,-125.24	./.	0/0:35:35,0:40:-0.00,-11.00,-97.60	0/0:70:70,0:40:0.00,-21.51,-194.33	0/0:38:38,0:40:-0.00,-11.90,-105.89	0/0:51:51,0:40:-0.00,-15.80,-141.82	0/0:112:112,0:40:0.00,-34.12,-310.41	0/0:72:72,0:40:0.00,-22.11,-199.86	0/0:57:56,0:40:0.00,-17.31,-155.64	0/0:79:78,1:40:0.00,-21.45,-213.68	0/1:39:25,14:40:-26.49,0.00,-57.76	0/1:29:15,14:40:-29.49,0.00,-33.12	0/1:24:17,7:40:-11.65,-0.00,-40.15	1/1:10:0,10:32:-26.77,-2.63,-0.00	1/1:34:1,33:40:-87.58,-7.07,-0.00	0/1:37:30,7:40:-7.75,-0.00,-72.18	1/1:25:0,25:40:-68.23,-7.13,-0.00	0/0:68:68,0:40:-0.00,-20.91,-188.80	0/0:45:45,0:40:-0.00,-14.00,-125.24	0/0:42:38,4:26:-0.00,-2.05,-94.84	0/1:47:31,16:40:-29.62,0.00,-71.94	0/1:7:3,4:40:-8.46,-0.00,-6.56	0/0:72:71,0:40:0.00,-21.81,-197.09	0/0:9:9,0:39:-0.00,-3.19,-25.74	0/0:11:11,0:40:-0.00,-3.79,-31.27	./.
153	74	.	T	A	.	PASS	NS=68;AF=0.059	GT:DP:AD:GQ:GL	0/0:52:52,0:40:-0.00,-16.61,-195.62	0/0:149:149,0:40:-0.00,-45.80,-557.70	0/0:104:104,0:40:0.00,-32.26,-389.72	0/0:58:58,0:40:-0.00,-18.41,-218.02	0/0:101:101,0:40:-0.00,-31.36,-378.52	0/0:13:13,0:40:-0.00,-4.87,-50.04	0/0:34:34,0:40:-0.00,-11.19,-128.43	0/0:41:41,0:40:-0.00,-13.30,-154.56	0/0:29:29,0:40:-0.00,-9.69,-109.77	0/0:43:43,0:40:-0.00,-13.90,-162.03	0/0:15:15,0:40:-0.00,-5.47,-57.51	0/0:94:94,0:40:-0.00,-29.25,-352.40	0/0:20:20,0:40:-0.00,-6.98,-76.17	0/0:99:99,0:40:-0.00,-30.75,-371.06	0/0:44:44,0:40:-0.00,-14.20,-165.76	0/0:53:53,0:40:0.00,-16.91,-199.35	0/0:68:68,0:40:-0.00,-21.42,-255.34	0/0:24:24,0:40:-0.00,-8.18,-91.10	0/0:17:17,0:40:-0.00,-6.08,-64.97	0/0:46:46,0:40:-0.00,-14.80,-173.22	0/0:37:37,0:40:-0.00,-12.09,-139.63	0/0:24:24,0:40:-0.00,-8.18,-91.10	0/0:35:34,0:40:-0.00,-11.19,-128.43	0/0:46:46,0:40:-0.00,-14.80,-173.22	0/0:34:34,0:40:-0.00,-11.19,-128.43	0/0:17:17,0:40:-0.00,-6.08,-64.97	0/0:27:27,0:40:-0.00,-9.08,-102.30	0/0:16:16,0:40:-0.00,-5.77,-61.24	0/0:31:31,0:40:-0.00,-10.29,-117.23	0/0:22:22,0:40:-0.00,-7.58,-83.64	0/0:30:30,0:40:-0.00,-9.99,-113.50	0/0:5:5,0:31:-0.00,-2.47,-20.18	0/0:32:32,0:40:-0.00,-10.59,-120.97	0/0:52:52,0:40:-0.00,-16.61,-195.62	0/0:35:35,0:40:-0.00,-11.49,-132.16	0/0:38:38,0:40:-0.00,-12.40,-143.36	0/0:38:38,0:40:-0.00,-12.40,-143.36	0/0:29:29,0:40:-0.00,-9.69,-109.77	0/0:18:18,0:40:-0.00,-6.38,-68.71	0/0:31:31,0:40:-0.00,-10.29,-117.23	0/0:50:50,0:40:-0.00,-16.01,-188.15	0/0:58:58,0:40:-0.00,-18.41,-218.02	1/1:20:0,20:40:-73.14,-5.46,-0.00	0/1:43:28,15:40:-42.09,0.00,-92.13	0/0:36:36,0:40:-0.00,-11.79,-135.90	0/0:61:61,0:40:-0.00,-19.32,-229.21	0/0:38:38,0:40:-0.00,-12.40,-143.36	0/1:61:27,34:40:-107.60,0.00,-82.98	0/1:16:13,3:40:-5.42,-0.00,-44.27	0/1:45:20,25:40:-78.82,0.00,-61.67	0/1:35:20,15:40:-44.50,0.00,-64.68	0/0:36:36,0:40:-0.00,-11.79,-135.90	0/0:75:75,0:40:-0.00,-23.53,-281.47	0/0:68:68,0:40:-0.00,-21.42,-255.34	0/1:31:14,17:40:-53.17,0.00,-43.49	0/0:74:74,0:40:-0.00,-23.23,-277.74	0/0:47:47,0:40:-0.00,-15.10,-176.96	./.	./.	0/0:34:34,0:40:-0.00,-11.19,-128.43	0/0:23:23,0:40:-0.00,-7.88,-87.37	./.	./.	0/0:24:24,0:40:-0.00,-8.18,-91.10	0/0:32:32,0:40:-0.00,-10.59,-120.97	0/0:74:74,0:40:-0.00,-23.23,-277.74	0/0:34:34,0:40:-0.00,-11.19,-128.43	0/0:14:14,0:40:-0.00,-5.17,-53.78	0/0:66:66,0:40:-0.00,-20.82,-247.88	0/0:74:74,0:40:-0.00,-23.23,-277.74	0/0:24:24,0:40:-0.00,-8.18,-91.10	0/0:80:80,0:40:-0.00,-25.04,-300.14
162	74	.	A	C	.	PASS	NS=61;AF=0.262	GT:DP:AD:GQ:GL	0/1:10:7,3:40:-8.74,-0.00,-25.45	1/1:13:0,13:40:-51.76,-3.64,-0.00	1/1:7:0,7:24:-27.60,-1.84,-0.01	0/0:10:10,0:40:-0.00,-3.34,-40.88	0/1:14:9,5:40:-15.60,0.00,-32.30	0/0:3:3,0:17:-0.02,-1.26,-12.71	0/1:8:2,6:40:-21.43,-0.00,-5.92	0/1:6:3,3:40:-9.95,-0.00,-10.55	0/1:8:4,4:40:-13.37,-0.00,-13.97	0/0:8:8,0:34:-0.00,-2.74,-32.82	0/0:7:7,0:30:-0.00,-2.44,-28.79	0/0:16:16,0:40:-0.00,-5.15,-65.04	0/0:5:5,0:24:-0.01,-1.84,-20.74	1/1:27:0,27:40:-108.15,-7.86,-0.00	0/0:10:10,0:40:-0.00,-3.34,-40.88	0/1:12:8,4:40:-12.17,-0.00,-28.88	1/1:10:0,10:34:-39.68,-2.74,-0.00	./.	0/1:5:4,1:28:-2.20,-0.00,-14.88	0/1:10:4,6:40:-20.83,-0.00,-13.37	./.	0/0:7:7,0:30:-0.00,-2.44,-28.79	0/1:11:4,7:40:-24.55,-0.00,-13.07	0/0:5:5,0:24:-0.01,-1.84,-20.74	./.	./.	1/1:5:0,5:17:-19.57,-1.26,-0.02	0/0:4:4,0:21:-0.01,-1.55,-16.72	0/0:4:4,0:21:-0.01,-1.55,-16.72	0/0:5:5,0:24:-0.01,-1.84,-20.74	0/0:4:4,0:21:-0.01,-1.55,-16.72	0/0:4:4,0:21:-0.01,-1.55,-16.72	0/1:6:2,4:40:-13.98,-0.00,-6.52	1/1:7:0,7:24:-27.60,-1.84,-0.01	1/1:13:0,13:40:-51.76,-3.64,-0.00	0/1:8:6,2:40:-5.32,-0.00,-22.03	0/1:8:3,5:40:-17.40,-0.00,-9.94	0/1:5:3,2:40:-6.22,-0.00,-10.85	0/0:11:11,0:40:-0.00,-3.64,-44.90	./.	0/0:8:8,0:34:-0.00,-2.74,-32.82	0/0:21:21,0:40:-0.00,-6.65,-85.18	0/0:6:6,0:27:-0.00,-2.14,-24.77	0/0:12:12,0:40:-0.00,-3.94,-48.93	0/0:6:6,0:27:-0.00,-2.14,-24.77	0/0:19:19,0:40:-0.00,-6.05,-77.12	0/0:6:6,0:27:-0.00,-2.14,-24.77	./.	0/0:3:3,0:17:-0.02,-1.26,-12.71	0/0:7:7,0:30:-0.00,-2.44,-28.79	./.	./.	0/0:10:10,0:40:-0.00,-3.34,-40.88	0/0:7:7,0:30:-0.00,-2.44,-28.79	0/0:7:7,0:30:-0.00,-2.44,-28.79	0/0:14:14,0:40:-0.00,-4.54,-56.99	0/0:10:10,0:40:-0.00,-3.34,-40.88	1/1:6:0,6:21:-23.58,-1.55,-0.01	0/0:9:9,0:37:-0.00,-3.04,-36.85	./.	./.	0/1:9:4,5:40:-17.10,-0.00,-13.67	0/0:7:7,0:30:-0.00,-2.44,-28.79	0/1:7:2,5:40:-17.70,-0.00,-6.22	0/0:7:7,0:30:-0.00,-2.44,-28.79	0/0:13:13,0:40:-0.00,-4.24,-52.96	0/0:5:5,0:24:-0.01,-1.84,-20.74	./.	0/1:8:4,4:40:-13.37,-0.00,-13.97	0/0:5:5,0:24:-0.01,-1.84,-20.74	0/0:10:10,0:40:-0.00,-3.34,-40.88	0/0:12:12,0:40:-0.00,-3.94,-48.93
163	66	.	G	A	.	PASS	NS=64;AF=0.258	GT:DP:AD:GQ:GL	0/0:81:80,0:40:0.00,-24.49,-211.76	0/0:206:206,0:40:0.00,-62.29,-544.33	0/0:227:227,0:40:0.00,-68.59,-599.76	./.	0/1:139:72,65:40:-129.98,0.00,-149.05	0/0:71:70,0:40:0.00,-21.49,-185.36	0/1:71:31,40:40:-83.79,0.00,-60.64	./.	0/1:81:42,38:40:-75.82,0.00,-86.97	0/1:67:31,36:40:-74.44,0.00,-61.84	./.	./.	0/0:57:57,0:40:-0.00,-17.58,-151.05	0/0:44:44,0:40:-0.00,-13.68,-116.73	0/0:58:58,0:40:0.00,-17.89,-153.69	0/0:86:85,0:40:0.00,-25.99,-224.95	0/1:147:67,80:40:-166.57,0.00,-132.86	0/0:64:64,0:40:0.00,-19.69,-169.52	0/0:55:55,0:40:0.00,-16.98,-145.77	0/0:75:75,0:40:0.00,-22.99,-198.56	0/0:96:96,0:40:-0.00,-29.29,-253.99	0/0:52:52,0:40:0.00,-16.08,-137.85	0/1:106:59,46:40:-89.43,0.00,-124.34	1/1:96:0,96:40:-252.80,-28.69,0.00	0/0:72:70,0:40:0.00,-21.49,-185.36	0/0:64:64,0:40:0.00,-19.69,-169.52	0/1:47:21,26:40:-54.04,0.00,-41.44	0/0:21:21,0:40:-0.00,-6.78,-56.03	0/0:74:74,0:40:0.00,-22.69,-195.92	0/0:42:42,0:40:-0.00,-13.08,-111.46	0/0:41:40,0:40:-0.00,-12.48,-106.18	0/0:14:14,0:40:-0.00,-4.68,-37.55	./.	0/1:76:35,41:40:-84.93,0.00,-69.69	0/0:38:37,0:40:-0.00,-11.58,-98.26	0/1:54:20,34:40:-73.06,0.00,-36.70	0/0:73:70,1:40:0.00,-19.15,-182.72	0/1:104:51,52:40:-105.87,0.00,-103.82	0/0:40:40,0:40:-0.00,-12.48,-106.18	0/0:38:38,0:40:-0.00,-11.88,-100.90	0/0:67:67,0:40:-0.00,-20.59,-177.44	0/0:109:109,0:40:0.00,-33.19,-288.30	0/0:76:75,0:40:0.00,-22.99,-198.56	0/0:40:40,0:40:-0.00,-12.48,-106.18	./.	0/0:103:103,0:40:0.00,-31.39,-272.47	0/0:47:47,0:40:-0.00,-14.58,-124.65	0/0:75:73,1:40:0.00,-20.05,-190.64	./.	0/0:59:58,0:40:0.00,-17.89,-153.69	0/0:38:38,0:40:-0.00,-11.88,-100.90	0/1:48:27,21:40:-40.54,0.00,-56.98	0/0:121:121,0:40:0.00,-36.79,-319.98	0/1:60:26,34:40:-71.26,0.00,-50.74	0/0:59:59,0:40:0.00,-18.19,-156.33	0/1:135:68,66:40:-133.52,0.00,-139.39	1/1:39:0,39:40:-102.34,-11.59,-0.00	1/1:77:0,77:40:-202.64,-22.99,-0.00	1/1:70:0,70:40:-184.17,-20.89,0.00	./.	1/1:100:0,99:40:-260.71,-29.59,0.00	1/1:102:0,101:40:-265.99,-30.19,0.00	1/1:45:0,45:40:-118.18,-13.39,-0.00	0/0:71:70,0:40:0.00,-21.49,-185.36	0/0:100:100,0:40:0.00,-30.49,-264.55	0/0:117:116,0:40:0.00,-35.29,-306.78	1/1:58:1,57:40:-147.22,-14.65,-0.00	0/0:12:12,0:40:-0.00,-4.08,-32.27	0/0:57:57,0:40:-0.00,-17.58,-151.05	1/1:117:0,117:40:-308.22,-34.99,0.00	1/1:84:0,84:40:-221.12,-25.09,0.00	0/0:88:88,0:40:0.00,-26.89,-232.87
170	34	.	T	C	.	PASS	NS=59;AF=0.059	GT:DP:AD:GQ:GL	0/0:106:106,0:40:-0.00,-32.71,-341.94	0/0:305:305,0:40:0.00,-92.56,-980.49	./.	0/0:85:85,0:40:0.00,-26.39,-274.56	./.	0/0:93:93,0:40:0.00,-28.80,-300.23	./.	0/0:95:94,0:40:0.00,-29.10,-303.44	0/0:77:77,0:40:-0.00,-23.99,-248.89	./.	./.	0/0:157:157,0:40:-0.00,-48.05,-505.59	./.	0/0:117:117,0:40:0.00,-36.02,-377.24	./.	0/0:66:66,0:40:-0.00,-20.68,-213.59	0/0:127:127,0:40:-0.00,-39.02,-409.33	0/0:87:86,1:40:0.00,-23.79,-274.56	0/0:76:76,0:40:-0.00,-23.69,-245.68	0/0:103:103,0:40:-0.00,-31.81,-332.31	0/0:98:98,0:40:-0.00,-30.30,-316.27	./.	0/0:106:106,0:40:-0.00,-32.71,-341.94	./.	0/0:94:94,0:40:-0.00,-29.10,-303.44	0/0:83:82,0:40:0.00,-25.49,-264.93	0/0:56:56,0:40:0.00,-17.67,-181.50	0/0:80:80,0:40:0.00,-24.89,-258.51	0/0:136:136,0:40:-0.00,-41.73,-438.20	./.	./.	0/0:45:45,0:40:-0.00,-14.36,-146.20	0/0:115:115,0:40:0.00,-35.42,-370.82	0/0:122:122,0:40:0.00,-37.52,-393.28	0/0:90:90,0:40:0.00,-27.90,-290.60	0/0:84:83,0:40:0.00,-25.79,-268.14	0/0:96:96,0:40:0.00,-29.70,-309.85	0/0:100:99,0:40:0.00,-30.60,-319.48	0/0:45:45,0:40:-0.00,-14.36,-146.20	0/0:52:52,0:40:0.00,-16.47,-168.67	0/0:108:107,0:40:0.00,-33.01,-345.15	0/0:87:86,1:40:0.00,-23.79,-274.56	0/0:100:100,0:40:0.00,-30.90,-322.69	0/1:144:84,60:40:-148.39,0.00,-227.21	0/0:115:115,0:40:0.00,-35.42,-370.82	0/0:157:157,0:40:-0.00,-48.05,-505.59	0/0:65:65,0:40:0.00,-20.38,-210.38	0/0:97:97,0:40:0.00,-30.00,-313.06	0/1:67:36,31:40:-78.49,0.00,-96.35	0/0:86:86,0:40:0.00,-26.69,-277.77	0/0:64:64,0:40:0.00,-20.08,-207.17	./.	0/1:151:80,71:40:-181.58,0.00,-212.27	0/0:78:77,0:40:0.00,-23.99,-248.89	0/0:85:85,0:40:0.00,-26.39,-274.56	./.	0/0:163:163,0:40:0.00,-49.85,-524.84	0/1:75:39,36:40:-92.13,0.00,-103.57	0/1:81:49,32:40:-77.49,0.00,-133.85	0/0:74:74,0:40:0.00,-23.08,-239.26	0/1:127:68,58:40:-147.39,0.00,-181.28	0/1:104:50,54:40:-141.17,0.00,-130.14	0/0:56:56,0:40:0.00,-17.67,-181.50	0/0:100:100,0:40:0.00,-30.90,-322.69	0/0:97:97,0:40:0.00,-30.00,-313.06	0/0:127:127,0:40:-0.00,-39.02,-409.33	0/0:86:86,0:40:0.00,-26.69,-277.77	0/0:20:20,0:40:-0.00,-6.84,-65.98	0/0:92:92,0:40:0.00,-28.50,-297.02	0/0:85:84,1:40:0.00,-23.18,-268.14	0/0:109:109,0:40:-0.00,-33.61,-351.57	0/0:56:56,0:40:0.00,-17.67,-181.50
176	16	.	A	C	.	PASS	NS=72;AF=0.222	GT:DP:AD:GQ:GL	0/1:53:21,32:40:-137.48,0.00,-85.44	1/1:133:1,132:40:-628.74,-34.76,0.00	0/0:130:130,0:40:-0.00,-39.49,-625.60	0/0:65:65,0:40:-0.00,-19.92,-313.21	0/1:75:40,35:40:-145.27,0.00,-170.13	1/1:49:0,49:40:-234.66,-14.28,-0.00	0/0:34:34,0:40:-0.00,-10.59,-164.23	0/1:51:18,33:40:-142.89,0.00,-71.63	0/0:43:43,0:40:-0.00,-13.30,-207.48	0/1:56:29,27:40:-112.55,0.00,-122.99	0/0:24:24,0:40:-0.00,-7.58,-116.17	0/0:99:99,0:40:0.00,-30.16,-476.61	0/0:39:39,0:40:-0.00,-12.10,-188.26	0/1:81:32,49:40:-210.75,0.00,-129.88	1/1:39:0,39:40:-186.60,-11.27,-0.00	0/0:46:46,0:40:-0.00,-14.20,-221.90	0/0:64:64,0:40:0.00,-19.62,-308.41	0/1:26:12,14:40:-59.10,0.00,-50.32	0/1:29:19,10:40:-38.97,0.00,-83.06	1/1:48:2,46:40:-210.63,-4.36,-0.00	0/1:33:16,17:40:-71.41,0.00,-67.43	0/1:28:17,11:40:-44.08,0.00,-73.74	0/1:23:10,13:40:-55.20,0.00,-41.61	0/1:37:21,16:40:-65.40,0.00,-90.26	0/1:25:15,10:40:-40.18,0.00,-65.04	0/0:32:32,0:40:-0.00,-9.99,-154.62	0/1:27:16,11:40:-44.38,0.00,-69.24	0/0:39:39,0:40:-0.00,-12.10,-188.26	0/0:34:34,0:40:-0.00,-10.59,-164.23	0/0:45:45,0:40:-0.00,-13.90,-217.09	0/0:25:25,0:40:-0.00,-7.88,-120.98	0/0:12:12,0:40:-0.00,-3.97,-58.50	1/1:41:0,41:40:-196.21,-11.87,-0.00	0/0:22:22,0:40:-0.00,-6.98,-106.56	0/1:16:7,9:40:-38.08,0.00,-29.30	0/0:20:20,0:40:-0.00,-6.38,-96.95	0/1:21:14,7:40:-26.96,0.00,-61.43	0/0:46:46,0:40:-0.00,-14.20,-221.90	0/0:14:14,0:40:-0.00,-4.57,-68.11	1/1:22:0,22:40:-104.90,-6.15,-0.00	0/0:20:20,0:40:-0.00,-6.38,-96.95	0/0:69:69,0:40:-0.00,-21.13,-332.44	0/0:20:20,0:40:-0.00,-6.38,-96.95	0/0:28:28,0:40:-0.00,-8.78,-135.39	0/0:49:49,0:40:-0.00,-15.11,-236.32	0/0:77:77,0:40:0.00,-23.53,-370.88	0/0:36:36,0:40:-0.00,-11.19,-173.84	0/0:48:48,0:40:-0.00,-14.81,-231.51	0/0:36:36,0:40:-0.00,-11.19,-173.84	0/0:60:60,0:40:0.00,-18.42,-289.18	0/0:25:25,0:40:-0.00,-7.88,-120.98	0/0:38:38,0:40:-0.00,-11.80,-183.45	0/0:69:69,0:40:-0.00,-21.13,-332.44	0/0:76:76,0:40:-0.00,-23.23,-366.08	0/0:58:58,0:40:-0.00,-17.82,-279.57	0/0:87:87,0:40:0.00,-26.55,-418.94	0/0:64:64,0:40:0.00,-19.62,-308.41	0/0:28:28,0:40:-0.00,-8.78,-135.39	0/0:49:49,0:40:-0.00,-15.11,-236.32	0/0:40:40,0:40:-0.00,-12.40,-193.07	0/0:79:79,0:40:0.00,-24.14,-380.50	0/0:39:39,0:40:-0.00,-12.10,-188.26	0/0:34:34,0:40:-0.00,-10.59,-164.23	0/1:30:15,15:40:-62.70,0.00,-63.53	0/1:30:12,18:40:-77.12,0.00,-49.11	0/0:75:75,0:40:0.00,-22.93,-361.27	0/0:35:35,0:40:-0.00,-10.89,-169.04	0/0:5:5,0:24:-0.01,-1.87,-24.86	0/1:33:14,19:40:-81.02,0.00,-57.82	0/1:40:21,19:40:-78.92,0.00,-89.36	0/1:35:23,12:40:-46.78,0.00,-100.47	0/0:40:40,0:40:-0.00,-12.40,-193.07
183	40	.	G	T	.	PASS	NS=67;AF=0.090	GT:DP:AD:GQ:GL	0/0:34:34,0:40:-0.00,-11.32,-123.03	0/0:75:75,0:40:0.00,-23.66,-270.05	0/0:93:93,0:40:0.00,-29.07,-334.60	0/0:47:47,0:40:-0.00,-15.23,-169.65	0/0:42:42,0:40:-0.00,-13.73,-151.72	./.	0/0:35:35,0:40:-0.00,-11.62,-126.62	0/0:24:24,0:40:-0.00,-8.31,-87.17	0/0:24:24,0:40:-0.00,-8.31,-87.17	0/0:38:38,0:40:-0.00,-12.52,-137.37	1/1:35:0,35:40:-124.39,-10.51,-0.00	0/1:43:19,24:40:-72.03,0.00,-55.22	1/1:31:0,31:40:-110.05,-9.30,-0.00	0/0:74:74,0:40:-0.00,-23.36,-266.47	0/0:9:9,0:40:-0.00,-3.80,-33.38	0/0:35:35,0:40:-0.00,-11.62,-126.62	0/0:22:22,0:40:-0.00,-7.71,-80.00	0/0:17:17,0:40:-0.00,-6.20,-62.07	0/0:18:18,0:40:-0.00,-6.50,-65.66	0/0:30:30,0:40:-0.00,-10.12,-108.69	0/0:25:25,0:40:-0.00,-8.61,-90.76	0/0:24:24,0:40:-0.00,-8.31,-87.17	0/0:23:23,0:40:-0.00,-8.01,-83.59	0/0:33:33,0:40:-0.00,-11.02,-119.45	0/0:29:29,0:40:-0.00,-9.81,-105.10	./.	0/0:11:11,0:40:-0.00,-4.40,-40.56	0/1:25:10,15:40:-45.18,0.00,-28.36	1/1:37:0,37:40:-131.56,-11.11,-0.00	1/1:28:0,28:40:-99.29,-8.40,-0.00	0/1:20:10,10:40:-28.75,0.00,-29.86	./.	0/0:22:22,0:40:-0.00,-7.71,-80.00	0/0:24:24,0:40:-0.00,-8.31,-87.17	0/0:23:23,0:40:-0.00,-8.01,-83.59	./.	0/0:28:28,0:40:-0.00,-9.51,-101.52	0/0:38:37,0:40:-0.00,-12.22,-133.79	0/0:27:27,0:40:-0.00,-9.21,-97.93	0/0:12:12,0:40:-0.00,-4.70,-44.14	0/0:47:47,0:40:-0.00,-15.23,-169.65	0/0:48:48,0:40:-0.00,-15.53,-173.23	0/0:33:33,0:40:-0.00,-11.02,-119.45	0/0:39:39,0:40:-0.00,-12.82,-140.96	0/0:29:29,0:40:-0.00,-9.81,-105.10	0/0:28:28,0:40:-0.00,-9.51,-101.52	0/0:18:18,0:40:-0.00,-6.50,-65.66	0/0:37:37,0:40:-0.00,-12.22,-133.79	0/0:27:27,0:40:-0.00,-9.21,-97.93	0/0:23:23,0:40:-0.00,-8.01,-83.59	0/0:22:22,0:40:-0.00,-7.71,-80.00	0/0:12:12,0:40:-0.00,-4.70,-44.14	0/0:42:42,0:40:-0.00,-13.73,-151.72	0/0:13:13,0:40:-0.00,-5.00,-47.73	0/0:17:17,0:40:-0.00,-6.20,-62.07	./.	0/0:47:47,0:40:-0.00,-15.23,-169.65	0/0:29:29,0:40:-0.00,-9.81,-105.10	0/1:30:14,16:40:-47.26,0.00,-41.20	0/0:29:29,0:40:-0.00,-9.81,-105.10	0/0:32:32,0:40:-0.00,-10.72,-115.86	0/0:24:24,0:40:-0.00,-8.31,-87.17	0/0:21:21,0:40:-0.00,-7.41,-76.42	0/0:27:27,0:40:-0.00,-9.21,-97.93	0/0:19:19,0:40:-0.00,-6.81,-69.24	0/0:55:55,0:40:0.00,-17.64,-198.33	0/0:32:32,0:40:-0.00,-10.72,-115.86	0/0:9:9,0:40:-0.00,-3.80,-33.38	0/0:62:62,0:40:0.00,-19.74,-223.44	0/0:30:30,0:40:-0.00,-10.12,-108.69	0/0:24:24,0:40:-0.00,-8.31,-87.17	0/0:61:61,0:40:0.00,-19.44,-219.85
184	105	.	T	C	.	PASS	NS=70;AF=0.057	GT:DP:AD:GQ:GL	0/0:24:24,0:40:-0.00,-8.38,-78.83	0/0:103:103,0:40:-0.00,-32.14,-333.89	0/0:126:126,0:40:-0.00,-39.06,-408.14	0/0:24:24,0:40:-0.00,-8.38,-78.83	0/0:29:29,0:40:-0.00,-9.88,-94.98	0/0:19:19,0:40:-0.00,-6.87,-62.69	0/0:20:20,0:40:-0.00,-7.17,-65.92	0/0:25:25,0:40:-0.00,-8.68,-82.06	0/0:23:23,0:40:-0.00,-8.08,-75.61	0/0:23:23,0:40:-0.00,-8.08,-75.61	0/1:13:9,4:40:-7.85,-0.00,-25.34	1/1:44:0,43:40:-137.47,-12.74,-0.00	0/1:11:8,3:40:-5.22,-0.00,-22.71	0/0:91:91,0:40:0.00,-28.53,-295.14	0/0:14:14,0:40:-0.00,-5.37,-46.55	0/0:23:23,0:40:-0.00,-8.08,-75.61	0/0:22:22,0:40:-0.00,-7.78,-72.38	0/0:18:18,0:40:-0.00,-6.57,-59.46	0/0:11:11,0:40:-0.00,-4.47,-36.86	0/0:18:18,0:40:-0.00,-6.57,-59.46	0/0:11:11,0:40:-0.00,-4.47,-36.86	0/0:8:8,0:40:-0.00,-3.56,-27.18	0/0:12:12,0:40:-0.00,-4.77,-40.09	0/0:11:11,0:40:-0.00,-4.47,-36.86	0/0:17:17,0:40:-0.00,-6.27,-56.24	0/0:7:7,0:39:-0.00,-3.26,-23.95	0/0:9:9,0:40:-0.00,-3.87,-30.41	0/1:24:15,9:40:-20.68,0.00,-41.40	0/1:6:3,3:40:-6.72,-0.00,-8.07	0/0:7:7,0:39:-0.00,-3.26,-23.95	1/1:9:0,9:31:-27.71,-2.52,-0.00	./.	0/0:22:22,0:40:-0.00,-7.78,-72.38	0/0:8:8,0:40:-0.00,-3.56,-27.18	0/0:14:14,0:40:-0.00,-5.37,-46.55	0/0:11:11,0:40:-0.00,-4.47,-36.86	0/0:15:15,0:40:-0.00,-5.67,-49.78	0/0:21:21,0:40:-0.00,-7.47,-69.15	0/0:14:14,0:40:-0.00,-5.37,-46.55	0/0:9:9,0:40:-0.00,-3.87,-30.41	0/0:17:17,0:40:-0.00,-6.27,-56.24	0/0:29:29,0:40:-0.00,-9.88,-94.98	0/0:17:17,0:40:-0.00,-6.27,-56.24	0/0:20:20,0:40:-0.00,-7.17,-65.92	0/0:26:26,0:40:-0.00,-8.98,-85.29	0/0:53:53,0:40:-0.00,-17.10,-172.46	0/0:22:22,0:40:-0.00,-7.78,-72.38	0/0:44:44,0:40:-0.00,-14.39,-143.40	0/0:43:43,0:40:-0.00,-14.09,-140.18	0/0:33:33,0:40:-0.00,-11.08,-107.89	0/0:22:22,0:40:-0.00,-7.78,-72.38	0/0:25:25,0:40:-0.00,-8.68,-82.06	0/0:49:49,0:40:-0.00,-15.90,-159.55	0/0:33:32,0:40:-0.00,-10.78,-104.66	0/0:24:24,0:40:-0.00,-8.38,-78.83	0/0:43:43,0:40:-0.00,-14.09,-140.18	0/0:41:41,0:40:-0.00,-13.49,-133.72	0/0:23:23,0:40:-0.00,-8.08,-75.61	0/0:17:17,0:40:-0.00,-6.27,-56.24	0/0:18:18,0:40:-0.00,-6.57,-59.46	0/0:19:19,0:40:-0.00,-6.87,-62.69	0/0:24:24,0:40:-0.00,-8.38,-78.83	0/0:9:9,0:40:-0.00,-3.87,-30.41	0/0:24:24,0:40:-0.00,-8.38,-78.83	0/0:29:29,0:40:-0.00,-9.88,-94.98	0/0:45:45,0:40:-0.00,-14.69,-146.63	0/0:24:24,0:40:-0.00,-8.38,-78.83	./.	0/0:28:28,0:40:-0.00,-9.58,-91.75	0/0:18:18,0:40:-0.00,-6.57,-59.46	0/0:22:22,0:40:-0.00,-7.78,-72.38	0/0:23:23,0:40:-0.00,-8.08,-75.61
185	103	.	G	A	.	PASS	NS=70;AF=0.050	GT:DP:AD:GQ:GL	0/0:87:87,0:40:-0.00,-27.03,-250.69	0/0:281:281,0:40:0.00,-85.32,-805.65	0/0:258:258,0:40:-0.00,-78.41,-739.86	0/0:149:149,0:40:0.00,-45.66,-428.05	0/0:85:85,0:40:-0.00,-26.43,-244.97	0/1:63:31,31:40:-69.16,0.00,-70.97	0/0:113:112,0:40:0.00,-34.54,-322.21	0/0:82:82,0:40:0.00,-25.53,-236.39	0/1:63:35,28:40:-60.28,0.00,-82.12	0/0:87:87,0:40:-0.00,-27.03,-250.69	0/0:78:78,0:40:0.00,-24.33,-224.94	0/0:75:75,0:40:0.00,-23.43,-216.36	0/0:65:65,0:40:0.00,-20.42,-187.76	0/0:102:102,0:40:0.00,-31.54,-293.60	0/0:95:94,0:40:0.00,-29.13,-270.71	./.	0/0:135:134,0:40:0.00,-41.15,-385.14	0/1:72:38,33:40:-72.18,0.00,-88.30	0/0:64:64,0:40:0.00,-20.12,-184.90	0/1:103:48,53:40:-120.37,0.00,-107.89	0/0:104:104,0:40:-0.00,-32.14,-299.32	0/0:74:74,0:40:0.00,-23.13,-213.50	0/0:95:94,0:40:0.00,-29.13,-270.71	0/0:108:108,0:40:0.00,-33.34,-310.76	0/0:86:86,0:40:0.00,-26.73,-247.83	0/0:73:73,0:40:0.00,-22.83,-210.64	0/0:71:71,0:40:-0.00,-22.23,-204.92	0/0:58:58,0:40:0.00,-18.32,-167.73	0/0:17:17,0:40:-0.00,-6.00,-50.45	0/0:76:76,0:40:0.00,-23.73,-219.22	0/0:48:48,0:40:-0.00,-15.32,-139.13	0/0:50:50,0:40:-0.00,-15.92,-144.85	0/1:105:51,52:40:-116.91,0.00,-115.87	0/0:95:95,0:40:0.00,-29.44,-273.58	0/0:102:102,0:40:0.00,-31.54,-293.60	0/1:70:48,22:40:-41.01,0.00,-117.20	0/1:90:41,47:40:-107.12,0.00,-91.77	0/0:111:111,0:40:0.00,-34.24,-319.35	0/0:42:42,0:40:-0.00,-13.51,-121.96	0/0:91:90,0:40:0.00,-27.93,-259.27	0/0:29:29,0:40:-0.00,-9.61,-84.77	0/0:56:56,0:40:0.00,-17.72,-162.01	0/0:20:20,0:40:-0.00,-6.90,-59.03	0/0:41:41,0:40:-0.00,-13.21,-119.10	0/0:80:80,0:40:-0.00,-24.93,-230.67	./.	0/0:53:53,0:40:-0.00,-16.82,-153.43	0/0:67:67,0:40:0.00,-21.02,-193.48	0/0:13:13,0:40:-0.00,-4.80,-39.01	0/0:25:25,0:40:-0.00,-8.41,-73.33	0/0:32:32,0:40:-0.00,-10.51,-93.36	0/0:61:61,0:40:0.00,-19.22,-176.31	0/0:150:150,0:40:0.00,-45.96,-430.91	0/0:74:74,0:40:0.00,-23.13,-213.50	0/0:82:81,0:40:0.00,-25.23,-233.53	0/0:132:132,0:40:-0.00,-40.55,-379.42	0/0:126:126,0:40:0.00,-38.75,-362.25	0/0:79:79,0:40:-0.00,-24.63,-227.81	0/0:62:62,0:40:0.00,-19.52,-179.18	0/0:70:69,0:40:0.00,-21.62,-199.20	0/0:81:81,0:40:0.00,-25.23,-233.53	0/0:59:59,0:40:0.00,-18.62,-170.59	0/0:53:53,0:40:-0.00,-16.82,-153.43	0/0:74:74,0:40:0.00,-23.13,-213.50	0/0:77:77,0:40:0.00,-24.03,-222.08	0/0:165:165,0:40:0.00,-50.47,-473.82	0/0:80:80,0:40:-0.00,-24.93,-230.67	0/0:19:19,0:40:-0.00,-6.60,-56.17	0/0:135:134,0:40:0.00,-41.15,-385.14	0/0:50:50,0:40:-0.00,-15.92,-144.85	0/0:56:56,0:40:0.00,-17.72,-162.01	0/0:140:140,0:40:0.00,-42.95,-402.30
190	70	.	A	G	.	PASS	NS=71;AF=0.324	GT:DP:AD:GQ:GL	0/0:60:60,0:40:0.00,-18.02,-126.53	0/0:131:131,0:40:0.00,-39.15,-275.67	0/0:114:114,0:40:0.00,-34.09,-239.96	0/0:59:58,1:40:0.00,-15.62,-120.22	0/0:103:101,0:40:0.00,-30.22,-212.65	0/1:37:18,19:40:-28.74,0.00,-27.13	0/0:42:41,0:40:-0.00,-12.36,-86.62	0/1:50:25,23:40:-33.87,0.00,-38.56	./.	0/0:52:49,0:40:0.00,-14.74,-103.42	1/1:29:0,28:40:-58.32,-8.00,-0.00	1/1:77:1,73:40:-150.75,-19.59,0.00	1/1:35:0,35:40:-73.03,-10.09,-0.00	0/1:97:55,40:40:-55.59,0.00,-87.59	1/1:42:0,42:40:-87.73,-12.17,-0.00	0/0:52:51,0:40:0.00,-15.34,-107.62	0/0:57:56,0:40:0.00,-16.83,-118.12	0/0:24:23,0:40:-0.00,-7.01,-48.81	0/0:53:51,0:40:-0.00,-15.34,-107.62	0/1:42:27,14:40:-17.04,0.00,-44.84	0/1:35:20,14:40:-19.13,0.00,-32.22	0/0:32:32,0:40:-0.00,-9.69,-67.71	0/0:62:61,0:40:0.00,-18.32,-128.63	0/0:25:24,0:40:-0.00,-7.30,-50.91	0/0:42:41,0:40:-0.00,-12.36,-86.62	0/0:44:44,0:40:-0.00,-13.26,-92.92	0/0:26:24,1:40:-0.00,-5.50,-48.81	1/1:27:0,27:40:-56.22,-7.70,-0.00	1/1:41:0,41:40:-85.63,-11.87,-0.00	0/0:24:24,0:40:-0.00,-7.30,-50.91	0/1:43:30,12:40:-12.55,-0.00,-50.85	0/1:13:9,4:40:-4.37,-0.00,-15.37	0/0:31:29,0:40:-0.00,-8.79,-61.41	0/0:30:29,0:40:-0.00,-8.79,-61.41	0/0:40:39,0:40:-0.00,-11.77,-82.41	0/0:37:37,0:40:-0.00,-11.17,-78.21	1/1:27:0,27:40:-56.22,-7.70,-0.00	0/1:42:25,17:40:-23.05,0.00,-40.35	1/1:41:0,41:40:-85.63,-11.87,-0.00	0/0:35:35,0:40:-0.00,-10.58,-74.01	1/1:64:1,63:40:-129.74,-16.62,0.00	0/1:102:64,37:40:-47.50,0.00,-104.71	0/0:75:72,0:40:0.00,-21.59,-151.73	1/1:73:0,71:40:-148.65,-20.80,0.00	0/1:76:37,38:40:-57.34,0.00,-55.73	0/1:135:83,50:40:-65.29,0.00,-135.10	0/1:46:26,20:40:-28.16,0.00,-41.26	0/1:44:21,22:40:-33.25,0.00,-31.65	0/0:41:41,0:40:-0.00,-12.36,-86.62	0/0:42:41,0:40:-0.00,-12.36,-86.62	0/1:32:11,21:40:-34.43,-0.00,-13.91	0/1:53:24,28:40:-43.18,0.00,-35.27	0/0:96:94,0:40:0.00,-28.14,-197.95	1/1:48:0,48:40:-100.33,-13.95,-0.00	0/0:39:38,0:40:-0.00,-11.47,-80.31	0/1:89:46,41:40:-60.07,0.00,-71.07	0/1:75:37,38:40:-57.34,0.00,-55.73	0/0:30:30,0:40:-0.00,-9.09,-63.51	0/0:44:41,1:40:-0.00,-10.56,-84.52	0/0:49:48,0:40:-0.00,-14.45,-101.32	0/0:44:44,0:40:-0.00,-13.26,-92.92	0/1:80:62,17:40:-12.04,-0.00,-107.06	0/1:22:11,11:40:-16.40,0.00,-16.89	0/0:51:48,0:40:-0.00,-14.45,-101.32	0/1:57:33,24:40:-33.29,0.00,-52.69	0/1:71:27,43:40:-69.33,0.00,-36.21	0/0:27:26,0:40:-0.00,-7.90,-55.11	0/0:22:22,0:40:-0.00,-6.71,-46.71	0/0:107:106,0:40:0.00,-31.71,-223.15	0/1:36:13,23:40:-37.44,0.00,-16.92	0/1:45:28,16:40:-20.35,0.00,-46.05	0/1:81:46,35:40:-49.25,0.00,-72.85
194	125	.	C	T	.	PASS	NS=68;AF=0.110	GT:DP:AD:GQ:GL	0/0:68:61,0:40:0.00,-18.56,-89.46	0/0:125:125,0:40:0.00,-36.86,-182.33	./.	0/0:55:49,0:40:0.00,-15.13,-72.05	0/0:69:65,0:40:0.00,-19.71,-95.27	0/0:40:38,0:40:-0.00,-11.99,-56.09	0/0:39:37,0:40:-0.00,-11.70,-54.64	0/0:36:34,0:40:-0.00,-10.84,-50.29	0/0:32:32,0:40:-0.00,-10.27,-47.39	0/0:35:31,0:40:-0.00,-9.99,-45.94	0/0:31:26,0:40:-0.00,-8.56,-38.68	0/0:67:60,0:40:0.00,-18.28,-88.01	0/0:25:22,0:40:-0.00,-7.41,-32.88	0/0:84:78,0:40:0.00,-23.42,-114.13	0/0:35:35,0:40:-0.00,-11.13,-51.74	0/0:30:26,0:40:-0.00,-8.56,-38.68	0/0:33:31,0:40:-0.00,-9.99,-45.94	0/0:20:18,0:40:-0.00,-6.27,-27.07	0/0:12:11,0:40:-0.00,-4.27,-16.92	0/0:60:55,0:40:0.00,-16.85,-80.76	0/0:45:43,0:40:-0.00,-13.42,-63.35	0/0:28:28,0:40:-0.00,-9.13,-41.58	0/0:47:45,0:40:-0.00,-13.99,-66.25	0/0:29:28,0:40:-0.00,-9.13,-41.58	0/0:57:52,0:40:0.00,-15.99,-76.41	0/0:19:18,0:40:-0.00,-6.27,-27.07	0/0:20:18,0:40:-0.00,-6.27,-27.07	./.	0/0:35:34,0:40:-0.00,-10.84,-50.29	0/0:67:64,0:40:0.00,-19.42,-93.82	0/0:21:20,0:40:-0.00,-6.84,-29.97	./.	0/0:27:23,0:40:-0.00,-7.70,-34.33	0/0:19:17,0:40:-0.00,-5.98,-25.62	0/0:42:37,0:40:-0.00,-11.70,-54.64	0/0:37:35,0:40:-0.00,-11.13,-51.74	0/0:16:15,0:40:-0.00,-5.41,-22.72	0/0:35:35,0:40:-0.00,-11.13,-51.74	0/0:14:12,0:40:-0.00,-4.55,-18.37	0/0:31:26,0:40:-0.00,-8.56,-38.68	0/0:69:64,0:40:0.00,-19.42,-93.82	1/1:56:0,56:40:-80.30,-16.18,0.00	0/0:20:17,0:40:-0.00,-5.98,-25.62	1/1:30:0,30:40:-42.57,-8.74,-0.00	1/1:28:0,28:40:-39.67,-8.17,-0.00	1/1:31:0,31:40:-44.02,-9.03,-0.00	0/0:27:24,0:40:-0.00,-7.98,-35.78	0/0:39:39,0:40:-0.00,-12.27,-57.54	0/1:32:19,12:40:-7.43,-0.00,-18.54	1/1:33:0,33:40:-46.93,-9.60,-0.00	./.	0/0:21:20,0:40:-0.00,-6.84,-29.97	1/1:43:0,43:40:-61.44,-12.46,-0.00	0/0:24:22,0:40:-0.00,-7.41,-32.88	0/1:31:10,20:40:-19.32,-0.00,-5.77	0/0:46:40,0:40:-0.00,-12.56,-58.99	0/0:54:51,0:40:0.00,-15.70,-74.95	0/0:52:48,0:40:0.00,-14.85,-70.60	0/0:14:12,0:40:-0.00,-4.55,-18.37	0/0:34:33,0:40:-0.00,-10.56,-48.84	0/0:31:30,0:40:-0.00,-9.70,-44.48	0/0:49:48,0:40:0.00,-14.85,-70.60	0/1:19:8,10:40:-8.24,-0.00,-6.29	0/0:42:39,0:40:-0.00,-12.27,-57.54	0/0:32:29,0:40:-0.00,-9.41,-43.03	0/0:70:66,0:40:0.00,-19.99,-96.72	0/0:28:24,0:40:-0.00,-7.98,-35.78	0/0:5:5,0:32:-0.00,-2.55,-8.21	0/0:47:43,0:40:-0.00,-13.42,-63.35	0/0:62:53,0:40:0.00,-16.28,-77.86	0/0:31:29,0:40:-0.00,-9.41,-43.03	0/0:61:56,0:40:0.00,-17.13,-82.21
197	122	.	G	A	.	PASS	NS=67;AF=0.261	GT:DP:AD:GQ:GL	0/1:27:9,18:40:-37.98,0.00,-15.49	1/1:64:0,64:40:-164.08,-18.78,0.00	1/1:103:0,102:40:-261.90,-30.17,0.00	0/1:56:41,15:40:-21.56,0.00,-89.17	1/1:52:0,52:40:-133.19,-15.18,-0.00	0/0:21:19,2:19:-0.02,-1.42,-44.45	0/1:28:15,13:40:-24.81,0.00,-30.63	0/0:49:48,0:40:-0.00,-14.65,-124.24	0/1:28:17,11:40:-19.66,0.00,-35.78	1/1:27:0,27:40:-68.83,-7.68,-0.00	0/0:23:23,0:40:-0.00,-7.16,-59.88	0/1:53:33,19:40:-33.06,0.00,-69.77	0/0:15:15,0:40:-0.00,-4.76,-39.29	0/1:80:52,28:40:-47.83,0.00,-110.29	1/1:19:0,19:40:-48.24,-5.28,-0.00	0/1:26:15,11:40:-20.26,0.00,-31.23	0/1:32:24,8:40:-10.74,-0.00,-52.60	0/1:16:13,3:33:-2.67,-0.00,-29.08	1/1:11:0,11:35:-27.64,-2.88,-0.00	0/1:30:16,14:40:-26.78,0.00,-32.61	0/1:28:18,10:40:-17.09,0.00,-38.36	0/1:24:11,13:40:-26.01,0.00,-21.54	0/1:26:18,8:40:-12.54,-0.00,-38.96	./.	0/0:19:19,0:40:-0.00,-5.96,-49.59	0/1:16:9,7:40:-12.96,-0.00,-18.79	0/0:15:15,0:40:-0.00,-4.76,-39.29	0/0:43:43,0:40:-0.00,-13.15,-111.37	0/0:24:24,0:40:-0.00,-7.46,-62.46	0/0:23:23,0:40:-0.00,-7.16,-59.88	0/0:16:16,0:40:-0.00,-5.06,-41.86	0/0:6:6,0:26:-0.00,-2.06,-16.12	./.	0/1:9:6,3:40:-4.76,-0.00,-13.16	./.	0/1:7:1,6:13:-13.14,-0.05,-0.94	0/1:11:6,5:40:-9.31,-0.00,-12.56	0/1:14:9,5:40:-8.41,-0.00,-19.39	0/0:25:25,0:40:-0.00,-7.76,-65.03	0/1:4:3,1:16:-1.15,-0.03,-6.97	0/0:24:24,0:40:-0.00,-7.46,-62.46	0/0:27:27,0:40:-0.00,-8.36,-70.18	0/0:23:23,0:40:-0.00,-7.16,-59.88	0/0:42:42,0:40:-0.00,-12.85,-108.79	0/0:37:37,0:40:-0.00,-11.35,-95.92	0/0:41:40,0:40:-0.00,-12.25,-103.65	0/0:23:23,0:40:-0.00,-7.16,-59.88	0/0:43:43,0:40:-0.00,-13.15,-111.37	0/0:27:27,0:40:-0.00,-8.36,-70.18	0/0:19:19,0:40:-0.00,-5.96,-49.59	0/0:18:18,0:40:-0.00,-5.66,-47.01	0/0:20:20,0:40:-0.00,-6.26,-52.16	0/0:43:42,0:40:-0.00,-12.85,-108.79	0/0:39:38,0:40:-0.00,-11.65,-98.50	0/0:27:27,0:40:-0.00,-8.36,-70.18	0/0:59:59,0:40:-0.00,-17.95,-152.56	0/0:64:64,0:40:-0.00,-19.45,-165.43	0/0:26:26,0:40:-0.00,-8.06,-67.61	0/0:30:30,0:40:-0.00,-9.26,-77.90	0/0:41:41,0:40:-0.00,-12.55,-106.22	0/0:34:33,0:40:-0.00,-10.16,-85.63	0/0:53:51,0:40:0.00,-15.55,-131.96	0/0:18:18,0:40:-0.00,-5.66,-47.01	./.	0/1:23:10,13:40:-26.31,0.00,-19.26	0/1:61:38,22:40:-38.38,0.00,-80.25	0/0:30:29,0:40:-0.00,-8.96,-75.33	./.	1/1:22:1,21:40:-50.81,-3.61,-0.00	0/0:36:36,0:40:-0.00,-11.05,-93.35	0/0:39:39,0:40:-0.00,-11.95,-101.07	0/0:40:40,0:40:-0.00,-12.25,-103.65
207	47	.	T	A	.	PASS	NS=58;AF=0.491	GT:DP:AD:GQ:GL	0/0:42:42,0:40:-0.00,-12.77,-195.29	./.	1/1:34:0,34:40:-158.07,-10.36,-0.00	1/1:53:0,53:40:-246.42,-16.07,0.00	./.	1/1:41:0,41:40:-190.62,-12.46,-0.00	1/1:31:0,31:40:-144.13,-9.45,-0.00	./.	./.	0/0:62:62,0:40:-0.00,-18.79,-288.28	0/0:20:20,0:40:-0.00,-6.15,-93.00	0/0:49:49,0:40:-0.00,-14.88,-227.84	0/0:17:17,0:40:-0.00,-5.25,-79.05	1/1:50:0,50:40:-232.47,-15.17,-0.00	0/0:46:46,0:40:-0.00,-13.98,-213.89	./.	1/1:21:0,21:40:-97.63,-6.44,-0.00	0/0:44:44,0:40:-0.00,-13.37,-204.59	0/1:23:17,6:40:-20.84,0.00,-72.00	1/1:24:0,24:40:-111.58,-7.35,-0.00	./.	0/1:24:13,11:40:-43.79,0.00,-53.10	0/1:10:2,8:40:-34.06,-0.00,-6.17	1/1:25:0,25:40:-116.23,-7.65,-0.00	1/1:6:0,6:25:-27.89,-1.93,-0.01	1/1:6:0,6:25:-27.89,-1.93,-0.01	1/1:26:0,26:40:-120.88,-7.95,-0.00	0/0:35:35,0:40:-0.00,-10.67,-162.74	0/0:22:21,1:27:-0.00,-2.11,-93.00	0/0:18:18,0:40:-0.00,-5.55,-83.70	0/0:37:37,0:40:-0.00,-11.27,-172.04	0/0:25:25,0:40:-0.00,-7.66,-116.25	1/1:23:0,23:40:-106.93,-7.04,-0.00	./.	./.	0/1:16:2,14:40:-60.15,-0.00,-4.36	0/0:37:37,0:40:-0.00,-11.27,-172.04	1/1:13:0,13:40:-60.44,-4.03,-0.00	./.	1/1:16:0,16:40:-74.38,-4.94,-0.00	0/0:18:18,0:40:-0.00,-5.55,-83.70	1/1:30:0,30:40:-139.48,-9.15,-0.00	1/1:19:0,19:40:-88.33,-5.84,-0.00	./.	1/1:39:0,39:40:-181.32,-11.86,-0.00	0/1:59:21,38:40:-158.79,0.00,-79.76	1/1:21:0,21:40:-97.63,-6.44,-0.00	1/1:16:0,16:40:-74.38,-4.94,-0.00	0/0:28:28,0:40:-0.00,-8.56,-130.20	./.	./.	1/1:32:0,32:40:-148.78,-9.75,-0.00	0/1:80:48,32:40:-124.57,0.00,-198.97	0/0:41:40,1:40:-0.00,-7.82,-181.34	0/1:26:12,14:40:-57.14,0.00,-47.85	0/1:48:23,25:40:-101.66,0.00,-92.37	0/0:39:39,0:40:-0.00,-11.87,-181.34	0/0:32:32,0:40:-0.00,-9.76,-148.79	./.	0/0:17:17,0:40:-0.00,-5.25,-79.05	0/0:82:82,0:40:-0.00,-24.81,-381.27	0/0:57:57,0:40:0.00,-17.29,-265.03	0/0:26:26,0:40:-0.00,-7.96,-120.90	0/1:24:2,22:25:-94.94,-0.00,-1.96	./.	1/1:53:0,53:40:-246.42,-16.07,0.00	1/1:30:0,30:40:-139.48,-9.15,-0.00	1/1:9:0,9:35:-41.84,-2.83,-0.00	1/1:62:0,62:40:-288.26,-18.78,0.00	0/0:50:50,0:40:-0.00,-15.18,-232.48	0/0:52:52,0:40:-0.00,-15.78,-241.78	0/0:23:23,0:40:-0.00,-7.05,-106.95
209	139	.	A	G	.	PASS	NS=68;AF=0.221	GT:DP:AD:GQ:GL	0/1:10:5,5:40:-9.52,-0.00,-10.41	0/1:28:10,18:40:-37.53,0.00,-17.87	0/0:38:37,0:40:-0.00,-11.43,-96.00	0/1:13:3,10:40:-21.47,-0.00,-4.37	0/1:23:5,18:40:-39.03,-0.00,-6.51	0/1:10:4,6:40:-12.09,-0.00,-7.84	0/0:10:10,0:40:-0.00,-3.34,-26.60	0/1:10:5,5:40:-9.52,-0.00,-10.41	0/0:11:11,0:40:-0.00,-3.64,-29.17	0/0:10:10,0:40:-0.00,-3.34,-26.60	0/0:11:11,0:40:-0.00,-3.64,-29.17	0/0:20:20,0:40:-0.00,-6.34,-52.31	0/0:15:15,0:40:-0.00,-4.84,-39.45	1/1:15:0,14:40:-35.09,-3.64,-0.00	0/0:12:12,0:40:-0.00,-3.94,-31.74	0/0:8:8,0:34:-0.00,-2.74,-21.46	0/1:15:3,12:40:-26.01,-0.00,-3.77	./.	0/0:11:11,0:40:-0.00,-3.64,-29.17	0/1:13:4,9:40:-18.90,-0.00,-6.94	0/0:12:12,0:40:-0.00,-3.94,-31.74	0/0:19:19,0:40:-0.00,-6.04,-49.74	0/0:15:15,0:40:-0.00,-4.84,-39.45	0/0:13:13,0:40:-0.00,-4.24,-34.31	0/0:9:9,0:37:-0.00,-3.04,-24.03	./.	0/0:10:10,0:40:-0.00,-3.34,-26.60	0/0:8:8,0:34:-0.00,-2.74,-21.46	0/0:19:19,0:40:-0.00,-6.04,-49.74	0/0:10:10,0:40:-0.00,-3.34,-26.60	0/0:12:12,0:40:-0.00,-3.94,-31.74	0/0:8:8,0:34:-0.00,-2.74,-21.46	1/1:12:0,12:37:-29.95,-3.04,-0.00	0/0:6:6,0:27:-0.00,-2.14,-16.32	0/0:9:9,0:37:-0.00,-3.04,-24.03	0/1:8:6,2:30:-2.41,-0.00,-13.58	0/1:12:7,5:40:-8.92,-0.00,-14.95	0/0:10:10,0:40:-0.00,-3.34,-26.60	1/1:8:0,8:24:-19.67,-1.85,-0.01	0/1:7:2,5:40:-10.42,-0.00,-3.60	0/1:18:6,12:40:-25.11,-0.00,-10.58	0/0:20:20,0:40:-0.00,-6.34,-52.31	0/0:11:11,0:40:-0.00,-3.64,-29.17	0/0:8:8,0:34:-0.00,-2.74,-21.46	0/0:19:19,0:40:-0.00,-6.04,-49.74	0/0:15:15,0:40:-0.00,-4.84,-39.45	0/0:14:14,0:40:-0.00,-4.54,-36.88	0/0:9:9,0:37:-0.00,-3.04,-24.03	0/0:13:13,0:40:-0.00,-4.24,-34.31	0/0:15:15,0:40:-0.00,-4.84,-39.45	0/0:9:9,0:37:-0.00,-3.04,-24.03	0/0:10:10,0:40:-0.00,-3.34,-26.60	0/0:19:19,0:40:-0.00,-6.04,-49.74	0/0:11:11,0:40:-0.00,-3.64,-29.17	0/0:13:12,0:40:-0.00,-3.94,-31.74	0/0:38:38,0:40:-0.00,-11.73,-98.57	0/0:26:26,0:40:-0.00,-8.13,-67.73	0/0:13:13,0:40:-0.00,-4.24,-34.31	./.	0/0:11:11,0:40:-0.00,-3.64,-29.17	0/0:13:12,0:40:-0.00,-3.94,-31.74	0/1:10:7,3:40:-4.37,-0.00,-15.55	0/1:5:3,2:40:-3.30,-0.00,-6.77	0/1:13:6,7:40:-13.76,-0.00,-12.08	0/1:17:11,6:40:-9.99,-0.00,-23.74	0/1:22:15,7:40:-11.06,-0.00,-32.52	1/1:8:0,8:24:-19.67,-1.85,-0.01	./.	0/1:25:13,12:40:-23.01,0.00,-26.48	0/1:15:8,7:40:-13.16,-0.00,-16.62	0/1:14:5,9:40:-18.60,-0.00,-9.21	1/1:22:0,21:40:-53.08,-5.74,-0.00
211	143	.	T	A	.	PASS	NS=71;AF=0.465	GT:DP:AD:GQ:GL	0/1:37:21,16:40:-32.55,0.00,-46.26	0/1:254:158,95:40:-182.52,0.00,-353.95	1/1:217:0,217:40:-589.95,-64.87,0.00	0/1:70:42,27:40:-52.86,0.00,-93.76	0/1:64:31,33:40:-70.67,0.00,-65.35	0/1:23:11,12:40:-25.88,0.00,-23.28	0/1:57:30,27:40:-56.46,0.00,-64.73	0/1:23:16,7:40:-12.28,-0.00,-36.87	1/1:40:0,40:40:-108.65,-11.74,-0.00	1/1:31:0,31:40:-84.18,-9.04,-0.00	0/0:45:44,0:40:-0.00,-13.06,-119.76	0/0:73:72,1:40:0.00,-19.04,-193.18	0/0:58:56,0:40:0.00,-16.66,-152.39	1/1:91:0,91:40:-247.33,-27.05,-0.00	1/1:44:0,44:40:-119.53,-12.94,-0.00	0/0:49:48,0:40:-0.00,-14.26,-130.64	0/1:62:35,27:40:-54.96,0.00,-76.83	0/1:27:18,9:40:-16.52,0.00,-41.11	1/1:20:1,19:37:-48.83,-3.02,-0.00	0/1:48:25,23:40:-48.28,0.00,-53.84	1/1:63:0,63:40:-171.19,-18.64,0.00	0/1:28:22,6:40:-8.06,-0.00,-51.69	1/1:42:0,42:40:-114.09,-12.34,-0.00	1/1:41:0,41:40:-111.37,-12.04,-0.00	1/1:28:0,28:40:-76.02,-8.14,-0.00	0/1:38:15,22:40:-48.87,0.00,-29.95	0/1:37:19,18:40:-37.99,0.00,-40.83	0/0:70:69,0:40:0.00,-20.56,-187.74	0/0:64:64,0:40:0.00,-19.06,-174.14	0/0:46:46,0:40:-0.00,-13.66,-125.20	0/0:52:51,1:40:-0.00,-12.74,-136.08	0/0:30:29,1:40:-0.00,-6.13,-76.25	0/1:46:32,14:40:-24.41,0.00,-73.47	0/1:34:23,11:40:-19.86,0.00,-52.60	1/1:45:0,45:40:-122.25,-13.24,-0.00	0/1:40:5,35:24:-83.32,-0.01,-1.86	0/1:53:33,20:40:-38.62,0.00,-74.09	1/1:59:0,59:40:-160.31,-17.44,0.00	1/1:15:0,15:40:-40.67,-4.23,-0.00	1/1:47:0,47:40:-127.68,-13.84,-0.00	0/1:53:36,17:40:-30.47,0.00,-82.25	0/0:109:107,2:40:0.00,-27.13,-285.63	0/1:40:17,23:40:-50.69,0.00,-34.49	0/1:60:26,34:40:-74.59,0.00,-52.96	0/1:63:38,24:40:-46.80,0.00,-84.99	0/1:77:34,43:40:-93.96,0.00,-69.61	0/1:26:17,9:40:-16.82,0.00,-38.69	0/0:37:37,0:40:-0.00,-10.96,-100.73	0/1:6:2,4:40:-9.23,-0.00,-3.91	0/1:33:16,17:40:-36.47,0.00,-33.87	0/1:20:13,7:40:-13.18,-0.00,-29.61	1/1:38:1,37:40:-97.77,-8.42,-0.00	0/1:58:34,24:40:-48.00,0.00,-75.31	0/0:28:28,0:40:-0.00,-8.25,-76.25	0/1:20:8,10:40:-21.94,0.00,-16.62	0/1:49:27,21:40:-42.85,0.00,-59.28	0/0:98:98,0:40:0.00,-29.27,-266.60	0/0:30:29,1:40:-0.00,-6.13,-76.25	0/0:41:39,2:40:-0.00,-6.72,-100.73	0/0:49:49,0:40:-0.00,-14.56,-133.36	0/0:39:38,0:40:-0.00,-11.26,-103.45	0/0:44:43,0:40:-0.00,-12.76,-117.04	0/0:36:36,0:40:-0.00,-10.66,-98.01	0/0:34:34,0:40:-0.00,-10.05,-92.57	0/1:50:27,23:40:-47.68,0.00,-58.68	1/1:68:0,68:40:-184.79,-20.14,0.00	0/1:39:20,19:40:-40.11,0.00,-42.94	./.	1/1:77:1,76:40:-203.82,-20.13,0.00	0/0:48:48,0:40:-0.00,-14.26,-130.64	0/0:44:42,2:40:-0.00,-7.62,-108.88	0/1:82:51,31:40:-59.83,0.00,-114.33
216	73	.	A	G	.	PASS	NS=64;AF=0.344	GT:DP:AD:GQ:GL	0/1:35:15,20:40:-50.78,0.00,-35.97	1/1:110:0,109:40:-333.57,-32.26,0.00	0/1:92:48,44:40:-107.20,0.00,-119.97	1/1:66:0,66:40:-201.78,-19.33,0.00	1/1:96:0,95:40:-290.66,-28.05,0.00	0/1:22:7,15:40:-39.36,-0.00,-15.35	0/1:47:13,34:40:-90.08,0.00,-26.23	0/1:39:10,29:40:-77.16,0.00,-19.44	0/1:31:16,15:40:-36.66,0.00,-40.23	0/0:25:25,0:40:-0.00,-7.51,-77.14	0/0:30:30,0:40:-0.00,-9.02,-92.46	0/0:53:53,0:40:-0.00,-15.93,-162.96	0/0:26:26,0:40:-0.00,-7.81,-80.20	0/0:55:54,1:40:-0.00,-13.47,-162.96	0/1:42:21,21:40:-51.74,0.00,-52.25	0/0:33:32,1:40:-0.00,-6.85,-95.53	0/0:30:30,0:40:-0.00,-9.02,-92.46	0/1:13:7,6:40:-14.48,-0.00,-18.06	0/0:30:30,0:40:-0.00,-9.02,-92.46	0/1:53:26,26:40:-64.06,0.00,-64.57	0/1:39:21,18:40:-43.45,0.00,-53.15	0/0:19:19,0:40:-0.00,-5.71,-58.75	0/1:29:12,17:40:-43.39,0.00,-28.57	1/1:41:0,41:40:-125.15,-11.81,-0.00	0/0:27:27,0:40:-0.00,-8.11,-83.27	0/1:19:11,8:40:-18.81,0.00,-28.52	0/0:21:21,0:40:-0.00,-6.31,-64.88	0/1:29:16,13:40:-31.13,0.00,-40.83	0/0:46:46,0:40:-0.00,-13.83,-141.50	0/0:31:31,0:40:-0.00,-9.32,-95.53	0/0:21:21,0:40:-0.00,-6.31,-64.88	0/1:29:6,23:40:-61.78,-0.00,-10.18	0/1:37:24,13:40:-28.72,0.00,-62.95	0/1:25:12,13:40:-32.33,0.00,-29.78	0/1:29:12,17:40:-43.39,0.00,-28.57	0/1:26:9,17:40:-44.29,0.00,-20.28	1/1:44:0,44:40:-134.35,-12.72,-0.00	0/0:40:40,0:40:-0.00,-12.02,-123.11	0/1:28:15,13:40:-31.43,0.00,-38.07	0/1:35:15,20:40:-50.78,0.00,-35.97	1/1:48:0,48:40:-146.61,-13.92,-0.00	./.	0/0:29:29,0:40:-0.00,-8.72,-89.40	./.	0/0:40:40,0:40:-0.00,-12.02,-123.11	0/0:26:26,0:40:-0.00,-7.81,-80.20	0/1:25:11,14:40:-35.40,0.00,-26.71	0/0:34:34,0:40:-0.00,-10.22,-104.72	./.	./.	0/0:23:23,0:40:-0.00,-6.91,-71.01	./.	./.	./.	0/0:25:25,0:40:-0.00,-7.51,-77.14	./.	0/1:59:25,34:40:-86.47,0.00,-59.40	0/1:24:12,12:40:-29.57,0.00,-30.08	1/1:31:0,31:40:-94.50,-8.81,-0.00	0/0:20:20,0:40:-0.00,-6.01,-61.81	0/1:49:20,29:40:-74.16,0.00,-47.08	0/0:37:37,0:40:-0.00,-11.12,-113.92	0/0:13:13,0:40:-0.00,-3.91,-40.36	0/1:42:23,19:40:-45.61,0.00,-58.38	0/1:43:20,23:40:-57.57,0.00,-48.89	0/0:41:41,0:40:-0.00,-12.32,-126.18	0/1:44:16,28:40:-72.59,0.00,-36.32	1/1:9:0,9:28:-27.08,-2.20,-0.00	0/0:56:56,0:40:-0.00,-16.83,-172.15	0/0:43:42,0:40:-0.00,-12.62,-129.24	0/0:32:32,0:40:-0.00,-9.62,-98.59	0/1:51:17,34:40:-88.88,0.00,-37.28
229	14	.	C	G	.	PASS	NS=67;AF=0.358	GT:DP:AD:GQ:GL	0/0:52:52,0:40:0.00,-16.19,-186.26	0/0:179:179,0:40:0.00,-54.40,-640.42	0/0:170:170,0:40:0.00,-51.70,-608.23	0/0:50:49,1:40:-0.00,-12.01,-171.95	0/1:66:33,32:40:-94.33,0.00,-98.21	0/0:36:36,0:40:-0.00,-11.37,-129.04	0/0:53:53,0:40:0.00,-16.49,-189.83	0/0:44:44,0:40:-0.00,-13.78,-157.65	0/0:35:35,0:40:-0.00,-11.07,-125.46	0/0:58:58,0:40:0.00,-17.99,-207.71	1/1:79:0,79:40:-282.21,-24.01,0.00	1/1:124:0,124:40:-443.13,-37.55,0.00	1/1:77:0,77:40:-275.06,-23.41,-0.00	0/1:95:51,44:40:-128.22,0.00,-153.55	0/0:41:41,0:40:-0.00,-12.88,-146.92	0/0:65:65,0:40:0.00,-20.10,-232.74	0/0:48:48,0:40:-0.00,-14.99,-171.95	0/0:29:29,0:40:-0.00,-9.27,-104.01	0/1:38:23,15:40:-41.66,0.00,-70.57	0/0:58:58,0:40:0.00,-17.99,-207.71	0/0:39:39,0:40:-0.00,-12.28,-139.77	0/0:36:36,0:40:-0.00,-11.37,-129.04	0/0:32:32,0:40:-0.00,-10.17,-114.73	0/0:47:47,0:40:-0.00,-14.68,-168.38	0/0:30:30,0:40:-0.00,-9.57,-107.58	0/0:25:25,0:40:-0.00,-8.06,-89.70	1/1:26:0,26:40:-92.68,-8.06,-0.00	1/1:57:0,57:40:-203.54,-17.39,-0.00	./.	0/1:51:23,28:40:-84.24,0.00,-66.66	1/1:58:0,58:40:-207.11,-17.69,0.00	1/1:28:0,28:40:-99.83,-8.67,-0.00	0/0:33:33,0:40:-0.00,-10.47,-118.31	0/0:33:33,0:40:-0.00,-10.47,-118.31	0/0:34:34,0:40:-0.00,-10.77,-121.89	0/1:37:26,11:40:-27.66,0.00,-81.60	0/0:33:33,0:40:-0.00,-10.47,-118.31	0/0:40:40,0:40:-0.00,-12.58,-143.34	0/1:55:22,33:40:-100.92,0.00,-61.88	0/0:19:19,0:40:-0.00,-6.26,-68.25	./.	1/1:108:0,108:40:-385.91,-32.74,-0.00	0/1:37:15,22:40:-67.00,0.00,-42.27	1/1:81:0,81:40:-289.36,-24.61,0.00	1/1:66:0,66:40:-235.72,-20.10,0.00	1/1:127:0,127:40:-453.86,-38.46,0.00	0/1:53:22,31:40:-94.37,0.00,-62.48	1/1:68:0,68:40:-242.87,-20.70,0.00	1/1:55:0,55:40:-196.38,-16.79,0.00	1/1:70:0,70:40:-250.02,-21.30,0.00	1/1:43:0,43:40:-153.47,-13.18,-0.00	./.	1/1:119:0,118:40:-421.67,-35.75,0.00	1/1:49:0,49:40:-174.93,-14.99,-0.00	1/1:66:0,66:40:-235.72,-20.10,0.00	1/1:162:0,162:40:-579.02,-48.99,0.00	0/0:79:79,0:40:0.00,-24.31,-282.81	0/0:41:41,0:40:-0.00,-12.88,-146.92	0/0:36:36,0:40:-0.00,-11.37,-129.04	0/0:35:35,0:40:-0.00,-11.07,-125.46	0/0:61:60,1:40:0.00,-15.32,-211.29	0/0:48:48,0:40:-0.00,-14.99,-171.95	0/0:30:30,0:40:-0.00,-9.57,-107.58	0/0:48:48,0:40:-0.00,-14.99,-171.95	0/1:77:37,40:40:-119.33,0.00,-108.90	0/0:80:80,0:40:-0.00,-24.61,-286.39	0/0:51:51,0:40:-0.00,-15.89,-182.68	0/1:28:15,13:40:-37.52,0.00,-44.97	./.	0/0:69:69,0:40:0.00,-21.30,-247.05	0/0:62:62,0:40:0.00,-19.20,-222.02	./.
234	29	.	C	G	.	PASS	NS=71;AF=0.141	GT:DP:AD:GQ:GL	0/0:28:28,0:40:-0.00,-9.36,-102.84	0/0:119:119,0:40:0.00,-36.74,-434.24	0/0:77:77,0:40:0.00,-24.10,-281.29	0/0:40:40,0:40:-0.00,-12.97,-146.54	0/0:41:41,0:40:-0.00,-13.27,-150.19	0/0:32:32,0:40:-0.00,-10.56,-117.41	0/0:27:27,0:40:-0.00,-9.05,-99.20	0/0:25:25,0:40:-0.00,-8.45,-91.92	0/0:32:32,0:40:-0.00,-10.56,-117.41	0/0:34:34,0:40:-0.00,-11.16,-124.69	0/0:34:34,0:40:-0.00,-11.16,-124.69	0/0:40:40,0:40:-0.00,-12.97,-146.54	0/0:38:38,0:40:-0.00,-12.37,-139.26	0/0:55:55,0:40:-0.00,-17.48,-201.17	0/0:19:19,0:40:-0.00,-6.65,-70.07	0/0:33:33,0:40:-0.00,-10.86,-121.05	0/0:37:37,0:40:-0.00,-12.06,-135.62	0/0:27:27,0:40:-0.00,-9.05,-99.20	0/0:18:18,0:40:-0.00,-6.35,-66.43	0/0:31:31,0:40:-0.00,-10.26,-113.77	0/0:57:57,0:40:0.00,-18.08,-208.45	0/0:17:17,0:40:-0.00,-6.05,-62.78	0/0:22:22,0:40:-0.00,-7.55,-80.99	0/0:27:27,0:40:-0.00,-9.05,-99.20	0/0:16:16,0:40:-0.00,-5.74,-59.14	0/0:22:22,0:40:-0.00,-7.55,-80.99	0/0:17:17,0:40:-0.00,-6.05,-62.78	0/0:25:25,0:40:-0.00,-8.45,-91.92	0/0:41:41,0:40:-0.00,-13.27,-150.19	0/0:22:22,0:40:-0.00,-7.55,-80.99	0/0:29:29,0:40:-0.00,-9.66,-106.49	0/0:7:7,0:37:-0.00,-3.04,-26.37	0/0:27:27,0:40:-0.00,-9.05,-99.20	0/0:13:13,0:40:-0.00,-4.84,-48.22	0/0:22:22,0:40:-0.00,-7.55,-80.99	0/0:12:12,0:40:-0.00,-4.54,-44.58	0/0:9:9,0:40:-0.00,-3.64,-33.65	0/0:35:34,1:40:-0.00,-7.82,-121.05	0/0:37:36,1:40:-0.00,-8.42,-128.34	0/0:13:13,0:40:-0.00,-4.84,-48.22	0/0:33:33,0:40:-0.00,-10.86,-121.05	1/1:43:0,43:40:-155.72,-13.00,-0.00	0/1:19:11,8:40:-22.49,0.00,-34.29	0/1:34:14,20:40:-61.67,0.00,-40.70	1/1:31:1,30:40:-104.74,-5.74,-0.00	0/1:36:24,12:40:-31.94,0.00,-76.51	0/0:21:21,0:40:-0.00,-7.25,-77.35	1/1:38:0,38:40:-137.51,-11.49,-0.00	1/1:19:0,19:40:-68.32,-5.77,-0.00	1/1:34:0,34:40:-122.94,-10.29,-0.00	0/1:14:6,8:40:-23.99,0.00,-17.58	0/1:32:17,15:40:-44.07,0.00,-52.22	1/1:53:0,53:40:-192.14,-16.00,0.00	0/1:30:13,17:40:-51.95,0.00,-38.26	1/1:38:0,37:40:-133.87,-11.19,-0.00	0/0:57:57,0:40:0.00,-18.08,-208.45	0/0:43:43,0:40:-0.00,-13.87,-157.47	0/0:33:33,0:40:-0.00,-10.86,-121.05	0/0:31:31,0:40:-0.00,-10.26,-113.77	0/0:29:29,0:40:-0.00,-9.66,-106.49	0/0:35:35,0:40:-0.00,-11.46,-128.34	0/0:21:21,0:40:-0.00,-7.25,-77.35	0/0:11:11,0:40:-0.00,-4.24,-40.93	0/0:43:43,0:40:-0.00,-13.87,-157.47	0/0:34:34,0:40:-0.00,-11.16,-124.69	0/0:52:52,0:40:0.00,-16.58,-190.24	0/0:24:24,0:40:-0.00,-8.15,-88.28	./.	0/0:76:76,0:40:0.00,-23.80,-277.65	0/0:65:65,0:40:0.00,-20.49,-237.59	0/0:49:49,0:40:-0.00,-15.68,-179.32	0/0:77:77,0:40:0.00,-24.10,-281.29
257	44	.	A	G	.	PASS	NS=71;AF=0.246	GT:DP:AD:GQ:GL	1/1:25:0,25:40:-76.05,-7.34,-0.00	1/1:43:0,43:40:-131.27,-12.75,-0.00	0/1:51:25,26:40:-63.96,0.00,-61.53	0/1:43:22,21:40:-51.03,0.00,-54.73	1/1:30:0,30:40:-91.39,-8.84,-0.00	0/0:24:24,0:40:-0.00,-7.67,-74.25	0/1:32:16,16:40:-39.00,0.00,-39.64	1/1:19:0,19:40:-57.65,-5.54,-0.00	1/1:30:0,30:40:-91.39,-8.84,-0.00	0/1:26:15,11:40:-25.47,0.00,-38.37	0/0:18:18,0:40:-0.00,-5.87,-55.85	0/0:42:42,0:40:-0.00,-13.09,-129.47	0/0:19:19,0:40:-0.00,-6.17,-58.92	0/0:71:71,0:40:-0.00,-21.80,-218.42	0/0:23:23,0:40:-0.00,-7.37,-71.19	0/1:24:9,15:40:-38.34,0.00,-20.57	0/1:23:10,13:40:-32.50,0.00,-23.94	1/1:25:0,25:40:-76.05,-7.34,-0.00	1/1:17:0,16:40:-48.44,-4.63,-0.00	0/0:27:27,0:40:-0.00,-8.58,-83.46	1/1:27:0,26:40:-79.12,-7.64,-0.00	1/1:28:0,28:40:-85.25,-8.24,-0.00	0/1:33:22,11:40:-23.36,0.00,-57.74	0/0:21:21,0:40:-0.00,-6.77,-65.05	0/1:12:8,4:40:-8.20,-0.00,-21.11	0/0:26:26,0:40:-0.00,-8.28,-80.39	0/1:36:15,21:40:-53.13,0.00,-35.37	0/0:12:12,0:40:-0.00,-4.07,-37.44	0/0:30:30,0:40:-0.00,-9.48,-92.66	0/0:20:20,0:40:-0.00,-6.47,-61.98	0/0:20:20,0:40:-0.00,-6.47,-61.98	0/0:16:16,0:40:-0.00,-5.27,-49.71	0/1:20:13,7:40:-15.00,-0.00,-34.04	0/1:28:12,16:40:-40.20,0.00,-28.57	0/0:25:25,0:40:-0.00,-7.97,-77.32	0/1:21:8,13:40:-33.11,0.00,-18.40	0/0:27:27,0:40:-0.00,-8.58,-83.46	1/1:21:0,21:40:-63.78,-6.14,-0.00	0/0:16:16,0:40:-0.00,-5.27,-49.71	0/0:18:18,0:40:-0.00,-5.87,-55.85	0/0:15:15,0:40:-0.00,-4.97,-46.65	0/0:37:37,0:40:-0.00,-11.58,-114.13	0/0:24:24,0:40:-0.00,-7.67,-74.25	0/0:31:31,0:40:-0.00,-9.78,-95.73	0/0:20:20,0:40:-0.00,-6.47,-61.98	0/0:23:23,0:40:-0.00,-7.37,-71.19	0/0:12:12,0:40:-0.00,-4.07,-37.44	0/0:21:21,0:40:-0.00,-6.77,-65.05	0/0:13:13,0:40:-0.00,-4.37,-40.51	0/0:26:26,0:40:-0.00,-8.28,-80.39	0/0:12:12,0:40:-0.00,-4.07,-37.44	0/0:6:6,0:29:-0.00,-2.26,-19.04	0/0:21:21,0:40:-0.00,-6.77,-65.05	0/0:16:16,0:40:-0.00,-5.27,-49.71	0/0:21:21,0:40:-0.00,-6.77,-65.05	0/0:40:40,0:40:-0.00,-12.48,-123.33	0/0:44:43,0:40:-0.00,-13.39,-132.54	0/0:19:19,0:40:-0.00,-6.17,-58.92	0/0:27:27,0:40:-0.00,-8.58,-83.46	0/0:18:18,0:40:-0.00,-5.87,-55.85	0/0:25:25,0:40:-0.00,-7.97,-77.32	0/0:26:26,0:40:-0.00,-8.28,-80.39	0/0:20:20,0:40:-0.00,-6.47,-61.98	0/0:21:21,0:40:-0.00,-6.77,-65.05	0/0:26:26,0:40:-0.00,-8.28,-80.39	0/1:39:23,16:40:-36.90,0.00,-59.00	0/1:21:16,5:40:-8.57,-0.00,-42.94	./.	0/0:41:41,0:40:-0.00,-12.79,-126.40	0/0:20:20,0:40:-0.00,-6.47,-61.98	0/0:29:29,0:40:-0.00,-9.18,-89.59	0/1:32:17,15:40:-35.93,0.00,-42.70
258	34	.	C	T	.	PASS	NS=60;AF=0.133	GT:DP:AD:GQ:GL	0/0:81:80,0:40:0.00,-24.54,-255.23	0/0:202:202,0:40:-0.00,-61.23,-642.26	0/1:225:100,124:40:-325.53,0.00,-250.83	./.	./.	0/0:62:62,0:40:-0.00,-19.13,-198.13	./.	0/0:73:73,0:40:0.00,-22.43,-233.02	0/1:77:37,40:40:-103.26,0.00,-95.18	0/1:73:27,46:40:-123.49,0.00,-64.66	0/0:83:83,0:40:-0.00,-25.44,-264.74	./.	0/0:77:77,0:40:-0.00,-23.64,-245.71	./.	./.	0/1:105:51,54:40:-139.25,0.00,-131.17	0/0:109:109,0:40:0.00,-33.26,-347.23	0/0:61:61,0:40:-0.00,-18.83,-194.95	0/1:49:20,29:40:-76.78,0.00,-49.67	0/0:67:67,0:40:0.00,-20.63,-213.99	0/0:106:106,0:40:-0.00,-32.36,-337.71	0/0:58:58,0:40:0.00,-17.92,-185.44	./.	./.	0/0:73:73,0:40:0.00,-22.43,-233.02	0/0:57:57,0:40:-0.00,-17.62,-182.26	0/0:44:42,0:40:-0.00,-13.11,-134.68	0/0:46:46,0:40:-0.00,-14.32,-147.37	0/0:96:96,0:40:0.00,-29.35,-305.99	./.	0/0:76:76,0:40:-0.00,-23.34,-242.54	0/0:33:33,0:40:-0.00,-10.41,-106.13	0/1:76:36,40:40:-103.56,0.00,-92.31	./.	./.	0/1:73:47,26:40:-60.05,0.00,-128.10	1/1:90:0,90:40:-284.07,-26.11,0.00	0/1:85:38,47:40:-123.06,0.00,-95.94	0/0:42:42,0:40:-0.00,-13.11,-134.68	0/0:52:52,0:40:0.00,-16.12,-166.40	0/0:62:62,0:40:-0.00,-19.13,-198.13	0/0:104:104,0:40:0.00,-31.76,-331.36	0/0:65:65,0:40:0.00,-20.03,-207.64	0/0:72:71,0:40:0.00,-21.83,-226.68	0/0:64:64,0:40:0.00,-19.73,-204.47	0/1:120:66,54:40:-134.74,0.00,-174.25	0/1:58:26,32:40:-83.59,0.00,-66.00	0/1:51:28,23:40:-57.15,0.00,-74.45	0/0:44:44,0:40:-0.00,-13.71,-141.02	0/0:69:69,0:40:0.00,-21.23,-220.33	0/1:36:15,21:40:-55.31,0.00,-37.72	0/0:61:61,0:40:-0.00,-18.83,-194.95	0/0:109:109,0:40:0.00,-33.26,-347.23	0/0:56:56,0:40:-0.00,-17.32,-179.09	0/0:59:59,0:40:0.00,-18.22,-188.61	0/0:89:89,0:40:-0.00,-27.25,-283.78	0/0:120:120,0:40:-0.00,-36.57,-382.12	0/0:55:55,0:40:0.00,-17.02,-175.92	0/0:52:52,0:40:0.00,-16.12,-166.40	0/0:63:62,0:40:0.00,-19.13,-198.13	0/0:75:74,1:40:0.00,-19.86,-233.02	0/0:78:78,0:40:0.00,-23.94,-248.88	0/0:46:46,0:40:-0.00,-14.32,-147.37	0/1:75:33,42:40:-110.20,0.00,-83.09	0/0:70:70,0:40:-0.00,-21.53,-223.50	./.	0/0:65:65,0:40:0.00,-20.03,-207.64	0/0:31:31,0:40:-0.00,-9.80,-99.78	0/1:106:44,62:40:-164.33,0.00,-108.66	0/0:71:71,0:40:-0.00,-21.83,-226.68	0/0:73:73,0:40:0.00,-22.43,-233.02	0/0:95:95,0:40:-0.00,-29.05,-302.81
265	8	.	T	G	.	PASS	NS=65;AF=0.077	GT:DP:AD:GQ:GL	0/0:27:27,0:40:-0.00,-8.99,-100.41	0/0:162:162,0:40:0.00,-49.62,-596.47	0/0:106:106,0:40:-0.00,-32.77,-390.69	0/0:53:53,0:40:0.00,-16.82,-195.94	0/0:67:67,0:40:0.00,-21.03,-247.39	0/0:31:31,0:40:-0.00,-10.20,-115.10	0/0:34:34,0:40:-0.00,-11.10,-126.13	0/0:41:41,0:40:-0.00,-13.21,-151.85	0/0:39:39,0:40:-0.00,-12.61,-144.50	0/0:33:33,0:40:-0.00,-10.80,-122.45	0/0:17:17,0:40:-0.00,-5.98,-63.66	0/0:38:37,1:40:-0.00,-8.63,-133.48	0/0:18:18,0:40:-0.00,-6.29,-67.34	0/0:112:112,0:40:0.00,-34.57,-412.74	0/0:27:27,0:40:-0.00,-8.99,-100.41	0/0:38:38,0:40:-0.00,-12.30,-140.83	0/0:30:30,0:40:-0.00,-9.90,-111.43	0/0:18:18,0:40:-0.00,-6.29,-67.34	0/0:20:20,0:40:-0.00,-6.89,-74.68	0/0:29:29,0:40:-0.00,-9.60,-107.76	0/0:25:25,0:40:-0.00,-8.39,-93.06	0/0:19:19,0:40:-0.00,-6.59,-71.01	0/0:21:21,0:40:-0.00,-7.19,-78.36	0/0:19:19,0:40:-0.00,-6.59,-71.01	0/0:13:13,0:40:-0.00,-4.78,-48.96	0/0:18:18,0:40:-0.00,-6.29,-67.34	0/0:10:10,0:40:-0.00,-3.88,-37.94	0/0:38:38,0:40:-0.00,-12.30,-140.83	0/0:25:25,0:40:-0.00,-8.39,-93.06	0/0:8:8,0:39:-0.00,-3.28,-30.59	0/0:14:14,0:40:-0.00,-5.08,-52.64	0/0:13:13,0:40:-0.00,-4.78,-48.96	0/0:32:32,0:40:-0.00,-10.50,-118.78	0/0:16:16,0:40:-0.00,-5.68,-59.99	0/0:10:10,0:40:-0.00,-3.88,-37.94	0/0:15:15,0:40:-0.00,-5.38,-56.31	0/0:21:21,0:40:-0.00,-7.19,-78.36	0/0:12:12,0:40:-0.00,-4.48,-45.29	0/0:6:6,0:33:-0.00,-2.68,-23.24	0/0:11:11,0:40:-0.00,-4.18,-41.61	0/0:18:18,0:40:-0.00,-6.29,-67.34	./.	./.	1/1:36:0,35:40:-127.41,-10.21,-0.00	0/1:44:13,31:40:-99.80,0.00,-34.85	0/1:65:18,47:40:-152.27,0.00,-46.91	./.	./.	1/1:55:0,55:40:-200.90,-16.23,0.00	1/1:47:0,47:40:-171.51,-13.82,-0.00	0/1:104:37,67:40:-214.03,0.00,-104.99	./.	./.	0/0:41:41,0:40:-0.00,-13.21,-151.85	0/1:68:23,45:40:-144.02,0.00,-64.38	0/0:19:19,0:40:-0.00,-6.59,-71.01	0/0:29:29,0:40:-0.00,-9.60,-107.76	0/0:28:28,0:40:-0.00,-9.29,-104.08	0/0:27:27,0:40:-0.00,-8.99,-100.41	0/0:33:33,0:40:-0.00,-10.80,-122.45	0/0:42:42,0:40:-0.00,-13.51,-155.52	0/0:48:48,0:40:-0.00,-15.31,-177.57	0/0:21:21,0:40:-0.00,-7.19,-78.36	0/0:27:27,0:40:-0.00,-8.99,-100.41	0/0:32:32,0:40:-0.00,-10.50,-118.78	0/0:105:105,0:40:0.00,-32.47,-387.02	0/0:30:30,0:40:-0.00,-9.90,-111.43	./.	0/0:44:44,0:40:-0.00,-14.11,-162.87	0/0:61:61,0:40:0.00,-19.23,-225.34	0/0:60:60,0:40:-0.00,-18.92,-221.67	0/0:39:39,0:40:-0.00,-12.61,-144.50
267	138	.	C	T	.	PASS	NS=59;AF=0.322	GT:DP:AD:GQ:GL	0/1:79:28,51:40:-79.20,0.00,-33.37	1/1:223:0,222:40:-446.88,-65.50,0.00	0/1:260:135,124:40:-172.89,0.00,-195.58	./.	./.	0/1:38:21,16:40:-21.14,0.00,-31.74	0/0:77:76,0:40:0.00,-22.68,-153.68	0/1:46:30,15:40:-16.75,0.00,-47.50	0/0:49:48,0:40:-0.00,-14.37,-97.26	0/0:73:70,1:40:0.00,-19.19,-139.58	0/0:83:81,0:40:0.00,-24.17,-163.76	0/1:158:83,75:40:-104.12,0.00,-120.76	./.	1/1:90:0,87:40:-174.81,-25.43,0.00	0/1:84:31,49:40:-74.88,0.00,-39.12	1/1:84:0,82:40:-164.73,-23.94,0.00	0/1:123:64,57:40:-78.83,0.00,-93.46	0/0:65:64,0:40:0.00,-19.12,-129.50	0/1:57:32,24:40:-31.62,0.00,-48.26	0/1:103:52,50:40:-70.36,0.00,-74.91	./.	0/0:59:59,0:40:0.00,-17.64,-119.42	./.	0/1:60:21,37:40:-57.22,0.00,-25.50	0/0:66:64,0:40:0.00,-19.12,-129.50	1/1:67:0,65:40:-130.47,-18.90,0.00	0/1:51:27,23:40:-31.39,0.00,-39.97	1/1:49:1,48:40:-94.20,-12.13,-0.00	0/1:111:49,55:40:-79.84,0.00,-68.27	1/1:31:0,29:40:-57.92,-8.21,-0.00	0/1:103:47,53:40:-77.00,0.00,-65.43	0/1:47:22,24:40:-34.59,0.00,-31.08	0/1:108:62,44:40:-57.08,0.00,-93.88	0/1:98:54,42:40:-56.02,0.00,-80.73	0/1:78:37,41:40:-59.35,0.00,-51.81	./.	./.	0/1:113:53,55:40:-78.66,0.00,-75.15	0/0:53:53,0:40:0.00,-15.86,-107.33	./.	0/1:98:53,42:40:-56.32,0.00,-79.01	./.	./.	0/0:94:93,0:40:0.00,-27.73,-187.94	./.	0/0:95:93,0:40:0.00,-27.73,-187.94	0/0:44:43,0:40:-0.00,-12.89,-87.18	0/0:56:55,0:40:0.00,-16.45,-111.36	0/0:57:57,0:40:0.00,-17.04,-115.39	0/0:63:60,0:40:0.00,-17.94,-121.44	0/0:44:44,0:40:-0.00,-13.19,-89.19	0/0:51:50,0:40:-0.00,-14.97,-101.29	0/0:101:101,0:40:0.00,-30.11,-204.07	0/0:51:50,0:40:-0.00,-14.97,-101.29	0/0:50:49,0:40:-0.00,-14.67,-99.27	0/0:117:115,0:40:0.00,-34.26,-232.28	./.	0/0:56:54,0:40:0.00,-16.15,-109.35	0/0:69:69,0:40:0.00,-20.61,-139.58	0/0:72:70,0:40:0.00,-20.90,-141.59	0/0:78:76,0:40:0.00,-22.68,-153.68	0/0:58:56,0:40:0.00,-16.75,-113.38	0/0:45:44,0:40:-0.00,-13.19,-89.19	0/1:63:28,34:40:-49.99,0.00,-38.42	1/1:78:0,78:40:-156.67,-22.76,0.00	0/1:139:82,55:40:-70.05,0.00,-124.98	0/1:57:25,28:40:-40.57,0.00,-35.05	1/1:22:0,22:40:-43.82,-6.13,-0.00	0/0:101:100,0:40:0.00,-29.81,-202.05	0/0:76:76,0:40:0.00,-22.68,-153.68	0/0:74:72,0:40:0.00,-21.50,-145.62	./.
271	27	.	G	A	.	PASS	NS=59;AF=0.492	GT:DP:AD:GQ:GL	0/1:8:3,5:40:-17.54,-0.00,-9.60	0/0:5:5,0:20:-0.01,-1.49,-19.97	0/1:13:5,8:40:-27.99,0.00,-16.07	0/1:14:4,10:40:-35.66,-0.00,-11.78	0/1:7:1,6:25:-21.84,-0.01,-1.94	0/0:4:4,0:17:-0.03,-1.20,-16.00	0/0:5:5,0:20:-0.01,-1.49,-19.97	0/0:8:8,0:30:-0.00,-2.38,-31.91	./.	0/0:3:3,0:13:-0.05,-0.93,-12.04	1/1:9:0,9:33:-35.84,-2.65,-0.00	1/1:18:0,18:40:-71.70,-5.36,-0.00	./.	0/0:14:14,0:40:-0.00,-4.19,-55.82	0/1:7:1,6:25:-21.84,-0.01,-1.94	0/1:9:2,7:40:-25.21,-0.00,-5.32	0/1:5:4,1:31:-2.51,-0.00,-14.49	./.	./.	0/0:5:5,0:20:-0.01,-1.49,-19.97	1/1:4:0,4:16:-15.94,-1.18,-0.03	1/1:9:0,9:33:-35.84,-2.65,-0.00	0/1:6:2,4:40:-14.16,-0.00,-6.22	0/1:9:2,7:40:-25.21,-0.00,-5.32	./.	0/1:4:3,1:34:-2.81,-0.00,-10.81	./.	./.	0/1:9:4,5:40:-17.24,-0.00,-13.29	0/0:4:4,0:17:-0.03,-1.20,-16.00	0/1:8:2,6:40:-21.53,-0.00,-5.62	1/1:3:0,3:13:-11.98,-0.90,-0.06	./.	0/1:8:1,7:22:-25.52,-0.01,-1.64	0/0:4:4,0:17:-0.03,-1.20,-16.00	./.	0/1:9:2,7:40:-25.21,-0.00,-5.32	0/0:7:7,0:27:-0.00,-2.08,-27.93	0/0:7:7,0:27:-0.00,-2.08,-27.93	0/0:3:3,0:13:-0.05,-0.93,-12.04	0/0:15:15,0:40:-0.00,-4.49,-59.80	1/1:11:0,11:39:-43.80,-3.25,-0.00	1/1:13:0,13:40:-51.77,-3.86,-0.00	0/1:4:3,1:34:-2.81,-0.00,-10.81	1/1:10:0,10:36:-39.82,-2.95,-0.00	1/1:10:0,10:36:-39.82,-2.95,-0.00	1/1:6:0,6:23:-23.89,-1.76,-0.01	1/1:5:0,5:20:-19.91,-1.46,-0.02	./.	1/1:8:0,8:29:-31.85,-2.35,-0.00	1/1:4:0,4:16:-15.94,-1.18,-0.03	1/1:8:0,8:29:-31.85,-2.35,-0.00	1/1:19:0,19:40:-75.68,-5.66,-0.00	1/1:8:0,8:29:-31.85,-2.35,-0.00	1/1:5:0,5:20:-19.91,-1.46,-0.02	1/1:13:0,13:40:-51.77,-3.86,-0.00	1/1:15:0,15:40:-59.74,-4.46,-0.00	0/1:8:4,4:40:-13.56,-0.00,-13.59	./.	0/0:7:7,0:27:-0.00,-2.08,-27.93	0/0:4:4,0:17:-0.03,-1.20,-16.00	0/0:7:7,0:27:-0.00,-2.08,-27.93	./.	./.	0/0:7:7,0:27:-0.00,-2.08,-27.93	0/0:5:5,0:20:-0.01,-1.49,-19.97	0/1:7:1,6:25:-21.84,-0.01,-1.94	0/0:6:6,0:23:-0.01,-1.79,-23.95	0/1:11:3,8:40:-28.60,-0.00,-8.70	0/1:9:2,7:40:-25.21,-0.00,-5.32	0/1:12:3,9:40:-32.28,-0.00,-8.40	0/0:18:18,0:40:-0.00,-5.39,-71.76
276	85	.	C	G	.	PASS	NS=72;AF=0.215	GT:DP:AD:GQ:GL	0/0:24:24,0:40:-0.00,-8.03,-66.75	0/0:41:41,0:40:-0.00,-13.13,-113.60	0/0:34:34,0:40:-0.00,-11.03,-94.31	0/0:16:16,0:40:-0.00,-5.63,-44.71	0/0:26:26,0:40:-0.00,-8.63,-72.26	0/0:8:8,0:39:-0.00,-3.22,-22.66	0/0:15:15,0:40:-0.00,-5.33,-41.95	0/0:18:18,0:40:-0.00,-6.23,-50.22	0/0:9:9,0:40:-0.00,-3.52,-25.42	0/0:23:23,0:40:-0.00,-7.73,-64.00	0/0:18:18,0:40:-0.00,-6.23,-50.22	0/0:29:29,0:40:-0.00,-9.53,-80.53	0/1:17:11,6:40:-10.61,-0.00,-25.00	0/0:52:52,0:40:0.00,-16.44,-143.91	0/0:22:22,0:40:-0.00,-7.43,-61.24	0/0:22:22,0:40:-0.00,-7.43,-61.24	0/0:18:18,0:40:-0.00,-6.23,-50.22	0/0:12:12,0:40:-0.00,-4.42,-33.68	0/0:7:7,0:36:-0.00,-2.92,-19.91	0/0:18:18,0:40:-0.00,-6.23,-50.22	0/0:8:8,0:39:-0.00,-3.22,-22.66	0/0:8:8,0:39:-0.00,-3.22,-22.66	0/0:12:12,0:40:-0.00,-4.42,-33.68	0/0:9:9,0:40:-0.00,-3.52,-25.42	0/0:19:19,0:40:-0.00,-6.53,-52.97	0/0:10:10,0:40:-0.00,-3.82,-28.17	0/0:10:10,0:40:-0.00,-3.82,-28.17	0/0:25:25,0:40:-0.00,-8.33,-69.51	0/0:20:20,0:40:-0.00,-6.83,-55.73	0/1:11:5,6:40:-12.41,-0.00,-10.27	0/1:13:4,9:40:-20.08,-0.00,-6.91	0/1:11:4,7:40:-15.16,-0.00,-7.52	0/0:18:18,0:40:-0.00,-6.23,-50.22	0/0:12:12,0:40:-0.00,-4.42,-33.68	0/0:15:14,0:40:-0.00,-5.03,-39.20	0/0:13:13,0:40:-0.00,-4.72,-36.44	0/0:10:10,0:40:-0.00,-3.82,-28.17	0/0:25:25,0:40:-0.00,-8.33,-69.51	0/0:23:23,0:40:-0.00,-7.73,-64.00	0/0:9:9,0:40:-0.00,-3.52,-25.42	0/0:44:43,0:40:-0.00,-13.73,-119.11	1/1:40:0,40:40:-109.61,-12.21,-0.00	1/1:24:0,24:40:-65.52,-7.41,-0.00	1/1:40:0,40:40:-109.61,-12.21,-0.00	1/1:32:1,31:40:-82.05,-7.06,-0.00	1/1:30:0,30:40:-82.05,-9.21,-0.00	1/1:15:0,15:40:-40.72,-4.71,-0.00	1/1:21:0,21:40:-57.25,-6.51,-0.00	1/1:14:0,14:40:-37.96,-4.41,-0.00	1/1:13:0,13:40:-35.20,-4.11,-0.00	1/1:8:0,8:32:-21.43,-2.61,-0.00	1/1:16:0,16:40:-43.47,-5.01,-0.00	0/1:19:9,10:40:-21.03,0.00,-18.89	0/1:13:10,3:40:-3.54,-0.00,-23.45	1/1:12:0,12:40:-32.45,-3.81,-0.00	0/1:46:26,20:40:-40.48,0.00,-57.63	0/0:59:58,0:40:0.00,-18.24,-160.44	0/0:12:11,0:40:-0.00,-4.12,-30.93	0/0:13:12,0:40:-0.00,-4.42,-33.68	0/0:16:16,0:40:-0.00,-5.63,-44.71	0/0:19:19,0:40:-0.00,-6.53,-52.97	0/0:11:11,0:40:-0.00,-4.12,-30.93	0/0:8:8,0:39:-0.00,-3.22,-22.66	0/0:7:7,0:36:-0.00,-2.92,-19.91	0/0:13:13,0:40:-0.00,-4.72,-36.44	0/0:28:28,0:40:-0.00,-9.23,-77.77	0/0:11:11,0:40:-0.00,-4.12,-30.93	0/0:7:7,0:36:-0.00,-2.92,-19.91	0/0:41:41,0:40:-0.00,-13.13,-113.60	0/0:28:28,0:40:-0.00,-9.23,-77.77	0/0:52:52,0:40:0.00,-16.44,-143.91	0/0:38:37,1:40:-0.00,-9.48,-99.82
278	138	.	G	C	.	PASS	NS=71;AF=0.155	GT:DP:AD:GQ:GL	0/0:63:63,0:40:0.00,-19.48,-192.19	0/0:238:238,0:40:0.00,-72.09,-723.18	0/0:257:257,0:40:0.00,-77.80,-780.83	0/1:126:45,81:40:-207.35,0.00,-99.16	0/0:135:135,0:40:0.00,-41.13,-410.66	0/0:40:40,0:40:-0.00,-12.57,-122.40	0/0:78:78,0:40:0.00,-23.99,-237.70	0/0:63:63,0:40:0.00,-19.48,-192.19	0/0:63:62,1:40:0.00,-16.45,-186.12	0/0:104:103,1:40:0.00,-28.77,-310.53	1/1:64:0,64:40:-193.15,-18.74,0.00	0/1:102:43,59:40:-147.81,0.00,-100.30	1/1:58:1,57:40:-168.88,-13.91,-0.00	0/0:187:185,2:40:0.00,-50.69,-556.30	0/0:79:78,1:40:0.00,-21.26,-234.67	0/0:73:73,0:40:-0.00,-22.49,-222.53	0/0:101:100,1:40:0.00,-27.87,-301.42	0/0:71:71,0:40:0.00,-21.89,-216.47	0/0:51:51,0:40:-0.00,-15.87,-155.78	0/0:101:99,2:40:0.00,-24.84,-295.36	0/0:69:69,0:40:0.00,-21.28,-210.40	0/0:62:62,0:40:0.00,-19.18,-189.16	0/1:98:55,43:40:-100.47,0.00,-137.92	0/0:93:92,1:40:0.00,-25.46,-277.15	0/0:68:68,0:40:0.00,-20.98,-207.36	0/0:62:60,2:40:-0.00,-13.11,-177.02	0/0:47:47,0:40:-0.00,-14.67,-143.64	0/1:60:22,38:40:-96.72,0.00,-49.21	0/1:92:53,38:40:-87.40,0.00,-133.95	0/1:64:32,32:40:-77.31,0.00,-78.35	0/0:57:56,1:40:-0.00,-14.64,-167.92	0/0:28:27,1:40:-0.00,-5.92,-79.93	0/1:78:45,33:40:-76.14,0.00,-113.59	0/0:95:94,0:40:0.00,-28.80,-286.25	0/0:78:78,0:40:0.00,-23.99,-237.70	0/1:61:40,21:40:-44.84,0.00,-103.53	0/0:90:89,0:40:0.00,-27.30,-271.08	0/0:88:86,2:40:0.00,-20.93,-255.91	0/0:12:12,0:40:-0.00,-4.15,-37.45	0/0:67:67,0:40:0.00,-20.68,-204.33	0/1:41:12,29:40:-75.13,-0.00,-24.58	0/0:117:117,0:40:0.00,-35.71,-356.04	0/0:47:46,1:40:-0.00,-11.64,-137.58	0/0:63:63,0:40:0.00,-19.48,-192.19	0/0:60:58,1:40:0.00,-15.24,-173.99	0/0:103:101,1:40:0.00,-28.17,-304.46	0/0:46:44,2:40:-0.00,-8.30,-128.47	0/0:50:49,1:40:-0.00,-12.54,-146.68	0/0:45:44,1:40:-0.00,-11.03,-131.51	0/0:57:57,0:40:0.00,-17.68,-173.99	0/0:43:43,0:40:-0.00,-13.47,-131.51	0/0:48:48,0:40:-0.00,-14.97,-146.68	0/0:94:94,0:40:0.00,-28.80,-286.25	0/0:54:51,3:40:-0.00,-7.67,-146.68	0/0:49:48,1:40:-0.00,-12.24,-143.64	0/0:97:96,1:40:0.00,-26.67,-289.29	0/1:115:62,53:40:-125.70,0.00,-154.04	0/0:55:54,1:40:-0.00,-14.04,-161.85	0/0:55:55,0:40:0.00,-17.08,-167.92	0/0:58:56,0:40:0.00,-17.38,-170.95	0/0:86:85,1:40:0.00,-23.36,-255.91	0/0:73:73,0:40:-0.00,-22.49,-222.53	0/0:50:50,0:40:-0.00,-15.57,-152.75	0/1:75:45,30:40:-67.94,0.00,-114.49	0/1:61:37,24:40:-53.94,0.00,-94.42	0/0:138:137,0:40:0.00,-41.73,-416.72	0/1:54:18,36:40:-92.46,0.00,-38.88	./.	0/0:38:37,0:40:-0.00,-11.66,-113.30	1/1:67:0,66:40:-199.22,-19.35,0.00	1/1:66:0,66:40:-199.22,-19.35,0.00	0/1:51:24,27:40:-66.05,0.00,-57.98
280	33	.	C	T	.	PASS	NS=70;AF=0.414	GT:DP:AD:GQ:GL	0/1:108:32,76:40:-211.29,0.00,-70.42	0/1:240:98,142:40:-383.24,0.00,-242.37	0/1:309:79,230:40:-644.70,0.00,-160.69	0/0:44:44,0:40:-0.00,-13.19,-141.34	0/0:45:45,0:40:-0.00,-13.49,-144.55	0/1:100:26,74:40:-207.28,0.00,-53.58	0/1:67:29,38:40:-101.75,0.00,-73.13	0/0:24:24,0:40:-0.00,-7.18,-77.20	0/0:28:27,1:40:-0.00,-5.17,-83.62	0/1:105:37,68:40:-186.53,0.00,-87.36	0/1:65:25,40:40:-108.77,0.00,-60.90	0/1:116:43,73:40:-199.26,0.00,-103.29	0/1:82:31,51:40:-138.93,0.00,-75.03	0/0:94:94,0:40:0.00,-28.23,-301.69	0/0:40:40,0:40:-0.00,-11.99,-128.51	0/0:27:27,0:40:-0.00,-8.08,-86.82	0/0:44:44,0:40:-0.00,-13.19,-141.34	0/1:91:40,51:40:-136.23,0.00,-101.19	0/0:19:19,0:40:-0.00,-5.67,-61.17	0/0:26:26,0:40:-0.00,-7.78,-83.62	0/1:86:44,41:40:-105.96,0.00,-115.82	0/0:27:27,0:40:-0.00,-8.08,-86.82	0/1:85:29,56:40:-154.06,0.00,-67.71	0/0:38:38,0:40:-0.00,-11.39,-122.10	0/0:23:22,0:40:-0.00,-6.58,-70.79	0/1:39:20,19:40:-49.24,0.00,-52.69	0/0:26:26,0:40:-0.00,-7.78,-83.62	0/1:30:6,24:40:-67.98,-0.00,-10.50	0/1:114:35,79:40:-219.10,0.00,-78.23	0/0:23:23,0:40:-0.00,-6.88,-74.00	0/1:37:13,24:40:-65.88,0.00,-30.84	0/1:16:6,10:40:-27.30,-0.00,-14.71	0/1:86:23,63:40:-176.21,0.00,-48.17	0/0:36:36,0:40:-0.00,-10.79,-115.69	0/0:44:44,0:40:-0.00,-13.19,-141.34	0/1:84:29,55:40:-151.16,0.00,-68.02	0/0:24:24,0:40:-0.00,-7.18,-77.20	0/0:44:44,0:40:-0.00,-13.19,-141.34	0/1:32:7,25:40:-70.59,-0.00,-13.10	0/1:70:18,52:40:-145.75,0.00,-36.95	0/0:15:14,1:17:-0.02,-1.29,-41.95	1/1:64:0,64:40:-205.01,-18.97,0.00	1/1:30:0,30:40:-95.97,-8.74,-0.00	0/1:64:32,32:40:-83.41,0.00,-83.65	1/1:46:0,46:40:-147.28,-13.56,-0.00	1/1:71:0,71:40:-227.45,-21.08,0.00	1/1:12:0,12:40:-38.25,-3.33,-0.00	1/1:25:0,25:40:-79.94,-7.24,-0.00	1/1:21:0,21:40:-67.11,-6.04,-0.00	1/1:21:0,21:40:-67.11,-6.04,-0.00	1/1:15:0,15:40:-47.87,-4.23,-0.00	1/1:33:0,33:40:-105.59,-9.65,-0.00	1/1:56:0,56:40:-179.35,-16.56,0.00	1/1:35:0,35:40:-112.01,-10.25,-0.00	1/1:30:0,30:40:-95.97,-8.74,-0.00	1/1:44:0,44:40:-140.87,-12.95,-0.00	0/1:140:66,74:40:-195.25,0.00,-169.83	0/0:16:16,0:40:-0.00,-4.77,-51.55	0/1:64:27,37:40:-99.45,0.00,-67.62	./.	0/1:60:20,40:40:-110.27,0.00,-46.37	0/0:21:20,0:40:-0.00,-5.97,-64.38	./.	0/1:123:30,92:40:-258.39,0.00,-59.79	1/1:98:8,90:40:-262.73,-3.54,-0.00	0/0:58:58,0:40:0.00,-17.40,-186.24	0/1:57:22,35:40:-95.14,0.00,-53.69	0/1:23:4,19:40:-54.06,-0.00,-6.19	0/0:25:24,0:40:-0.00,-7.18,-77.20	0/0:19:19,0:40:-0.00,-5.67,-61.17	0/0:20:20,0:40:-0.00,-5.97,-64.38	0/0:27:27,0:40:-0.00,-8.08,-86.82
287	59	.	T	C	.	PASS	NS=71;AF=0.254	GT:DP:AD:GQ:GL	0/0:51:50,0:40:-0.00,-15.30,-148.36	0/0:102:102,0:40:-0.00,-30.93,-301.89	0/0:78:78,0:40:0.00,-23.72,-231.03	0/1:39:19,20:40:-47.05,0.00,-44.84	0/0:58:58,0:40:0.00,-17.71,-171.98	0/0:31:31,0:40:-0.00,-9.59,-92.26	0/0:42:42,0:40:-0.00,-12.90,-124.74	0/0:32:32,0:40:-0.00,-9.89,-95.22	0/0:33:33,0:40:-0.00,-10.19,-98.17	0/0:33:32,0:40:-0.00,-9.89,-95.22	0/0:16:16,0:40:-0.00,-5.08,-47.98	0/1:59:34,25:40:-55.81,0.00,-83.12	0/1:30:9,21:40:-52.71,0.00,-18.02	0/0:82:82,0:40:-0.00,-24.92,-242.84	0/0:30:30,0:40:-0.00,-9.29,-89.31	0/1:51:27,24:40:-55.26,0.00,-64.85	0/1:49:26,23:40:-52.91,0.00,-62.50	0/1:36:19,17:40:-39.10,0.00,-45.74	0/0:30:30,0:40:-0.00,-9.29,-89.31	0/0:40:40,0:40:-0.00,-12.30,-118.84	0/0:42:42,0:40:-0.00,-12.90,-124.74	0/0:26:26,0:40:-0.00,-8.09,-77.50	0/0:36:36,0:40:-0.00,-11.09,-107.03	0/0:28:28,0:40:-0.00,-8.69,-83.41	0/0:35:34,1:40:-0.00,-7.84,-98.17	0/0:7:7,0:30:-0.00,-2.38,-21.41	0/0:27:27,0:40:-0.00,-8.39,-80.45	0/0:13:13,0:40:-0.00,-4.18,-39.12	0/0:41:41,0:40:-0.00,-12.60,-121.79	0/0:29:29,0:40:-0.00,-8.99,-86.36	0/0:19:19,0:40:-0.00,-5.98,-56.83	0/0:10:10,0:39:-0.00,-3.28,-30.26	0/0:45:45,0:40:-0.00,-13.80,-133.60	0/0:28:28,0:40:-0.00,-8.69,-83.41	0/0:25:25,0:40:-0.00,-7.79,-74.55	0/0:34:34,0:40:-0.00,-10.49,-101.12	0/0:24:24,0:40:-0.00,-7.49,-71.60	0/0:43:43,0:40:-0.00,-13.20,-127.69	0/1:23:7,16:40:-40.05,-0.00,-14.22	0/0:24:24,0:40:-0.00,-7.49,-71.60	0/0:68:68,0:40:0.00,-20.71,-201.51	1/1:53:0,53:40:-155.74,-15.47,0.00	0/1:35:17,18:40:-42.35,0.00,-40.14	0/1:44:24,20:40:-45.55,0.00,-58.10	0/1:47:26,20:40:-44.95,0.00,-63.40	0/1:50:31,18:40:-38.14,0.00,-77.26	0/1:34:21,13:40:-27.89,0.00,-52.25	0/0:45:45,0:40:-0.00,-13.80,-133.60	1/1:32:0,32:40:-93.74,-9.15,-0.00	0/1:17:6,11:40:-27.09,-0.00,-13.07	0/1:26:12,14:40:-33.25,0.00,-28.08	1/1:31:0,31:40:-90.79,-8.85,-0.00	1/1:46:0,45:40:-132.12,-13.06,-0.00	1/1:26:0,25:40:-73.07,-7.05,-0.00	1/1:33:0,33:40:-96.69,-9.45,-0.00	1/1:59:0,59:40:-173.46,-17.27,0.00	0/0:51:51,0:40:-0.00,-15.60,-151.31	0/0:19:19,0:40:-0.00,-5.98,-56.83	0/0:29:29,0:40:-0.00,-8.99,-86.36	0/1:40:18,22:40:-52.66,0.00,-41.59	0/1:33:13,20:40:-48.86,0.00,-28.93	0/0:20:20,0:40:-0.00,-6.28,-59.79	./.	0/1:24:11,13:40:-30.90,0.00,-25.73	0/1:33:12,21:40:-51.81,0.00,-25.98	0/0:72:72,0:40:0.00,-21.91,-213.32	0/1:26:10,16:40:-39.15,0.00,-22.17	0/0:19:19,0:40:-0.00,-5.98,-56.83	0/0:95:95,0:40:0.00,-28.83,-281.22	0/1:31:13,18:40:-43.55,0.00,-29.53	0/1:44:28,16:40:-33.74,0.00,-69.91	0/1:80:35,45:40:-108.54,0.00,-79.76
288	88	.	G	C	.	PASS	NS=65;AF=0.423	GT:DP:AD:GQ:GL	0/1:11:7,4:40:-7.24,-0.00,-15.53	0/1:36:19,17:40:-34.92,0.00,-40.50	1/1:30:0,30:40:-81.02,-9.12,-0.00	0/1:25:14,11:40:-21.98,0.00,-30.27	1/1:21:0,21:40:-56.66,-6.42,-0.00	1/1:19:0,19:40:-51.25,-5.82,-0.00	1/1:16:0,16:40:-43.13,-4.92,-0.00	0/1:16:7,9:40:-19.27,-0.00,-14.03	./.	0/1:16:8,8:40:-16.56,-0.00,-16.73	0/0:11:11,0:40:-0.00,-3.59,-29.95	0/0:21:21,0:40:-0.00,-6.59,-57.01	0/0:14:14,0:40:-0.00,-4.49,-38.07	1/1:31:0,30:40:-81.02,-9.12,-0.00	1/1:10:0,9:34:-24.19,-2.82,-0.00	1/1:9:0,9:34:-24.19,-2.82,-0.00	1/1:15:0,15:40:-40.42,-4.62,-0.00	1/1:10:0,10:38:-26.89,-3.12,-0.00	1/1:14:0,14:40:-37.72,-4.32,-0.00	1/1:15:1,14:25:-35.02,-1.92,-0.01	1/1:13:0,13:40:-35.01,-4.02,-0.00	0/1:10:7,3:40:-4.83,-0.00,-15.83	1/1:14:0,13:40:-35.01,-4.02,-0.00	0/1:14:10,4:40:-6.34,-0.00,-22.75	0/1:16:6,10:40:-21.97,-0.00,-11.32	1/1:10:0,10:38:-26.89,-3.12,-0.00	1/1:7:0,7:28:-18.77,-2.22,-0.00	0/0:7:7,0:30:-0.00,-2.39,-19.12	0/0:9:9,0:36:-0.00,-2.99,-24.53	0/0:6:6,0:27:-0.00,-2.09,-16.42	0/0:8:8,0:33:-0.00,-2.69,-21.83	./.	1/1:7:0,7:28:-18.77,-2.22,-0.00	1/1:12:0,12:40:-32.30,-3.72,-0.00	0/1:19:15,4:40:-4.83,-0.00,-34.78	0/1:8:2,6:35:-13.55,-0.00,-2.90	0/1:13:6,7:40:-14.75,-0.00,-12.22	1/1:17:0,16:40:-43.13,-4.92,-0.00	./.	0/1:18:15,3:30:-2.43,-0.00,-35.08	./.	0/0:54:54,0:40:0.00,-16.50,-146.33	0/0:27:27,0:40:-0.00,-8.39,-73.25	0/0:32:32,0:40:-0.00,-9.89,-86.78	0/0:29:29,0:40:-0.00,-8.99,-78.66	0/0:45:45,0:40:-0.00,-13.80,-121.97	0/0:12:12,0:40:-0.00,-3.89,-32.65	0/0:15:14,1:27:-0.00,-2.09,-35.36	0/0:14:14,0:40:-0.00,-4.49,-38.07	0/0:14:14,0:40:-0.00,-4.49,-38.07	0/0:8:8,0:33:-0.00,-2.69,-21.83	0/0:11:11,0:40:-0.00,-3.59,-29.95	0/0:26:26,0:40:-0.00,-8.09,-70.54	0/0:16:16,0:40:-0.00,-5.09,-43.48	0/0:25:25,0:40:-0.00,-7.79,-67.84	0/0:17:17,0:40:-0.00,-5.39,-46.18	0/0:19:19,0:40:-0.00,-5.99,-51.60	./.	./.	0/0:11:11,0:40:-0.00,-3.59,-29.95	./.	0/0:13:13,0:40:-0.00,-4.19,-35.36	0/0:5:5,0:23:-0.01,-1.80,-13.71	0/0:6:6,0:27:-0.00,-2.09,-16.42	0/1:14:10,4:40:-6.34,-0.00,-22.75	0/1:19:12,7:40:-12.95,-0.00,-26.66	1/1:12:1,11:15:-26.93,-1.05,-0.04	1/1:7:0,7:28:-18.77,-2.22,-0.00	0/1:18:9,9:40:-18.67,-0.00,-18.84	0/0:10:10,0:40:-0.00,-3.29,-27.24	0/0:11:11,0:40:-0.00,-3.59,-29.95	0/0:11:11,0:40:-0.00,-3.59,-29.95
292	126	.	G	A	.	PASS	NS=59;AF=0.212	GT:DP:AD:GQ:GL	0/1:12:7,5:40:-7.74,-0.00,-13.30	1/1:25:0,25:40:-57.40,-6.91,-0.00	1/1:26:0,26:40:-59.73,-7.21,-0.00	0/1:18:12,6:40:-8.28,-0.00,-23.16	0/0:31:29,1:40:-0.00,-6.97,-66.18	0/1:14:9,5:40:-7.14,-0.00,-17.36	0/0:13:13,0:40:-0.00,-4.22,-31.21	0/1:11:9,2:15:-1.08,-0.04,-18.30	0/1:8:5,3:40:-4.27,-0.00,-9.83	0/1:27:12,15:40:-26.57,0.00,-20.47	0/0:11:11,0:40:-0.00,-3.62,-26.54	0/0:57:56,0:40:0.00,-17.07,-131.47	0/0:14:14,0:40:-0.00,-4.52,-33.54	0/0:33:32,0:40:-0.00,-9.90,-75.51	0/1:11:5,6:40:-10.37,-0.00,-8.93	0/0:14:13,0:40:-0.00,-4.22,-31.21	0/0:16:16,0:40:-0.00,-5.11,-38.20	0/1:14:6,8:40:-14.14,-0.00,-10.37	0/0:6:6,0:27:-0.00,-2.13,-14.89	0/1:20:12,7:40:-10.31,-0.00,-22.86	0/0:19:19,0:40:-0.00,-6.01,-45.20	./.	0/1:10:3,7:40:-13.00,-0.00,-4.57	0/1:19:12,7:40:-10.31,-0.00,-22.86	0/1:14:8,5:40:-7.44,-0.00,-15.33	0/1:14:7,7:40:-11.81,-0.00,-12.70	0/0:15:15,0:40:-0.00,-4.81,-35.87	0/0:27:27,0:40:-0.00,-8.40,-63.85	0/0:24:24,0:40:-0.00,-7.51,-56.85	0/0:12:11,0:40:-0.00,-3.62,-26.54	0/0:33:32,0:40:-0.00,-9.90,-75.51	0/0:18:18,0:40:-0.00,-5.71,-42.86	0/0:14:14,0:40:-0.00,-4.52,-33.54	./.	0/1:18:12,6:40:-8.28,-0.00,-23.16	./.	0/0:17:17,0:40:-0.00,-5.41,-40.53	0/0:20:20,0:40:-0.00,-6.31,-47.53	0/1:7:2,5:38:-9.24,-0.00,-3.14	0/1:11:3,8:40:-15.04,-0.00,-4.27	1/1:8:0,8:24:-17.77,-1.83,-0.01	./.	./.	./.	0/0:23:23,0:40:-0.00,-7.21,-54.52	0/0:30:30,0:40:-0.00,-9.30,-70.85	0/0:6:6,0:27:-0.00,-2.13,-14.89	0/0:16:16,0:40:-0.00,-5.11,-38.20	./.	./.	./.	0/0:8:8,0:33:-0.00,-2.72,-19.55	0/0:33:33,0:40:-0.00,-10.20,-77.84	./.	./.	./.	1/1:14:0,14:40:-31.75,-3.62,-0.00	0/1:10:5,5:40:-8.34,-0.00,-9.23	./.	0/0:9:9,0:37:-0.00,-3.02,-21.88	0/0:12:12,0:40:-0.00,-3.92,-28.87	0/0:18:18,0:40:-0.00,-5.71,-42.86	0/0:10:9,0:37:-0.00,-3.02,-21.88	0/0:26:26,0:40:-0.00,-8.10,-61.52	0/0:11:11,0:40:-0.00,-3.62,-26.54	0/0:32:31,0:40:-0.00,-9.60,-73.18	0/0:12:12,0:40:-0.00,-3.92,-28.87	0/0:4:4,0:20:-0.01,-1.54,-10.23	0/0:19:19,0:40:-0.00,-6.01,-45.20	0/0:25:25,0:40:-0.00,-7.80,-59.19	0/0:30:30,0:40:-0.00,-9.30,-70.85	0/0:19:18,1:40:-0.00,-3.68,-40.53
298	12	.	C	T	.	PASS	NS=71;AF=0.415	GT:DP:AD:GQ:GL	0/1:46:29,17:40:-41.87,0.00,-81.54	1/1:194:0,194:40:-637.93,-58.37,0.00	1/1:180:0,180:40:-591.87,-54.16,0.00	0/1:78:49,29:40:-71.71,0.00,-137.70	1/1:82:0,82:40:-269.52,-24.68,0.00	0/1:44:30,14:40:-32.60,0.00,-85.43	0/1:39:21,18:40:-47.26,0.00,-57.33	1/1:49:0,49:40:-160.97,-14.75,-0.00	0/1:38:21,17:40:-44.27,0.00,-57.63	0/0:78:78,0:40:0.00,-23.68,-256.77	1/1:28:0,28:40:-91.90,-8.43,-0.00	0/1:76:47,29:40:-72.31,0.00,-131.73	0/0:27:27,0:40:-0.00,-8.34,-89.02	1/1:120:0,120:40:-394.52,-36.11,-0.00	1/1:26:0,26:40:-85.32,-7.83,-0.00	0/0:69:69,0:40:0.00,-20.97,-227.17	1/1:54:0,53:40:-174.13,-15.95,0.00	0/1:44:21,23:40:-62.20,0.00,-55.83	1/1:23:0,23:40:-75.45,-6.93,-0.00	0/1:49:24,25:40:-67.28,0.00,-64.19	0/0:50:50,0:40:-0.00,-15.26,-164.67	1/1:14:0,14:40:-45.85,-4.22,-0.00	0/0:40:40,0:40:-0.00,-12.25,-131.78	1/1:30:0,30:40:-98.48,-9.04,-0.00	1/1:30:0,30:40:-98.48,-9.04,-0.00	1/1:27:0,27:40:-88.61,-8.13,-0.00	1/1:19:0,19:40:-62.29,-5.73,-0.00	0/0:85:85,0:40:0.00,-25.78,-279.80	1/1:43:0,43:40:-141.24,-12.95,-0.00	0/1:25:11,14:40:-38.32,0.00,-28.65	0/1:62:37,25:40:-63.37,0.00,-103.04	0/1:28:15,13:40:-34.12,0.00,-40.91	0/1:38:26,12:40:-27.83,0.00,-74.08	1/1:35:0,35:40:-114.92,-10.54,-0.00	0/1:23:15,8:40:-19.18,0.00,-42.41	1/1:31:0,31:40:-101.77,-9.34,-0.00	1/1:21:0,21:40:-68.87,-6.33,-0.00	0/1:43:24,19:40:-49.35,0.00,-66.00	0/0:44:44,0:40:-0.00,-13.45,-144.93	0/1:28:16,12:40:-30.83,0.00,-44.20	0/1:87:54,33:40:-82.16,0.00,-151.44	0/0:76:76,0:40:-0.00,-23.08,-250.19	0/0:37:37,0:40:-0.00,-11.34,-121.91	0/0:54:54,0:40:0.00,-16.46,-177.83	0/0:63:63,0:40:0.00,-19.17,-207.43	0/0:100:99,0:40:0.00,-29.99,-325.85	0/0:47:47,0:40:-0.00,-14.35,-154.80	0/0:50:50,0:40:-0.00,-15.26,-164.67	0/0:59:59,0:40:0.00,-17.96,-194.27	0/0:29:29,0:40:-0.00,-8.94,-95.59	0/0:33:33,0:40:-0.00,-10.14,-108.75	./.	0/0:74:74,0:40:0.00,-22.47,-243.61	0/0:40:40,0:40:-0.00,-12.25,-131.78	0/0:44:44,0:40:-0.00,-13.45,-144.93	0/0:79:79,0:40:0.00,-23.98,-260.06	0/0:97:97,0:40:0.00,-29.39,-319.27	0/0:45:45,0:40:-0.00,-13.75,-148.22	0/0:53:53,0:40:-0.00,-16.16,-174.54	0/0:60:60,0:40:0.00,-18.26,-197.56	0/0:48:48,0:40:-0.00,-14.65,-158.09	0/0:79:78,0:40:0.00,-23.68,-256.77	0/0:26:26,0:40:-0.00,-8.04,-85.73	0/1:50:24,26:40:-70.27,0.00,-63.89	1/1:59:0,59:40:-193.87,-17.76,0.00	0/0:105:105,0:40:0.00,-31.80,-345.58	0/1:42:27,15:40:-36.49,0.00,-76.17	0/1:12:7,5:40:-12.62,-0.00,-19.40	1/1:120:0,120:40:-394.52,-36.11,-0.00	0/0:71:70,0:40:0.00,-21.27,-230.46	0/0:77:77,0:40:0.00,-23.38,-253.48	0/0:121:121,0:40:0.00,-36.61,-398.21
309	35	.	G	C	.	PASS	NS=71;AF=0.317	GT:DP:AD:GQ:GL	0/0:37:36,0:40:-0.00,-11.58,-116.57	0/0:56:56,0:40:0.00,-17.60,-181.12	0/0:46:46,0:40:-0.00,-14.59,-148.85	0/0:33:33,0:40:-0.00,-10.68,-106.88	0/0:47:47,0:40:-0.00,-14.89,-152.07	0/0:21:21,0:40:-0.00,-7.07,-68.15	0/0:26:26,0:40:-0.00,-8.58,-84.29	0/0:23:23,0:40:-0.00,-7.67,-74.61	0/0:18:18,0:40:-0.00,-6.17,-58.47	0/0:26:26,0:40:-0.00,-8.58,-84.29	1/1:28:0,28:40:-90.01,-8.81,-0.00	1/1:35:0,35:40:-112.60,-10.91,-0.00	1/1:21:0,21:40:-67.41,-6.70,-0.00	0/0:59:59,0:40:0.00,-18.50,-190.81	0/0:26:26,0:40:-0.00,-8.58,-84.29	0/0:35:35,0:40:-0.00,-11.28,-113.34	0/0:38:38,0:40:-0.00,-12.19,-123.02	0/0:13:13,0:40:-0.00,-4.67,-42.33	0/0:12:12,0:40:-0.00,-4.37,-39.10	0/0:32:32,0:40:-0.00,-10.38,-103.66	0/0:15:15,0:40:-0.00,-5.27,-48.79	0/0:17:17,0:40:-0.00,-5.87,-55.24	0/0:11:11,0:40:-0.00,-4.06,-35.87	0/0:20:20,0:40:-0.00,-6.77,-64.92	0/0:15:15,0:40:-0.00,-5.27,-48.79	0/0:12:12,0:40:-0.00,-4.37,-39.10	0/0:15:15,0:40:-0.00,-5.27,-48.79	1/1:12:0,12:40:-38.36,-4.00,-0.00	1/1:14:0,14:40:-44.82,-4.60,-0.00	1/1:10:0,10:40:-31.91,-3.39,-0.00	0/1:20:15,5:40:-9.37,-0.00,-42.01	0/1:6:2,4:40:-10.35,-0.00,-4.26	0/0:20:20,0:40:-0.00,-6.77,-64.92	0/0:44:44,0:40:-0.00,-13.99,-142.39	0/0:18:18,0:40:-0.00,-6.17,-58.47	0/0:20:20,0:40:-0.00,-6.77,-64.92	0/0:9:9,0:40:-0.00,-3.46,-29.42	0/0:24:24,0:40:-0.00,-7.97,-77.84	0/0:22:22,0:40:-0.00,-7.37,-71.38	0/0:10:10,0:40:-0.00,-3.76,-32.65	0/0:44:44,0:40:-0.00,-13.99,-142.39	1/1:37:0,37:40:-119.06,-11.52,-0.00	1/1:16:0,16:40:-51.27,-5.20,-0.00	1/1:25:0,25:40:-80.32,-7.91,-0.00	1/1:32:0,32:40:-102.92,-10.01,-0.00	1/1:29:0,29:40:-93.24,-9.11,-0.00	1/1:15:0,15:40:-48.05,-4.90,-0.00	1/1:20:0,20:40:-64.19,-6.40,-0.00	1/1:25:0,25:40:-80.32,-7.91,-0.00	1/1:19:0,19:40:-60.96,-6.10,-0.00	./.	1/1:26:0,26:40:-83.55,-8.21,-0.00	0/1:23:13,10:40:-24.60,0.00,-34.66	1/1:31:0,31:40:-99.69,-9.71,-0.00	1/1:18:0,18:40:-57.73,-5.80,-0.00	1/1:44:0,44:40:-141.65,-13.62,-0.00	0/0:26:26,0:40:-0.00,-8.58,-84.29	0/0:27:26,0:40:-0.00,-8.58,-84.29	0/0:18:18,0:40:-0.00,-6.17,-58.47	0/0:14:14,0:40:-0.00,-4.97,-45.56	0/0:22:22,0:40:-0.00,-7.37,-71.38	0/0:29:29,0:40:-0.00,-9.48,-93.97	0/0:9:9,0:40:-0.00,-3.46,-29.42	0/1:13:7,6:40:-14.70,-0.00,-18.30	0/0:21:21,0:40:-0.00,-7.07,-68.15	0/1:42:25,17:40:-41.48,0.00,-67.67	0/1:30:10,20:40:-54.78,0.00,-22.87	0/0:5:5,0:29:-0.00,-2.26,-16.51	0/0:54:54,0:40:0.00,-17.00,-174.67	0/0:34:34,0:40:-0.00,-10.98,-110.11	0/0:28:28,0:40:-0.00,-9.18,-90.75	0/1:35:21,14:40:-33.91,0.00,-56.87
310	53	.	T	C	.	PASS	NS=70;AF=0.050	GT:DP:AD:GQ:GL	0/0:14:14,0:40:-0.00,-5.25,-47.26	0/0:17:17,0:40:-0.00,-6.15,-57.06	0/0:18:18,0:40:-0.00,-6.45,-60.33	0/0:22:21,0:40:-0.00,-7.35,-70.13	0/0:25:25,0:40:-0.00,-8.56,-83.19	0/0:12:12,0:40:-0.00,-4.65,-40.72	0/0:8:8,0:40:-0.00,-3.44,-27.66	0/0:18:18,0:40:-0.00,-6.45,-60.33	./.	0/0:13:13,0:40:-0.00,-4.95,-43.99	0/0:16:16,0:40:-0.00,-5.85,-53.79	0/0:22:22,0:40:-0.00,-7.65,-73.39	0/0:17:17,0:40:-0.00,-6.15,-57.06	0/0:37:37,0:40:-0.00,-12.17,-122.39	0/0:14:14,0:40:-0.00,-5.25,-47.26	0/0:16:16,0:40:-0.00,-5.85,-53.79	0/0:24:24,0:40:-0.00,-8.25,-79.93	0/0:13:13,0:40:-0.00,-4.95,-43.99	./.	0/0:10:10,0:40:-0.00,-4.04,-34.19	0/0:13:13,0:40:-0.00,-4.95,-43.99	0/0:8:8,0:40:-0.00,-3.44,-27.66	0/0:8:8,0:40:-0.00,-3.44,-27.66	0/0:8:8,0:40:-0.00,-3.44,-27.66	0/0:11:11,0:40:-0.00,-4.34,-37.46	0/0:10:10,0:40:-0.00,-4.04,-34.19	0/0:11:11,0:40:-0.00,-4.34,-37.46	0/0:12:12,0:40:-0.00,-4.65,-40.72	0/0:7:7,0:38:-0.00,-3.14,-24.39	0/0:5:5,0:32:-0.00,-2.54,-17.86	0/0:8:8,0:40:-0.00,-3.44,-27.66	0/0:6:6,0:35:-0.00,-2.84,-21.12	0/0:17:17,0:40:-0.00,-6.15,-57.06	0/0:14:14,0:40:-0.00,-5.25,-47.26	0/0:9:9,0:40:-0.00,-3.74,-30.92	0/0:6:6,0:35:-0.00,-2.84,-21.12	0/0:19:19,0:40:-0.00,-6.75,-63.59	0/0:11:11,0:40:-0.00,-4.34,-37.46	0/0:12:12,0:40:-0.00,-4.65,-40.72	0/0:12:12,0:40:-0.00,-4.65,-40.72	0/0:22:22,0:40:-0.00,-7.65,-73.39	0/1:30:16,14:40:-35.67,0.00,-43.73	0/0:21:21,0:40:-0.00,-7.35,-70.13	0/0:12:12,0:40:-0.00,-4.65,-40.72	0/0:15:15,0:40:-0.00,-5.55,-50.52	0/0:36:36,0:40:-0.00,-11.86,-119.13	0/0:7:7,0:38:-0.00,-3.14,-24.39	0/0:10:10,0:40:-0.00,-4.04,-34.19	0/0:6:6,0:35:-0.00,-2.84,-21.12	0/0:7:7,0:38:-0.00,-3.14,-24.39	0/0:12:12,0:40:-0.00,-4.65,-40.72	0/0:10:10,0:40:-0.00,-4.04,-34.19	0/0:31:31,0:40:-0.00,-10.36,-102.79	0/0:14:14,0:40:-0.00,-5.25,-47.26	0/0:8:8,0:40:-0.00,-3.44,-27.66	0/0:20:20,0:40:-0.00,-7.05,-66.86	0/1:29:14,15:40:-39.24,0.00,-37.50	0/1:12:7,5:40:-11.69,-0.00,-19.75	0/1:11:8,3:40:-5.46,-0.00,-23.31	0/0:16:16,0:40:-0.00,-5.85,-53.79	0/1:12:5,7:40:-18.22,-0.00,-13.21	1/1:7:0,7:21:-21.35,-1.63,-0.01	0/0:13:13,0:40:-0.00,-4.95,-43.99	0/0:8:8,0:40:-0.00,-3.44,-27.66	0/0:15:15,0:40:-0.00,-5.55,-50.52	0/0:15:15,0:40:-0.00,-5.55,-50.52	0/0:12:12,0:40:-0.00,-4.65,-40.72	0/0:4:4,0:28:-0.00,-2.24,-14.59	0/0:32:32,0:40:-0.00,-10.66,-106.06	0/0:16:16,0:40:-0.00,-5.85,-53.79	0/0:11:11,0:40:-0.00,-4.34,-37.46	0/0:21:21,0:40:-0.00,-7.35,-70.13
312	153	.	T	G	.	PASS	NS=66;AF=0.371	GT:DP:AD:GQ:GL	0/1:42:14,28:40:-65.17,0.00,-26.74	0/0:161:161,0:40:0.00,-48.27,-447.25	0/0:109:109,0:40:0.00,-32.65,-302.93	0/1:122:55,66:40:-146.91,0.00,-116.81	0/1:72:22,50:40:-117.22,0.00,-39.94	1/1:37:1,36:40:-96.71,-7.83,-0.00	0/0:59:59,0:40:0.00,-17.64,-164.17	1/1:70:0,70:40:-193.85,-20.52,0.00	0/0:31:31,0:40:-0.00,-9.23,-86.46	./.	0/1:26:17,9:40:-17.25,0.00,-39.87	0/1:60:34,26:40:-54.22,0.00,-76.84	0/0:32:32,0:40:-0.00,-9.53,-89.23	0/0:118:116,0:40:0.00,-34.76,-322.36	0/0:33:33,0:40:-0.00,-9.83,-92.01	0/1:36:16,20:40:-44.77,0.00,-34.10	0/0:72:71,0:40:0.00,-21.24,-197.47	0/0:26:26,0:40:-0.00,-7.73,-72.58	0/0:18:18,0:40:-0.00,-5.33,-50.38	1/1:54:1,53:40:-143.89,-12.94,-0.00	0/1:41:14,27:40:-62.70,0.00,-27.04	0/0:26:26,0:40:-0.00,-7.73,-72.58	./.	0/1:42:15,27:40:-62.40,0.00,-29.52	0/0:21:19,1:38:-0.00,-3.15,-50.38	0/1:33:15,18:40:-40.12,0.00,-32.22	0/0:29:29,0:40:-0.00,-8.63,-80.91	0/0:30:30,0:40:-0.00,-8.93,-83.68	./.	1/1:24:0,24:40:-66.19,-6.71,-0.00	0/1:29:9,20:40:-46.88,0.00,-16.77	0/1:21:7,14:40:-32.63,-0.00,-13.62	0/0:22:22,0:40:-0.00,-6.53,-61.48	0/0:21:20,1:40:-0.00,-3.45,-53.15	0/0:19:19,0:40:-0.00,-5.63,-53.15	0/1:22:18,4:40:-4.57,-0.00,-43.85	1/1:46:0,45:40:-124.47,-13.01,-0.00	0/1:48:22,26:40:-57.82,0.00,-47.14	0/1:20:12,7:40:-13.80,-0.00,-28.10	./.	1/1:53:0,53:40:-146.67,-15.41,-0.00	0/1:71:39,32:40:-67.57,0.00,-87.42	0/0:60:60,0:40:0.00,-17.94,-166.94	0/0:37:36,1:40:-0.00,-8.26,-97.56	0/1:67:28,39:40:-88.20,0.00,-58.09	0/1:93:31,62:40:-144.22,0.00,-58.61	0/1:48:23,25:40:-55.05,0.00,-49.92	1/1:43:0,43:40:-118.92,-12.41,-0.00	1/1:53:1,52:40:-141.12,-12.64,-0.00	0/1:26:11,15:40:-33.90,0.00,-23.22	0/0:46:46,0:40:-0.00,-13.74,-128.09	0/0:48:48,0:40:-0.00,-14.34,-133.64	0/1:84:48,36:40:-74.76,0.00,-108.49	0/0:47:47,0:40:-0.00,-14.04,-130.86	0/0:34:34,0:40:-0.00,-10.13,-94.78	0/0:74:73,1:40:0.00,-19.37,-200.25	0/1:76:22,54:40:-127.12,0.00,-38.74	0/1:25:13,12:40:-25.87,0.00,-29.07	./.	0/0:59:58,0:40:0.00,-17.34,-161.39	0/1:52:21,31:40:-70.50,0.00,-43.17	0/1:32:16,16:40:-34.87,0.00,-35.30	0/1:25:12,13:40:-28.65,0.00,-26.30	0/1:54:25,28:40:-61.87,0.00,-53.97	0/1:46:25,21:40:-44.55,0.00,-56.07	0/1:94:31,63:40:-146.70,0.00,-58.31	0/1:38:25,13:40:-24.75,0.00,-58.47	./.	0/0:46:46,0:40:-0.00,-13.74,-128.09	0/1:94:28,65:40:-152.55,0.00,-50.28	0/1:38:18,20:40:-44.17,0.00,-39.05	1/1:90:0,89:40:-246.58,-26.23,0.00
321	129	.	G	A	.	PASS	NS=63;AF=0.206	GT:DP:AD:GQ:GL	0/0:69:68,0:40:0.00,-21.49,-119.72	0/0:254:252,2:40:0.00,-72.56,-438.65	0/0:276:276,0:40:0.00,-82.52,-484.21	0/0:43:36,0:40:-0.00,-12.10,-63.64	0/0:99:90,2:40:0.00,-25.03,-154.76	0/0:48:46,0:40:-0.00,-15.04,-81.16	0/0:76:73,1:40:0.00,-21.50,-126.73	0/0:77:72,0:40:0.00,-22.66,-126.73	0/0:50:50,0:40:0.00,-16.21,-88.17	0/0:96:94,0:40:0.00,-29.12,-165.28	./.	./.	./.	0/0:49:45,0:40:0.00,-14.74,-79.41	0/0:40:38,0:40:-0.00,-12.69,-67.14	0/0:78:74,0:40:0.00,-23.25,-130.23	0/0:89:81,0:40:0.00,-25.31,-142.50	0/0:60:58,0:40:0.00,-18.56,-102.19	0/0:49:47,0:40:-0.00,-15.33,-82.92	0/0:67:61,1:40:0.00,-17.98,-105.70	0/0:81:78,0:40:0.00,-24.43,-137.24	0/0:56:53,0:40:0.00,-17.09,-93.43	0/0:49:47,0:40:-0.00,-15.33,-82.92	0/0:66:63,0:40:0.00,-20.02,-110.95	0/0:47:45,0:40:-0.00,-14.74,-79.41	0/0:50:48,0:40:-0.00,-15.62,-84.67	0/0:28:28,0:40:-0.00,-9.75,-49.62	./.	./.	./.	0/0:53:52,0:40:0.00,-16.80,-91.68	0/0:14:13,0:40:-0.00,-5.35,-23.34	0/0:46:44,0:40:-0.00,-14.45,-77.66	0/0:41:37,0:40:-0.00,-12.40,-65.39	0/0:53:51,0:40:-0.00,-16.50,-89.93	0/0:50:48,0:40:-0.00,-15.62,-84.67	0/0:59:55,0:40:0.00,-17.68,-96.93	0/0:52:49,0:40:-0.00,-15.92,-86.42	./.	0/0:19:16,0:40:-0.00,-6.23,-28.59	0/0:81:79,0:40:0.00,-24.72,-138.99	1/1:84:0,84:40:-146.64,-25.63,0.00	1/1:38:0,38:40:-66.04,-12.13,-0.00	1/1:48:0,48:40:-83.56,-15.07,-0.00	1/1:69:0,69:40:-120.36,-21.23,0.00	1/1:108:0,108:40:-188.70,-32.67,0.00	1/1:62:2,60:40:-101.08,-15.67,0.00	1/1:72:0,72:40:-125.62,-22.11,0.00	1/1:56:0,56:40:-97.58,-17.42,0.00	1/1:68:1,67:40:-115.10,-19.18,0.00	1/1:43:0,43:40:-74.80,-13.60,-0.00	1/1:81:0,81:40:-141.39,-24.75,0.00	./.	1/1:73:0,73:40:-127.37,-22.40,0.00	1/1:57:0,57:40:-99.33,-17.71,0.00	./.	0/0:102:96,0:40:0.00,-29.71,-168.78	0/0:37:35,0:40:-0.00,-11.81,-61.89	0/0:68:66,0:40:0.00,-20.90,-116.21	0/0:68:64,0:40:0.00,-20.32,-112.71	0/0:88:83,0:40:0.00,-25.89,-146.00	0/0:61:57,0:40:0.00,-18.26,-100.44	0/0:31:29,0:40:-0.00,-10.05,-51.37	0/0:83:79,0:40:0.00,-24.72,-138.99	0/0:84:82,0:40:-0.00,-25.60,-144.25	0/0:97:92,1:40:0.00,-27.07,-160.02	0/0:58:56,0:40:0.00,-17.97,-98.69	0/0:14:12,1:40:-0.00,-3.60,-19.83	0/0:130:121,0:40:0.00,-37.04,-212.59	0/0:87:84,0:40:0.00,-26.19,-147.75	0/0:82:78,0:40:0.00,-24.43,-137.24	0/0:95:93,0:40:0.00,-28.83,-163.53
324	137	.	T	G	.	PASS	NS=63;AF=0.341	GT:DP:AD:GQ:GL	0/1:81:41,39:40:-79.77,0.00,-85.64	0/1:137:59,78:40:-166.42,0.00,-116.43	0/1:161:86,75:40:-151.24,0.00,-181.06	0/1:123:60,63:40:-130.72,0.00,-123.29	./.	1/1:78:0,78:40:-206.96,-22.83,0.00	1/1:82:1,81:40:-212.28,-21.37,0.00	0/1:70:39,31:40:-61.49,0.00,-83.32	0/0:60:59,0:40:0.00,-17.68,-157.52	./.	0/0:41:41,0:40:-0.00,-12.28,-109.63	0/1:116:50,65:40:-138.44,0.00,-99.09	0/1:49:24,25:40:-51.83,0.00,-49.72	./.	./.	1/1:53:0,53:40:-140.45,-15.33,-0.00	0/1:105:58,46:40:-91.19,0.00,-123.67	0/0:55:54,1:40:-0.00,-13.82,-141.55	0/0:56:55,0:40:0.00,-16.48,-146.88	1/1:73:0,73:40:-193.66,-21.33,0.00	0/1:79:39,40:40:-82.73,0.00,-80.62	0/1:52:26,26:40:-53.59,0.00,-54.14	0/1:75:37,37:40:-76.25,0.00,-76.80	1/1:71:0,70:40:-185.67,-20.43,0.00	0/0:59:59,0:40:-0.00,-17.68,-157.52	0/0:48:47,0:40:-0.00,-14.08,-125.59	0/1:49:23,26:40:-54.49,0.00,-47.06	0/0:29:28,1:40:-0.00,-6.02,-72.38	0/1:60:30,30:40:-61.83,0.00,-62.38	0/1:22:11,11:40:-22.68,0.00,-23.24	1/1:45:1,44:40:-113.84,-10.27,-0.00	1/1:9:0,9:27:-23.39,-2.13,-0.00	0/0:55:55,0:40:0.00,-16.48,-146.88	./.	0/1:36:13,22:40:-48.05,0.00,-24.66	0/1:46:31,15:40:-26.12,0.00,-69.24	0/1:68:28,39:40:-83.67,0.00,-54.96	0/1:49:31,18:40:-33.20,0.00,-68.34	0/0:5:5,0:20:-0.01,-1.49,-13.87	0/1:28:17,11:40:-20.88,0.00,-37.40	./.	0/1:53:32,21:40:-39.99,0.00,-69.80	0/0:45:45,0:40:-0.00,-13.48,-120.27	0/0:32:32,0:40:-0.00,-9.58,-85.69	0/0:52:51,1:40:-0.00,-12.92,-133.57	0/0:75:75,0:40:0.00,-22.49,-200.08	0/0:43:43,0:40:-0.00,-12.88,-114.95	0/0:30:30,0:40:-0.00,-8.98,-80.37	0/0:13:13,0:40:-0.00,-3.88,-35.14	0/1:50:9,41:40:-94.09,-0.00,-9.51	0/0:41:40,0:40:-0.00,-11.98,-106.97	0/0:30:29,1:40:-0.00,-6.32,-75.04	./.	0/0:47:45,1:40:-0.00,-11.12,-117.61	0/0:32:32,0:40:-0.00,-9.58,-85.69	0/0:48:46,1:40:-0.00,-11.42,-120.27	0/1:96:46,50:40:-104.23,0.00,-94.15	0/0:30:29,1:40:-0.00,-6.32,-75.04	0/0:67:66,0:40:0.00,-19.78,-176.14	0/1:80:42,37:40:-74.75,0.00,-88.60	./.	0/1:88:37,51:40:-109.29,0.00,-72.60	0/1:57:22,35:40:-76.03,0.00,-42.00	0/0:73:73,0:40:0.00,-21.89,-194.76	0/0:63:63,0:40:0.00,-18.88,-168.16	0/1:107:58,49:40:-98.27,0.00,-122.77	0/0:55:54,0:40:0.00,-16.18,-144.22	./.	0/0:10:10,0:36:-0.00,-2.98,-27.16	0/1:76:34,42:40:-88.95,0.00,-68.22	0/1:69:34,35:40:-72.43,0.00,-70.32	0/1:20:10,10:40:-20.62,0.00,-21.18
326	24	.	T	A	.	PASS	NS=71;AF=0.077	GT:DP:AD:GQ:GL	0/0:57:57,0:40:0.00,-17.86,-279.85	0/0:158:158,0:40:0.00,-48.27,-772.56	0/0:171:171,0:40:0.00,-52.18,-835.98	0/0:99:99,0:40:-0.00,-30.51,-484.74	0/0:104:104,0:40:-0.00,-32.01,-509.13	0/0:47:47,0:40:-0.00,-14.85,-231.07	0/0:51:51,0:40:-0.00,-16.06,-250.58	0/0:48:48,0:40:-0.00,-15.15,-235.95	0/0:39:39,0:40:-0.00,-12.44,-192.04	0/0:72:72,0:40:0.00,-22.38,-353.03	0/0:39:39,0:40:-0.00,-12.44,-192.04	0/0:102:102,0:40:0.00,-31.41,-499.38	0/0:44:44,0:40:-0.00,-13.95,-216.44	./.	0/0:51:51,0:40:-0.00,-16.06,-250.58	0/0:36:36,0:40:-0.00,-11.54,-177.41	0/0:80:80,0:40:-0.00,-24.79,-392.05	0/0:44:44,0:40:-0.00,-13.95,-216.44	0/0:43:43,0:40:-0.00,-13.65,-211.56	0/0:51:51,0:40:-0.00,-16.06,-250.58	0/0:53:53,0:40:0.00,-16.66,-260.34	0/0:37:37,0:40:-0.00,-11.84,-182.29	0/0:41:41,0:40:-0.00,-13.05,-201.80	0/0:44:44,0:40:-0.00,-13.95,-216.44	0/0:52:52,0:40:-0.00,-16.36,-255.46	0/0:49:49,0:40:-0.00,-15.45,-240.83	0/0:53:53,0:40:0.00,-16.66,-260.34	0/0:34:34,0:40:-0.00,-10.94,-167.65	0/0:64:64,0:40:0.00,-19.97,-314.00	0/0:30:30,0:40:-0.00,-9.74,-148.14	0/0:45:45,0:40:-0.00,-14.25,-221.31	0/0:10:10,0:40:-0.00,-3.72,-50.57	0/0:52:52,0:40:-0.00,-16.36,-255.46	0/0:48:48,0:40:-0.00,-15.15,-235.95	0/0:32:32,0:40:-0.00,-10.34,-157.90	0/0:45:45,0:40:-0.00,-14.25,-221.31	0/0:43:43,0:40:-0.00,-13.65,-211.56	0/0:59:59,0:40:0.00,-18.47,-289.61	0/0:22:22,0:40:-0.00,-7.33,-109.11	0/0:50:50,0:40:-0.00,-15.76,-245.71	0/0:38:37,1:40:-0.00,-7.27,-177.41	0/0:77:77,0:40:0.00,-23.88,-377.42	0/1:44:26,18:40:-73.86,0.00,-114.68	0/1:36:11,25:40:-110.42,0.00,-43.91	0/1:51:25,26:40:-110.78,0.00,-107.69	0/0:76:76,0:40:-0.00,-23.58,-372.54	0/1:54:18,36:40:-158.66,0.00,-72.64	0/0:38:38,0:40:-0.00,-12.14,-187.17	0/0:31:31,0:40:-0.00,-10.04,-153.02	0/1:47:16,31:40:-136.37,0.00,-64.99	0/1:39:19,20:40:-85.12,0.00,-82.03	0/1:31:16,15:40:-63.14,0.00,-69.81	0/1:74:39,35:40:-147.76,0.00,-169.06	0/1:62:26,36:40:-156.25,0.00,-109.26	0/1:53:23,30:40:-129.69,0.00,-97.33	0/1:89:42,47:40:-201.78,0.00,-179.18	0/0:68:68,0:40:0.00,-21.17,-333.51	0/0:23:23,0:40:-0.00,-7.63,-113.99	0/0:45:45,0:40:-0.00,-14.25,-221.31	0/0:36:36,0:40:-0.00,-11.54,-177.41	0/0:51:51,0:40:-0.00,-16.06,-250.58	0/0:39:39,0:40:-0.00,-12.44,-192.04	0/0:40:40,0:40:-0.00,-12.75,-196.92	0/0:44:44,0:40:-0.00,-13.95,-216.44	0/0:42:42,0:40:-0.00,-13.35,-206.68	0/0:85:85,0:40:0.00,-26.29,-416.45	0/0:42:42,0:40:-0.00,-13.35,-206.68	0/0:8:8,0:38:-0.00,-3.11,-40.82	0/0:55:55,0:40:-0.00,-17.26,-270.10	0/0:48:48,0:40:-0.00,-15.15,-235.95	0/0:53:53,0:40:0.00,-16.66,-260.34	0/0:60:60,0:40:0.00,-18.77,-294.49
336	42	.	C	T	.	PASS	NS=62;AF=0.089	GT:DP:AD:GQ:GL	0/0:20:20,0:40:-0.00,-6.87,-67.28	0/0:53:53,0:40:0.00,-16.80,-176.11	0/0:84:84,0:40:0.00,-26.12,-278.35	0/0:28:28,0:40:-0.00,-9.28,-93.67	0/0:23:23,0:40:-0.00,-7.78,-77.18	0/0:20:20,0:40:-0.00,-6.87,-67.28	0/0:36:36,0:40:-0.00,-11.69,-120.05	0/0:31:31,0:40:-0.00,-10.18,-103.56	0/0:23:22,0:40:-0.00,-7.47,-73.88	0/0:16:16,0:40:-0.00,-5.67,-54.09	./.	./.	./.	0/0:64:64,0:40:-0.00,-20.11,-212.39	0/0:30:30,0:40:-0.00,-9.88,-100.26	0/0:12:12,0:40:-0.00,-4.47,-40.90	0/0:26:26,0:40:-0.00,-8.68,-87.07	0/0:18:18,0:40:-0.00,-6.27,-60.69	0/0:21:21,0:40:-0.00,-7.17,-70.58	0/0:15:15,0:40:-0.00,-5.37,-50.79	0/0:6:6,0:33:-0.00,-2.66,-21.11	0/0:7:7,0:36:-0.00,-2.96,-24.41	0/0:13:13,0:40:-0.00,-4.77,-44.20	0/0:29:29,0:40:-0.00,-9.58,-96.96	0/0:31:31,0:40:-0.00,-10.18,-103.56	0/0:14:14,0:40:-0.00,-5.07,-47.49	0/0:6:6,0:33:-0.00,-2.66,-21.11	./.	./.	./.	./.	./.	0/0:35:35,0:40:-0.00,-11.39,-116.75	0/0:12:12,0:40:-0.00,-4.47,-40.90	0/0:19:19,0:40:-0.00,-6.57,-63.98	0/0:12:12,0:40:-0.00,-4.47,-40.90	0/0:17:17,0:40:-0.00,-5.97,-57.39	0/0:16:16,0:40:-0.00,-5.67,-54.09	0/0:42:42,0:40:-0.00,-13.49,-139.84	0/0:18:18,0:40:-0.00,-6.27,-60.69	0/0:97:96,0:40:0.00,-29.73,-317.92	1/1:65:0,65:40:-213.04,-19.09,0.00	0/1:42:23,19:40:-49.17,0.00,-63.68	0/1:75:32,43:40:-118.39,0.00,-83.44	0/1:46:19,27:40:-74.35,0.00,-49.29	0/0:74:74,0:40:-0.00,-23.12,-245.37	0/1:30:18,12:40:-29.69,0.00,-50.80	./.	1/1:35:0,35:40:-114.10,-10.06,-0.00	0/1:27:12,15:40:-40.49,0.00,-31.92	0/1:20:11,9:40:-22.81,0.00,-30.73	0/1:33:14,19:40:-51.88,0.00,-36.71	0/0:39:39,0:40:-0.00,-12.59,-129.94	0/0:33:33,0:40:-0.00,-10.78,-110.15	0/0:43:43,0:40:-0.00,-13.79,-143.13	0/0:97:97,0:40:0.00,-30.04,-321.22	0/0:35:35,0:40:-0.00,-11.39,-116.75	0/0:27:27,0:40:-0.00,-8.98,-90.37	./.	0/0:37:37,0:40:-0.00,-11.99,-123.35	0/0:13:13,0:40:-0.00,-4.77,-44.20	0/0:7:7,0:36:-0.00,-2.96,-24.41	0/0:17:17,0:40:-0.00,-5.97,-57.39	0/0:32:32,0:40:-0.00,-10.48,-106.86	0/0:44:44,0:40:-0.00,-14.09,-146.43	0/0:47:47,0:40:-0.00,-14.99,-156.33	0/0:38:38,0:40:-0.00,-12.29,-126.64	0/0:15:15,0:40:-0.00,-5.37,-50.79	0/0:60:60,0:40:-0.00,-18.91,-199.20	0/0:28:28,0:40:-0.00,-9.28,-93.67	0/0:18:18,0:40:-0.00,-6.27,-60.69	0/0:117:117,0:40:0.00,-36.05,-387.18
341	26	.	C	G	.	PASS	NS=61;AF=0.410	GT:DP:AD:GQ:GL	0/1:38:24,14:40:-39.08,0.00,-75.42	0/0:138:138,0:40:-0.00,-41.48,-497.84	0/1:134:95,39:40:-100.33,0.00,-302.52	0/0:52:52,0:40:-0.00,-15.61,-187.76	0/0:51:51,0:40:-0.00,-15.30,-184.16	0/1:32:13,19:40:-58.92,0.00,-37.56	0/0:46:46,0:40:-0.00,-13.80,-166.13	0/1:28:18,10:40:-27.67,0.00,-56.79	0/0:25:25,0:40:-0.00,-7.48,-90.42	0/1:26:8,18:40:-57.12,0.00,-21.34	0/1:21:10,11:40:-33.38,0.00,-30.06	1/1:52:0,52:40:-187.21,-15.33,-0.00	0/1:21:11,10:40:-29.78,0.00,-33.66	0/1:83:48,34:40:-97.95,0.00,-148.71	0/0:29:29,0:40:-0.00,-8.68,-104.84	0/0:15:15,0:40:-0.00,-4.47,-54.36	0/0:38:38,0:40:-0.00,-11.39,-137.29	0/1:21:9,12:40:-36.99,0.00,-26.45	0/0:9:9,0:33:-0.00,-2.67,-32.73	0/1:27:12,15:40:-46.00,0.00,-35.46	0/1:25:12,13:40:-39.39,0.00,-36.06	0/1:12:5,7:40:-21.67,-0.00,-14.74	0/1:23:10,13:40:-39.99,0.00,-29.46	0/1:22:10,12:40:-36.69,0.00,-29.76	0/1:26:12,14:40:-42.70,0.00,-35.76	0/0:11:11,0:39:-0.00,-3.27,-39.94	0/0:12:12,0:40:-0.00,-3.57,-43.55	0/1:23:14,9:40:-25.57,0.00,-43.88	0/1:22:6,16:40:-51.11,0.00,-15.33	0/0:9:9,0:33:-0.00,-2.67,-32.73	1/1:16:0,16:40:-57.41,-4.49,-0.00	./.	1/1:18:0,18:40:-64.62,-5.09,-0.00	0/1:16:10,6:40:-16.86,0.00,-31.56	0/1:11:3,8:40:-25.58,-0.00,-7.83	0/0:16:15,1:16:-0.03,-1.20,-50.78	1/1:19:0,19:40:-68.23,-5.40,-0.00	1/1:27:0,27:40:-97.07,-7.80,-0.00	0/0:29:29,0:40:-0.00,-8.68,-104.84	0/1:8:2,6:40:-19.27,-0.00,-5.13	0/0:46:46,0:40:-0.00,-13.80,-166.13	0/1:52:29,23:40:-67.32,0.00,-89.23	./.	./.	./.	0/1:59:36,23:40:-65.21,0.00,-112.36	0/1:38:17,21:40:-64.32,0.00,-50.18	./.	./.	0/0:35:35,0:40:-0.00,-10.49,-126.47	./.	./.	./.	./.	./.	0/0:61:61,0:40:0.00,-18.31,-220.21	0/1:66:35,31:40:-91.95,0.00,-106.65	0/0:39:39,0:40:-0.00,-11.69,-140.89	0/1:22:11,11:40:-33.08,0.00,-33.36	1/1:32:0,32:40:-115.10,-9.31,-0.00	1/1:58:0,58:40:-208.84,-17.13,0.00	0/0:49:49,0:40:-0.00,-14.70,-176.95	1/1:20:0,20:40:-71.83,-5.70,-0.00	1/1:37:0,37:40:-133.12,-10.81,-0.00	0/0:46:46,0:40:-0.00,-13.80,-166.13	0/0:72:72,0:40:0.00,-21.62,-259.87	0/0:29:29,0:40:-0.00,-8.68,-104.84	0/1:7:2,5:40:-15.96,-0.00,-5.43	0/0:61:61,0:40:0.00,-18.31,-220.21	1/1:50:0,50:40:-180.00,-14.72,-0.00	1/1:56:0,56:40:-201.63,-16.53,0.00	1/1:53:0,53:40:-190.81,-15.63,-0.00
368	107	.	G	A	.	PASS	NS=70;AF=0.307	GT:DP:AD:GQ:GL	0/0:42:42,0:40:-0.00,-13.21,-97.03	0/0:186:185,0:40:0.00,-55.94,-425.98	0/0:265:265,0:40:0.00,-79.85,-610.01	0/0:82:79,2:40:0.00,-20.26,-177.54	0/0:103:102,0:40:0.00,-31.14,-235.05	0/0:36:36,0:40:-0.00,-11.41,-83.23	0/0:54:54,0:40:0.00,-16.79,-124.63	0/0:54:53,0:40:0.00,-16.49,-122.33	0/0:65:64,1:40:0.00,-17.78,-145.34	0/0:56:55,0:40:0.00,-17.09,-126.93	1/1:59:0,59:40:-135.31,-17.87,0.00	1/1:116:0,116:40:-266.43,-34.91,0.00	1/1:64:0,64:40:-146.81,-19.37,0.00	0/0:149:148,0:40:0.00,-44.88,-340.87	0/0:60:60,0:40:0.00,-18.58,-138.44	0/0:62:58,0:40:0.00,-17.99,-133.83	0/0:91:89,0:40:0.00,-27.25,-205.15	0/0:53:52,0:40:0.00,-16.19,-120.03	0/0:56:55,0:40:0.00,-17.09,-126.93	0/0:72:71,0:40:0.00,-21.87,-163.74	0/0:59:57,0:40:0.00,-17.69,-131.53	0/0:46:45,0:40:-0.00,-14.10,-103.93	0/0:75:74,0:40:0.00,-22.77,-170.64	0/0:94:94,0:40:0.00,-28.75,-216.65	0/0:52:51,0:40:0.00,-15.89,-117.73	0/0:60:60,0:40:0.00,-18.58,-138.44	0/0:40:39,0:40:-0.00,-12.31,-90.13	1/1:45:0,45:40:-103.10,-13.69,-0.00	1/1:53:0,53:40:-121.51,-16.08,0.00	1/1:54:0,54:40:-123.81,-16.38,0.00	1/1:52:0,52:40:-119.21,-15.78,0.00	1/1:33:0,33:40:-75.50,-10.10,-0.00	./.	0/0:67:67,0:40:0.00,-20.68,-154.54	0/0:63:62,0:40:0.00,-19.18,-143.04	0/0:47:44,0:40:-0.00,-13.80,-101.63	0/0:63:61,0:40:0.00,-18.88,-140.74	0/0:87:86,0:40:0.00,-26.35,-198.24	0/0:34:33,1:40:-0.00,-8.51,-74.03	0/0:50:48,0:40:-0.00,-15.00,-110.83	1/1:53:1,51:40:-114.60,-13.48,-0.00	1/1:123:0,123:40:-282.53,-37.00,0.00	0/1:56:31,25:40:-40.12,0.00,-54.34	0/1:108:63,45:40:-70.59,0.00,-112.41	1/1:36:1,34:40:-75.50,-8.40,-0.00	./.	1/1:43:0,43:40:-98.50,-13.09,-0.00	1/1:64:0,64:40:-146.81,-19.37,0.00	0/1:37:11,26:40:-48.10,-0.00,-14.01	0/1:50:23,27:40:-46.51,0.00,-37.73	1/1:38:0,37:40:-84.70,-11.30,-0.00	1/1:50:1,49:40:-110.00,-12.88,-0.00	0/1:81:47,33:40:-51.35,0.00,-83.97	1/1:43:0,43:40:-98.50,-13.09,-0.00	0/1:61:35,25:40:-38.92,0.00,-62.34	1/1:117:0,117:40:-268.73,-35.21,0.00	0/0:85:84,0:40:0.00,-25.76,-193.64	0/0:45:44,1:40:-0.00,-11.80,-99.33	0/1:43:17,26:40:-46.31,0.00,-26.02	0/0:52:50,0:40:0.00,-15.60,-115.43	0/0:38:38,0:40:-0.00,-12.01,-87.83	0/0:60:60,0:40:0.00,-18.58,-138.44	0/1:36:23,13:40:-18.49,0.00,-41.91	0/0:62:61,0:40:0.00,-18.88,-140.74	0/0:59:59,0:40:0.00,-18.29,-136.13	0/1:79:35,44:40:-76.95,0.00,-56.66	0/0:31:31,0:40:-0.00,-9.92,-71.72	0/0:31:29,1:40:-0.00,-7.32,-64.82	0/0:115:114,0:40:0.00,-34.72,-262.66	0/0:43:43,0:40:-0.00,-13.50,-99.33	0/0:47:45,0:40:-0.00,-14.10,-103.93	0/0:87:84,0:40:0.00,-25.76,-193.64
373	107	.	A	C	.	PASS	NS=69;AF=0.268	GT:DP:AD:GQ:GL	0/0:38:38,0:40:-0.00,-11.82,-125.41	1/1:131:0,130:40:-426.32,-38.87,0.00	0/1:147:100,47:40:-109.75,0.00,-284.42	0/0:63:63,0:40:0.00,-19.34,-207.51	1/1:44:0,44:40:-143.89,-13.01,-0.00	0/0:41:41,0:40:-0.00,-12.72,-135.26	1/1:26:0,26:40:-84.77,-7.59,-0.00	0/1:42:23,19:40:-49.38,0.00,-63.13	0/1:34:23,11:40:-25.51,0.00,-65.54	0/1:49:30,19:40:-47.27,0.00,-84.01	0/0:19:19,0:40:-0.00,-6.10,-63.01	0/0:48:47,1:40:-0.00,-11.54,-151.68	0/1:30:18,12:40:-30.00,0.00,-50.32	0/1:95:56,38:40:-96.13,0.00,-155.86	0/1:35:26,9:40:-18.64,0.00,-75.09	1/1:28:0,28:40:-91.34,-8.19,-0.00	1/1:40:0,40:40:-130.75,-11.80,-0.00	0/0:25:25,0:40:-0.00,-7.91,-82.72	0/1:15:10,5:40:-11.52,-0.00,-28.56	0/0:33:33,0:40:-0.00,-10.31,-108.99	0/0:25:25,0:40:-0.00,-7.91,-82.72	0/1:29:12,17:40:-46.72,0.00,-30.92	0/0:27:26,1:40:-0.00,-5.22,-82.72	0/0:33:33,0:40:-0.00,-10.31,-108.99	0/0:28:28,0:40:-0.00,-8.81,-92.57	1/1:11:0,11:37:-35.51,-3.08,-0.00	0/1:19:8,11:40:-30.02,0.00,-20.79	0/0:27:27,0:40:-0.00,-8.51,-89.29	0/0:43:43,0:40:-0.00,-13.32,-141.83	0/0:14:14,0:40:-0.00,-4.60,-46.59	0/0:15:15,0:40:-0.00,-4.90,-49.88	./.	1/1:30:0,30:40:-97.91,-8.79,-0.00	0/0:34:34,0:40:-0.00,-10.61,-112.27	0/1:20:10,10:40:-26.44,0.00,-27.05	./.	1/1:25:1,24:40:-74.92,-4.01,-0.00	0/1:18:11,7:40:-17.19,0.00,-30.94	0/1:24:11,13:40:-35.09,0.00,-29.14	0/1:9:5,4:40:-10.04,-0.00,-13.94	0/1:60:22,38:40:-106.36,0.00,-54.43	0/0:45:45,0:40:-0.00,-13.92,-148.40	0/0:30:30,0:40:-0.00,-9.41,-99.14	0/0:32:32,0:40:-0.00,-10.01,-105.71	0/0:32:32,0:40:-0.00,-10.01,-105.71	0/0:76:76,0:40:0.00,-23.25,-250.21	0/0:33:33,0:40:-0.00,-10.31,-108.99	0/0:51:51,0:40:-0.00,-15.73,-168.10	0/0:47:47,0:40:-0.00,-14.52,-154.97	0/0:51:50,1:40:-0.00,-12.44,-161.54	0/0:40:40,0:40:-0.00,-12.42,-131.98	0/0:36:35,1:40:-0.00,-7.93,-112.27	0/0:92:92,0:40:-0.00,-28.06,-302.75	0/0:58:58,0:40:-0.00,-17.83,-191.09	0/0:38:38,0:40:-0.00,-11.82,-125.41	0/0:71:70,1:40:0.00,-18.46,-227.22	0/0:70:69,0:40:0.00,-21.14,-227.22	0/0:39:39,0:40:-0.00,-12.12,-128.69	0/0:42:41,1:40:-0.00,-9.74,-131.98	0/0:34:34,0:40:-0.00,-10.61,-112.27	0/0:59:59,0:40:0.00,-18.13,-194.38	0/0:44:44,0:40:-0.00,-13.62,-145.12	0/0:30:30,0:40:-0.00,-9.41,-99.14	0/1:39:22,17:40:-43.71,0.00,-60.75	1/1:51:0,51:40:-166.87,-15.11,-0.00	0/0:72:72,0:40:-0.00,-22.04,-237.07	0/0:38:37,1:40:-0.00,-8.53,-118.84	./.	0/1:60:32,28:40:-73.52,0.00,-87.27	0/0:55:54,1:40:-0.00,-13.65,-174.67	0/0:44:44,0:40:-0.00,-13.62,-145.12	1/1:82:0,82:40:-268.68,-24.44,0.00
377	140	.	C	T	.	PASS	NS=64;AF=0.102	GT:DP:AD:GQ:GL	0/1:13:7,6:40:-10.90,-0.00,-15.23	0/1:30:14,16:40:-31.43,0.00,-28.07	0/0:12:12,0:40:-0.00,-4.18,-32.52	0/1:16:6,10:40:-20.25,-0.00,-11.77	0/0:24:24,0:40:-0.00,-7.78,-63.27	0/0:21:21,0:40:-0.00,-6.88,-55.58	0/0:8:8,0:36:-0.00,-2.98,-22.27	0/0:21:21,0:40:-0.00,-6.88,-55.58	0/0:13:13,0:40:-0.00,-4.48,-35.08	0/1:10:5,5:40:-9.24,-0.00,-11.00	0/0:11:11,0:40:-0.00,-3.88,-29.96	0/0:13:13,0:40:-0.00,-4.48,-35.08	0/0:13:13,0:40:-0.00,-4.48,-35.08	0/1:27:10,17:40:-34.89,0.00,-18.72	0/0:19:19,0:40:-0.00,-6.28,-50.46	0/1:10:6,4:40:-6.67,-0.00,-13.57	0/1:23:12,11:40:-20.71,0.00,-25.04	./.	./.	0/0:13:13,0:40:-0.00,-4.48,-35.08	0/1:15:5,10:40:-20.55,-0.00,-9.50	0/0:12:12,0:40:-0.00,-4.18,-32.52	0/1:14:7,6:40:-10.90,-0.00,-15.23	0/0:13:13,0:40:-0.00,-4.48,-35.08	0/0:9:9,0:39:-0.00,-3.28,-24.83	./.	0/0:5:5,0:27:-0.00,-2.08,-14.58	0/0:7:7,0:33:-0.00,-2.68,-19.71	0/0:7:7,0:33:-0.00,-2.68,-19.71	0/0:14:14,0:40:-0.00,-4.78,-37.64	0/0:6:6,0:30:-0.00,-2.38,-17.15	./.	./.	./.	0/0:11:11,0:40:-0.00,-3.88,-29.96	0/1:10:3,7:40:-14.36,-0.00,-5.88	0/0:10:10,0:40:-0.00,-3.58,-27.39	0/0:18:18,0:40:-0.00,-5.98,-47.89	0/0:9:9,0:39:-0.00,-3.28,-24.83	./.	0/0:17:16,0:40:-0.00,-5.38,-42.77	0/0:13:13,0:40:-0.00,-4.48,-35.08	0/0:10:10,0:40:-0.00,-3.58,-27.39	0/0:15:15,0:40:-0.00,-5.08,-40.21	0/0:15:15,0:40:-0.00,-5.08,-40.21	0/0:19:19,0:40:-0.00,-6.28,-50.46	0/0:11:10,0:40:-0.00,-3.58,-27.39	0/0:14:14,0:40:-0.00,-4.78,-37.64	0/0:10:10,0:40:-0.00,-3.58,-27.39	0/0:15:15,0:40:-0.00,-5.08,-40.21	0/0:11:11,0:40:-0.00,-3.88,-29.96	0/0:11:11,0:40:-0.00,-3.88,-29.96	0/0:20:20,0:40:-0.00,-6.58,-53.02	0/0:8:8,0:36:-0.00,-2.98,-22.27	0/0:18:17,0:40:-0.00,-5.68,-45.33	0/0:18:18,0:40:-0.00,-5.98,-47.89	0/0:21:21,0:40:-0.00,-6.88,-55.58	0/0:10:10,0:40:-0.00,-3.58,-27.39	./.	0/0:13:13,0:40:-0.00,-4.48,-35.08	0/0:23:23,0:40:-0.00,-7.48,-60.71	0/0:12:12,0:40:-0.00,-4.18,-32.52	0/0:8:8,0:36:-0.00,-2.98,-22.27	0/0:20:20,0:40:-0.00,-6.58,-53.02	0/1:9:4,5:40:-9.54,-0.00,-8.74	0/0:23:23,0:40:-0.00,-7.48,-60.71	0/0:16:16,0:40:-0.00,-5.38,-42.77	0/1:11:4,7:40:-14.06,-0.00,-8.14	0/1:23:12,11:40:-20.71,0.00,-25.04	0/0:29:28,0:40:-0.00,-8.97,-73.52	0/0:15:15,0:40:-0.00,-5.08,-40.21	0/0:24:24,0:40:-0.00,-7.78,-63.27
381	128	.	C	T	.	PASS	NS=62;AF=0.081	GT:DP:AD:GQ:GL	0/0:84:81,0:40:0.00,-25.18,-170.38	0/0:211:211,0:40:0.00,-63.85,-442.04	0/0:275:275,0:40:0.00,-82.89,-575.78	./.	0/0:138:138,0:40:0.00,-42.13,-289.49	./.	0/0:85:84,0:40:0.00,-26.07,-176.65	0/0:67:64,1:40:0.00,-18.33,-132.76	0/0:63:60,0:40:0.00,-18.93,-126.49	0/0:92:92,0:40:-0.00,-28.45,-193.36	0/1:45:24,21:40:-29.42,0.00,-36.80	1/1:77:0,77:40:-159.80,-22.87,0.00	0/1:57:26,30:40:-44.95,0.00,-37.71	0/0:152:152,0:40:-0.00,-46.30,-318.75	0/0:77:75,0:40:0.00,-23.39,-157.84	./.	0/0:103:102,0:40:0.00,-31.42,-214.26	0/0:53:52,0:40:0.00,-16.55,-109.78	0/0:32:32,0:40:-0.00,-10.60,-67.98	0/0:63:63,0:40:0.00,-19.82,-132.76	0/0:65:64,0:40:0.00,-20.12,-134.85	0/0:42:42,0:40:-0.00,-13.57,-88.88	0/0:56:54,0:40:0.00,-17.14,-113.96	0/0:61:60,0:40:0.00,-18.93,-126.49	0/0:60:56,0:40:0.00,-17.74,-118.13	0/0:58:56,0:40:0.00,-17.74,-118.13	0/0:39:38,0:40:-0.00,-12.38,-80.52	1/1:91:0,91:40:-189.05,-27.04,0.00	1/1:79:0,79:40:-163.98,-23.47,0.00	0/0:40:40,0:40:-0.00,-12.98,-84.70	0/1:51:29,21:40:-27.93,0.00,-45.76	0/1:36:15,20:40:-30.30,0.00,-20.97	0/0:71:69,0:40:0.00,-21.61,-145.30	0/0:82:80,0:40:0.00,-24.88,-168.29	0/0:35:34,0:40:-0.00,-11.19,-72.16	0/0:49:49,0:40:-0.00,-15.66,-103.51	0/0:61:61,0:40:0.00,-19.23,-128.58	0/0:75:74,0:40:0.00,-23.09,-155.75	0/0:67:67,0:40:0.00,-21.01,-141.12	0/0:54:53,0:40:0.00,-16.85,-111.87	./.	0/0:110:108,0:40:0.00,-33.21,-226.80	0/0:66:65,0:40:0.00,-20.42,-136.94	0/0:34:31,0:40:-0.00,-10.30,-65.89	0/0:78:78,0:40:0.00,-24.28,-164.11	./.	./.	0/0:62:62,0:40:0.00,-19.52,-130.67	0/0:93:89,0:40:0.00,-27.56,-187.09	0/0:69:65,0:40:0.00,-20.42,-136.94	0/0:69:65,0:40:0.00,-20.42,-136.94	0/0:77:75,0:40:0.00,-23.39,-157.84	./.	0/0:67:65,1:40:0.00,-18.62,-134.85	0/0:67:65,0:40:0.00,-20.42,-136.94	0/0:145:137,0:40:0.00,-41.84,-287.40	0/0:119:119,0:40:0.00,-36.48,-249.79	0/0:57:57,0:40:0.00,-18.04,-120.22	0/0:58:57,0:40:0.00,-18.04,-120.22	0/0:78:78,0:40:0.00,-24.28,-164.11	0/0:108:106,0:40:0.00,-32.61,-222.62	0/0:42:41,0:40:-0.00,-13.28,-86.79	0/0:30:30,0:40:-0.00,-10.00,-63.80	./.	0/0:79:79,0:40:0.00,-24.58,-166.20	./.	0/0:55:55,0:40:0.00,-17.44,-116.04	0/0:16:15,0:40:-0.00,-5.54,-32.46	./.	0/0:115:111,0:40:0.00,-34.10,-233.07	0/0:94:92,0:40:0.00,-28.45,-193.36	0/0:158:158,0:40:0.00,-48.08,-331.28
382	38	.	G	A	.	PASS	NS=63;AF=0.214	GT:DP:AD:GQ:GL	0/0:11:11,0:40:-0.00,-4.08,-35.23	0/1:18:13,5:40:-9.53,-0.00,-35.32	0/1:18:8,10:40:-25.24,0.00,-19.61	0/0:12:12,0:40:-0.00,-4.38,-38.37	1/1:18:0,18:40:-55.92,-5.54,-0.00	0/0:8:8,0:38:-0.00,-3.18,-25.80	0/0:9:9,0:40:-0.00,-3.48,-28.94	./.	./.	0/0:13:13,0:40:-0.00,-4.68,-41.51	0/0:15:14,0:40:-0.00,-4.99,-44.65	0/0:9:9,0:40:-0.00,-3.48,-28.94	0/0:12:12,0:40:-0.00,-4.38,-38.37	0/1:17:12,5:40:-9.83,-0.00,-32.48	1/1:5:0,5:22:-15.07,-1.64,-0.01	0/0:17:17,0:40:-0.00,-5.89,-54.08	1/1:16:0,16:40:-49.63,-4.93,-0.00	0/0:5:5,0:29:-0.00,-2.28,-16.37	./.	./.	./.	0/1:8:6,2:38:-3.11,-0.00,-16.33	0/1:12:6,6:40:-14.47,-0.00,-15.13	1/1:10:0,10:38:-30.78,-3.13,-0.00	./.	1/1:8:0,8:31:-24.49,-2.53,-0.00	1/1:11:0,11:40:-33.92,-3.43,-0.00	0/0:25:25,0:40:-0.00,-8.29,-79.23	0/0:6:6,0:32:-0.00,-2.58,-19.51	./.	0/0:14:14,0:40:-0.00,-4.99,-44.65	0/0:14:14,0:40:-0.00,-4.99,-44.65	1/1:10:0,10:38:-30.78,-3.13,-0.00	1/1:6:0,6:25:-18.21,-1.93,-0.01	0/0:10:10,0:40:-0.00,-3.78,-32.08	1/1:9:0,9:35:-27.63,-2.83,-0.00	0/0:9:9,0:40:-0.00,-3.48,-28.94	0/1:20:13,7:40:-15.21,0.00,-34.72	0/0:4:4,0:25:-0.00,-1.98,-13.23	1/1:8:0,8:31:-24.49,-2.53,-0.00	0/0:10:10,0:40:-0.00,-3.78,-32.08	0/0:14:14,0:40:-0.00,-4.99,-44.65	0/0:8:8,0:38:-0.00,-3.18,-25.80	0/0:10:10,0:40:-0.00,-3.78,-32.08	0/0:13:13,0:40:-0.00,-4.68,-41.51	0/0:14:14,0:40:-0.00,-4.99,-44.65	0/0:12:12,0:40:-0.00,-4.38,-38.37	0/0:8:8,0:38:-0.00,-3.18,-25.80	0/0:13:13,0:40:-0.00,-4.68,-41.51	0/0:21:21,0:40:-0.00,-7.09,-66.66	0/0:8:8,0:38:-0.00,-3.18,-25.80	0/0:11:11,0:40:-0.00,-4.08,-35.23	0/0:9:9,0:40:-0.00,-3.48,-28.94	0/0:13:13,0:40:-0.00,-4.68,-41.51	0/0:8:8,0:38:-0.00,-3.18,-25.80	0/0:7:7,0:35:-0.00,-2.88,-22.65	0/0:21:21,0:40:-0.00,-7.09,-66.66	0/0:8:8,0:38:-0.00,-3.18,-25.80	0/0:6:6,0:32:-0.00,-2.58,-19.51	0/0:10:10,0:40:-0.00,-3.78,-32.08	0/0:10:10,0:40:-0.00,-3.78,-32.08	0/0:9:9,0:40:-0.00,-3.48,-28.94	./.	0/0:17:17,0:40:-0.00,-5.89,-54.08	0/1:17:9,8:40:-19.26,0.00,-23.05	0/0:14:14,0:40:-0.00,-4.99,-44.65	0/0:30:30,0:40:-0.00,-9.80,-94.94	./.	0/0:17:17,0:40:-0.00,-5.89,-54.08	0/0:21:21,0:40:-0.00,-7.09,-66.66	0/0:8:8,0:38:-0.00,-3.18,-25.80	0/0:12:12,0:40:-0.00,-4.38,-38.37
385	19	.	C	T	.	PASS	NS=66;AF=0.333	GT:DP:AD:GQ:GL	0/1:54:33,21:40:-55.06,0.00,-96.36	0/1:174:84,90:40:-253.67,0.00,-233.74	0/1:150:77,73:40:-203.06,0.00,-217.15	0/1:58:33,25:40:-67.47,0.00,-95.16	0/0:70:70,0:40:0.00,-21.18,-238.59	./.	0/0:57:57,0:40:0.00,-17.27,-194.36	0/1:36:21,15:40:-40.07,0.00,-60.96	0/1:48:33,15:40:-36.46,0.00,-98.16	1/1:45:0,45:40:-152.59,-13.18,-0.00	1/1:78:0,78:40:-264.85,-23.11,-0.00	1/1:96:0,96:40:-326.07,-28.53,-0.00	./.	./.	1/1:30:0,30:40:-101.57,-8.67,-0.00	./.	0/1:48:27,21:40:-56.87,0.00,-77.75	0/1:37:26,11:40:-26.16,0.00,-77.66	0/1:25:15,10:40:-26.37,0.00,-43.86	1/1:40:0,40:40:-135.59,-11.68,-0.00	0/0:16:16,0:40:-0.00,-4.94,-54.90	0/0:22:22,0:40:-0.00,-6.74,-75.31	0/0:35:35,0:40:-0.00,-10.65,-119.53	0/0:38:38,0:40:-0.00,-11.55,-129.74	1/1:32:0,32:40:-108.37,-9.27,-0.00	0/1:27:12,15:40:-42.78,0.00,-33.05	0/0:24:24,0:40:-0.00,-7.34,-82.11	1/1:70:0,70:40:-237.63,-20.71,-0.00	1/1:97:0,97:40:-329.48,-28.83,-0.00	0/0:42:42,0:40:-0.00,-12.76,-143.34	0/1:44:23,21:40:-58.07,0.00,-65.35	0/1:28:12,16:40:-45.88,0.00,-32.75	0/1:35:13,22:40:-64.18,0.00,-34.04	0/1:28:12,16:40:-45.88,0.00,-32.75	0/1:29:13,16:40:-45.58,0.00,-35.85	./.	0/1:29:13,16:40:-45.58,0.00,-35.85	./.	0/0:38:38,0:40:-0.00,-11.55,-129.74	0/1:26:10,16:40:-46.48,0.00,-26.55	0/0:152:152,0:40:0.00,-45.85,-517.51	0/0:90:90,0:40:0.00,-27.20,-306.62	0/0:20:20,0:40:-0.00,-6.14,-68.51	0/0:62:62,0:40:0.00,-18.78,-211.37	0/0:68:68,0:40:0.00,-20.58,-231.78	0/0:87:87,0:40:0.00,-26.30,-296.41	0/0:49:48,1:40:-0.00,-11.46,-160.35	0/0:88:86,1:40:0.00,-22.90,-289.61	0/0:33:33,0:40:-0.00,-10.05,-112.73	0/0:59:59,0:40:0.00,-17.87,-201.17	0/0:22:22,0:40:-0.00,-6.74,-75.31	0/0:47:46,0:40:-0.00,-13.96,-156.95	0/0:101:101,0:40:0.00,-30.51,-344.03	0/0:57:57,0:40:0.00,-17.27,-194.36	0/0:42:42,0:40:-0.00,-12.76,-143.34	0/0:158:157,0:40:0.00,-47.36,-534.52	0/0:69:68,1:40:0.00,-17.48,-228.38	0/1:43:28,15:40:-37.96,0.00,-82.66	0/1:54:24,30:40:-85.68,0.00,-65.74	0/0:50:50,0:40:-0.00,-15.16,-170.55	0/1:45:24,21:40:-57.77,0.00,-68.45	0/0:46:46,0:40:-0.00,-13.96,-156.95	0/1:20:6,14:40:-41.48,-0.00,-14.75	0/1:50:28,22:40:-59.67,0.00,-80.55	0/1:71:41,30:40:-80.56,0.00,-118.46	0/0:62:62,0:40:0.00,-18.78,-211.37	0/0:62:62,0:40:0.00,-18.78,-211.37	0/0:36:36,0:40:-0.00,-10.95,-122.93	0/1:122:56,66:40:-187.68,0.00,-154.14	1/1:79:0,79:40:-268.25,-23.41,-0.00	1/1:63:0,63:40:-213.82,-18.60,-0.00	0/0:175:175,0:40:0.00,-52.77,-595.75
402	29	.	G	T	.	PASS	NS=70;AF=0.221	GT:DP:AD:GQ:GL	0/1:79:34,45:40:-142.39,0.00,-102.88	0/0:220:220,0:40:-0.00,-66.39,-814.37	0/0:347:347,0:40:0.00,-104.60,-1283.81	0/1:136:67,68:40:-210.55,0.00,-208.01	0/1:97:46,51:40:-159.15,0.00,-141.82	0/1:70:30,40:40:-126.61,0.00,-90.81	0/0:64:64,0:40:0.00,-19.44,-237.73	0/0:68:68,0:40:-0.00,-20.64,-252.51	0/0:52:52,0:40:-0.00,-15.83,-193.37	0/0:91:91,0:40:0.00,-27.56,-337.53	0/0:80:80,0:40:-0.00,-24.25,-296.87	0/1:100:44,56:40:-176.73,0.00,-133.53	0/1:71:33,38:40:-118.92,0.00,-101.60	0/1:152:67,85:40:-268.27,0.00,-202.90	0/0:68:68,0:40:-0.00,-20.64,-252.51	0/1:89:44,45:40:-139.38,0.00,-136.84	0/0:74:74,0:40:0.00,-22.45,-274.69	0/1:54:32,22:40:-64.89,0.00,-103.01	0/0:39:39,0:40:-0.00,-11.91,-145.32	0/1:73:35,38:40:-118.32,0.00,-108.39	0/0:63:63,0:40:0.00,-19.14,-234.03	0/1:45:22,23:40:-71.30,0.00,-68.76	0/0:52:52,0:40:-0.00,-15.83,-193.37	0/0:52:52,0:40:-0.00,-15.83,-193.37	0/1:45:21,24:40:-74.99,0.00,-65.06	0/0:35:35,0:40:-0.00,-10.71,-130.53	0/0:35:35,0:40:-0.00,-10.71,-130.53	0/1:38:16,22:40:-69.71,0.00,-48.69	1/1:80:0,80:40:-294.55,-23.09,0.00	0/0:56:56,0:40:0.00,-17.03,-208.16	0/0:23:22,1:40:-0.00,-3.40,-78.78	0/0:10:10,0:38:-0.00,-3.19,-38.12	0/1:39:16,23:40:-73.10,0.00,-48.39	0/1:37:14,23:40:-73.70,0.00,-41.60	0/1:46:27,19:40:-56.21,0.00,-86.94	0/1:46:38,8:40:-15.55,0.00,-127.60	0/0:53:53,0:40:-0.00,-16.13,-197.07	1/1:58:0,58:40:-213.23,-16.47,0.00	0/1:50:26,24:40:-73.49,0.00,-82.04	0/1:22:11,11:40:-33.86,0.00,-35.02	0/0:74:74,0:40:0.00,-22.45,-274.69	0/0:74:74,0:40:0.00,-22.45,-274.69	0/1:68:31,37:40:-116.12,0.00,-95.11	0/0:80:80,0:40:-0.00,-24.25,-296.87	0/0:61:61,0:40:0.00,-18.54,-226.64	0/1:142:64,78:40:-245.41,0.00,-194.82	0/0:45:44,1:40:-0.00,-10.02,-160.10	0/0:71:71,0:40:0.00,-21.54,-263.60	0/1:74:39,35:40:-106.93,0.00,-122.87	0/1:83:34,49:40:-155.97,0.00,-101.68	0/1:65:20,44:40:-143.20,0.00,-55.65	0/0:63:63,0:40:0.00,-19.14,-234.03	0/0:132:132,0:40:-0.00,-39.90,-489.08	0/0:58:58,0:40:0.00,-17.63,-215.55	0/0:72:72,0:40:0.00,-21.85,-267.30	0/0:144:143,1:40:0.00,-39.82,-526.05	./.	0/0:79:79,0:40:0.00,-23.95,-293.17	0/0:80:80,0:40:-0.00,-24.25,-296.87	0/0:77:77,0:40:0.00,-23.35,-285.78	0/0:96:96,0:40:-0.00,-29.07,-356.01	0/0:84:84,0:40:0.00,-25.46,-311.66	0/0:39:39,0:40:-0.00,-11.91,-145.32	0/1:89:44,45:40:-139.38,0.00,-136.84	0/0:73:73,0:40:0.00,-22.15,-271.00	0/0:80:80,0:40:-0.00,-24.25,-296.87	0/1:62:24,38:40:-121.63,0.00,-71.04	0/0:23:23,0:40:-0.00,-7.10,-86.18	./.	0/0:59:59,0:40:0.00,-17.93,-219.25	0/0:53:53,0:40:-0.00,-16.13,-197.07	0/1:113:58,55:40:-169.12,0.00,-181.37
403	66	.	G	T	.	PASS	NS=67;AF=0.269	GT:DP:AD:GQ:GL	0/0:10:10,0:40:-0.00,-3.93,-43.36	0/0:20:20,0:40:-0.00,-6.94,-86.27	0/0:18:18,0:40:-0.00,-6.34,-77.69	0/0:24:24,0:40:-0.00,-8.15,-103.43	0/0:21:21,0:40:-0.00,-7.24,-90.56	0/0:18:18,0:40:-0.00,-6.34,-77.69	0/0:14:14,0:40:-0.00,-5.14,-60.52	./.	0/0:10:10,0:40:-0.00,-3.93,-43.36	0/0:11:11,0:40:-0.00,-4.23,-47.65	0/0:3:3,0:24:-0.01,-1.83,-13.33	0/1:17:6,11:40:-41.16,-0.00,-20.16	0/0:9:9,0:40:-0.00,-3.63,-39.07	0/0:41:41,0:40:-0.00,-13.27,-176.38	0/0:18:18,0:40:-0.00,-6.34,-77.69	0/0:20:19,1:33:-0.00,-2.65,-77.69	0/0:19:19,0:40:-0.00,-6.64,-81.98	0/0:11:11,0:40:-0.00,-4.23,-47.65	0/0:6:6,0:34:-0.00,-2.73,-26.20	0/0:14:14,0:40:-0.00,-5.14,-60.52	0/0:14:14,0:40:-0.00,-5.14,-60.52	0/0:12:12,0:40:-0.00,-4.54,-51.94	0/0:14:14,0:40:-0.00,-5.14,-60.52	0/0:8:8,0:40:-0.00,-3.33,-34.78	0/0:5:5,0:30:-0.00,-2.43,-21.91	0/0:10:10,0:40:-0.00,-3.93,-43.36	0/0:14:14,0:40:-0.00,-5.14,-60.52	./.	0/1:8:3,5:40:-18.12,-0.00,-9.99	1/1:4:0,4:22:-16.72,-1.69,-0.01	0/0:10:10,0:40:-0.00,-3.93,-43.36	0/0:5:5,0:30:-0.00,-2.43,-21.91	0/0:15:15,0:40:-0.00,-5.44,-64.82	./.	0/0:11:11,0:40:-0.00,-4.23,-47.65	0/0:15:15,0:40:-0.00,-5.44,-64.82	0/0:12:12,0:40:-0.00,-4.54,-51.94	0/0:13:13,0:40:-0.00,-4.84,-56.23	0/0:6:6,0:34:-0.00,-2.73,-26.20	0/0:8:8,0:40:-0.00,-3.33,-34.78	0/0:15:15,0:40:-0.00,-5.44,-64.82	1/1:37:0,37:40:-158.31,-11.61,-0.00	1/1:8:0,8:35:-33.88,-2.88,-0.00	1/1:13:0,13:40:-55.33,-4.39,-0.00	1/1:18:0,18:40:-76.78,-5.89,-0.00	1/1:31:0,31:40:-132.57,-9.80,-0.00	1/1:11:0,11:40:-46.75,-3.78,-0.00	1/1:14:0,14:40:-59.62,-4.69,-0.00	1/1:13:0,13:40:-55.33,-4.39,-0.00	1/1:16:0,16:40:-68.20,-5.29,-0.00	1/1:19:0,19:40:-81.08,-6.19,-0.00	1/1:11:0,11:40:-46.75,-3.78,-0.00	1/1:24:0,24:40:-102.53,-7.70,-0.00	1/1:7:0,7:32:-29.59,-2.58,-0.00	1/1:14:0,14:40:-59.62,-4.69,-0.00	1/1:27:0,27:40:-115.40,-8.60,-0.00	0/0:19:19,0:40:-0.00,-6.64,-81.98	0/0:10:10,0:40:-0.00,-3.93,-43.36	./.	0/0:9:9,0:40:-0.00,-3.63,-39.07	0/0:15:15,0:40:-0.00,-5.44,-64.82	0/0:8:8,0:40:-0.00,-3.33,-34.78	0/0:8:8,0:40:-0.00,-3.33,-34.78	0/0:11:11,0:40:-0.00,-4.23,-47.65	0/0:16:16,0:40:-0.00,-5.74,-69.11	0/0:15:15,0:40:-0.00,-5.44,-64.82	0/0:8:8,0:40:-0.00,-3.33,-34.78	./.	0/0:30:30,0:40:-0.00,-9.95,-129.18	0/1:11:5,6:40:-21.51,0.00,-17.67	0/1:14:6,8:40:-29.19,0.00,-21.06	0/0:25:25,0:40:-0.00,-8.45,-107.72
408	139	.	C	A	.	PASS	NS=72;AF=0.174	GT:DP:AD:GQ:GL	0/1:19:7,12:40:-32.41,0.00,-17.79	0/0:67:67,0:40:-0.00,-20.46,-215.98	0/0:60:60,0:40:0.00,-18.35,-193.56	0/0:30:30,0:40:-0.00,-9.33,-97.47	0/1:36:13,23:40:-62.53,0.00,-31.89	0/0:16:16,0:40:-0.00,-5.12,-52.63	0/1:29:14,15:40:-39.02,0.00,-37.20	0/0:20:19,1:38:-0.00,-3.12,-59.04	0/0:18:18,0:40:-0.00,-5.72,-59.04	0/1:24:12,12:40:-30.91,0.00,-32.30	0/0:15:15,0:40:-0.00,-4.82,-49.43	0/0:20:20,0:40:-0.00,-6.32,-65.44	0/0:22:22,0:40:-0.00,-6.92,-71.85	0/0:51:51,0:40:-0.00,-15.64,-164.73	0/0:11:11,0:40:-0.00,-3.61,-36.62	0/1:30:10,19:40:-51.83,0.00,-24.39	0/0:45:45,0:40:-0.00,-13.84,-145.51	0/0:22:22,0:40:-0.00,-6.92,-71.85	0/1:14:8,6:40:-14.70,-0.00,-22.49	0/0:16:16,0:40:-0.00,-5.12,-52.63	0/1:26:18,8:40:-17.50,0.00,-50.91	0/1:11:5,6:40:-15.60,-0.00,-13.79	0/1:17:7,10:40:-26.61,0.00,-18.39	0/0:18:18,0:40:-0.00,-5.72,-59.04	0/0:21:21,0:40:-0.00,-6.62,-68.65	0/1:13:8,5:40:-11.80,-0.00,-22.80	0/1:14:8,6:40:-14.70,-0.00,-22.49	0/0:17:17,0:40:-0.00,-5.42,-55.84	0/0:13:13,0:40:-0.00,-4.21,-43.02	0/0:7:7,0:30:-0.00,-2.41,-23.81	0/0:22:21,1:40:-0.00,-3.72,-65.44	0/0:12:12,0:40:-0.00,-3.91,-39.82	0/1:26:7,19:40:-52.73,0.00,-15.68	0/1:20:12,8:40:-19.30,0.00,-33.50	0/0:16:16,0:40:-0.00,-5.12,-52.63	0/0:13:12,1:15:-0.04,-1.05,-36.66	0/1:19:10,9:40:-22.81,0.00,-27.40	0/0:17:17,0:40:-0.00,-5.42,-55.84	0/0:12:12,0:40:-0.00,-3.91,-39.82	0/0:23:23,0:40:-0.00,-7.22,-75.05	0/1:33:19,14:40:-34.61,0.00,-52.01	0/0:30:30,0:40:-0.00,-9.33,-97.47	0/0:15:15,0:40:-0.00,-4.82,-49.43	0/0:26:26,0:40:-0.00,-8.12,-84.66	0/0:25:25,0:40:-0.00,-7.82,-81.46	0/0:37:37,0:40:-0.00,-11.43,-119.89	0/0:9:9,0:37:-0.00,-3.01,-30.21	0/0:22:21,0:40:-0.00,-6.62,-68.65	0/0:34:33,1:40:-0.00,-7.33,-103.88	0/0:15:15,0:40:-0.00,-4.82,-49.43	0/0:16:16,0:40:-0.00,-5.12,-52.63	0/0:15:15,0:40:-0.00,-4.82,-49.43	0/0:22:22,0:40:-0.00,-6.92,-71.85	0/0:18:18,0:40:-0.00,-5.72,-59.04	0/0:7:7,0:30:-0.00,-2.41,-23.81	0/0:48:47,1:40:-0.00,-11.54,-148.72	0/1:30:17,13:40:-32.31,0.00,-46.51	0/1:16:9,7:40:-17.30,0.00,-25.10	1/1:22:0,22:40:-69.07,-5.53,-0.00	0/1:14:7,7:40:-17.90,0.00,-19.29	0/1:26:16,10:40:-23.90,0.00,-44.51	0/1:37:18,19:40:-49.42,0.00,-47.61	0/1:9:3,6:40:-16.21,-0.00,-7.98	0/0:29:29,0:40:-0.00,-9.03,-94.27	0/1:15:7,8:40:-20.81,0.00,-18.99	0/0:44:43,1:40:-0.00,-10.34,-135.91	0/0:22:22,0:40:-0.00,-6.92,-71.85	0/0:4:4,0:20:-0.01,-1.52,-14.21	0/1:37:14,23:40:-62.23,0.00,-34.79	0/0:32:31,1:40:-0.00,-6.73,-97.47	0/0:21:21,0:40:-0.00,-6.62,-68.65	0/0:46:46,0:40:-0.00,-14.14,-148.72
410	43	.	T	C	.	PASS	NS=60;AF=0.417	GT:DP:AD:GQ:GL	0/0:8:8,0:33:-0.00,-2.69,-33.27	0/0:17:17,0:40:-0.00,-5.40,-70.50	0/0:14:14,0:40:-0.00,-4.50,-58.09	0/0:21:21,0:40:-0.00,-6.60,-87.04	0/0:24:24,0:40:-0.00,-7.51,-99.45	0/0:5:5,0:23:-0.01,-1.80,-20.86	0/0:17:17,0:40:-0.00,-5.40,-70.50	0/0:9:9,0:36:-0.00,-2.99,-37.40	0/0:7:7,0:30:-0.00,-2.39,-29.13	0/0:10:10,0:40:-0.00,-3.29,-41.54	0/0:7:7,0:30:-0.00,-2.39,-29.13	0/1:14:7,7:40:-24.46,0.00,-24.63	./.	0/0:45:45,0:40:-0.00,-13.83,-186.32	0/0:8:8,0:33:-0.00,-2.69,-33.27	0/0:7:7,0:30:-0.00,-2.39,-29.13	0/1:16:7,9:40:-32.13,0.00,-24.03	./.	0/0:7:7,0:30:-0.00,-2.39,-29.13	0/0:10:10,0:40:-0.00,-3.29,-41.54	0/0:5:5,0:23:-0.01,-1.80,-20.86	0/0:8:8,0:33:-0.00,-2.69,-33.27	0/0:9:9,0:36:-0.00,-2.99,-37.40	0/1:8:2,6:40:-22.13,-0.00,-5.75	0/0:6:6,0:27:-0.00,-2.09,-25.00	0/0:7:7,0:30:-0.00,-2.39,-29.13	./.	./.	0/1:10:3,7:40:-25.66,-0.00,-9.29	0/1:11:6,5:40:-17.09,0.00,-21.40	0/1:6:5,1:26:-2.05,-0.00,-18.77	1/1:4:0,4:18:-16.40,-1.34,-0.02	./.	0/0:11:11,0:40:-0.00,-3.59,-45.68	0/1:9:5,4:40:-13.55,-0.00,-17.86	0/0:5:5,0:23:-0.01,-1.80,-20.86	0/0:10:10,0:40:-0.00,-3.29,-41.54	0/1:17:10,7:40:-23.56,0.00,-36.14	0/1:6:3,3:40:-10.32,-0.00,-10.49	./.	0/0:18:18,0:40:-0.00,-5.70,-74.63	1/1:21:0,21:40:-86.70,-6.43,-0.00	1/1:8:0,8:31:-32.92,-2.52,-0.00	1/1:10:0,10:38:-41.20,-3.12,-0.00	1/1:13:0,13:40:-53.60,-4.02,-0.00	1/1:15:0,15:40:-61.88,-4.63,-0.00	1/1:7:0,7:28:-28.79,-2.22,-0.00	1/1:12:0,12:40:-49.47,-3.72,-0.00	1/1:9:0,9:35:-37.06,-2.82,-0.00	1/1:11:0,11:40:-45.33,-3.42,-0.00	./.	./.	1/1:20:0,20:40:-82.56,-6.13,-0.00	1/1:8:0,8:31:-32.92,-2.52,-0.00	1/1:4:0,4:18:-16.40,-1.34,-0.02	1/1:22:0,22:40:-90.83,-6.73,-0.00	0/1:13:8,5:40:-16.49,0.00,-29.07	./.	0/1:8:4,4:40:-13.86,-0.00,-14.03	1/1:5:0,5:21:-20.52,-1.63,-0.01	0/1:12:5,7:40:-25.06,0.00,-16.96	./.	./.	0/0:9:9,0:36:-0.00,-2.99,-37.40	0/1:8:3,5:40:-17.99,-0.00,-9.89	0/1:11:6,5:40:-17.09,0.00,-21.40	1/1:12:0,12:40:-49.47,-3.72,-0.00	./.	0/0:20:20,0:40:-0.00,-6.30,-82.91	1/1:8:0,8:31:-32.92,-2.52,-0.00	1/1:11:0,11:40:-45.33,-3.42,-0.00	0/0:12:12,0:40:-0.00,-3.90,-49.81
422	56	.	A	G	.	PASS	NS=69;AF=0.123	GT:DP:AD:GQ:GL	0/0:19:19,0:40:-0.00,-6.90,-85.37	0/0:69:69,0:40:-0.00,-21.95,-307.66	0/0:83:83,0:40:0.00,-26.17,-369.90	0/0:33:33,0:40:-0.00,-11.11,-147.61	0/0:31:31,0:40:-0.00,-10.51,-138.72	0/0:18:18,0:40:-0.00,-6.60,-80.92	0/0:29:29,0:40:-0.00,-9.91,-129.83	0/0:21:21,0:40:-0.00,-7.50,-94.26	0/0:18:18,0:40:-0.00,-6.60,-80.92	0/0:23:23,0:40:-0.00,-8.10,-103.15	0/0:9:9,0:40:-0.00,-3.89,-40.91	0/0:18:18,0:40:-0.00,-6.60,-80.92	0/0:11:11,0:40:-0.00,-4.49,-49.80	0/0:23:23,0:40:-0.00,-8.10,-103.15	0/0:13:13,0:40:-0.00,-5.09,-58.69	0/0:23:23,0:40:-0.00,-8.10,-103.15	0/0:15:15,0:40:-0.00,-5.70,-67.58	0/0:11:11,0:40:-0.00,-4.49,-49.80	0/0:7:7,0:40:-0.00,-3.29,-32.02	0/0:15:15,0:40:-0.00,-5.70,-67.58	0/0:18:18,0:40:-0.00,-6.60,-80.92	./.	0/0:14:14,0:40:-0.00,-5.40,-63.14	0/0:12:12,0:40:-0.00,-4.79,-54.25	0/0:11:11,0:40:-0.00,-4.49,-49.80	0/0:8:8,0:40:-0.00,-3.59,-36.46	0/0:10:10,0:40:-0.00,-4.19,-45.35	0/0:35:35,0:40:-0.00,-11.72,-156.50	0/0:22:22,0:40:-0.00,-7.80,-98.71	0/0:5:5,0:33:-0.00,-2.69,-23.13	0/0:8:8,0:40:-0.00,-3.59,-36.46	0/0:6:6,0:36:-0.00,-2.99,-27.57	0/0:9:9,0:40:-0.00,-3.89,-40.91	0/0:23:23,0:40:-0.00,-8.10,-103.15	0/0:5:5,0:33:-0.00,-2.69,-23.13	0/0:6:6,0:36:-0.00,-2.99,-27.57	./.	0/0:16:16,0:40:-0.00,-6.00,-72.03	0/0:24:24,0:40:-0.00,-8.41,-107.60	0/0:8:8,0:40:-0.00,-3.59,-36.46	0/0:34:34,0:40:-0.00,-11.42,-152.06	0/1:15:10,5:40:-16.53,0.00,-39.66	1/1:10:0,10:40:-43.56,-3.30,-0.00	1/1:12:0,12:40:-52.46,-3.90,-0.00	0/1:6:2,4:40:-14.80,-0.00,-6.80	1/1:15:0,15:40:-65.79,-4.80,-0.00	1/1:8:0,8:33:-34.67,-2.70,-0.00	0/0:16:16,0:40:-0.00,-6.00,-72.03	1/1:15:0,15:40:-65.79,-4.80,-0.00	1/1:11:0,11:40:-48.01,-3.60,-0.00	./.	0/0:15:15,0:40:-0.00,-5.70,-67.58	1/1:23:0,23:40:-101.36,-7.21,-0.00	0/0:18:18,0:40:-0.00,-6.60,-80.92	0/1:11:6,5:40:-17.74,0.00,-23.08	0/0:19:19,0:40:-0.00,-6.90,-85.37	0/0:38:38,0:40:-0.00,-12.62,-169.84	0/0:16:16,0:40:-0.00,-6.00,-72.03	0/0:18:18,0:40:-0.00,-6.60,-80.92	0/0:20:20,0:40:-0.00,-7.20,-89.81	0/0:34:34,0:40:-0.00,-11.42,-152.06	0/0:28:28,0:40:-0.00,-9.61,-125.38	0/0:11:11,0:40:-0.00,-4.49,-49.80	0/0:30:30,0:40:-0.00,-10.21,-134.27	0/0:22:22,0:40:-0.00,-7.80,-98.71	0/0:34:34,0:40:-0.00,-11.42,-152.06	0/0:18:18,0:40:-0.00,-6.60,-80.92	0/0:9:9,0:40:-0.00,-3.89,-40.91	0/0:43:43,0:40:-0.00,-14.12,-192.07	0/0:52:52,0:40:-0.00,-16.83,-232.08	0/0:25:25,0:40:-0.00,-8.71,-112.04	0/0:41:41,0:40:-0.00,-13.52,-183.18
429	42	.	T	G	.	PASS	NS=58;AF=0.052	GT:DP:AD:GQ:GL	0/0:15:15,0:40:-0.00,-5.59,-64.60	0/0:27:27,0:40:-0.00,-9.20,-115.05	0/0:109:109,0:40:-0.00,-33.89,-459.83	0/0:34:34,0:40:-0.00,-11.31,-144.48	0/0:10:10,0:40:-0.00,-4.09,-43.57	0/0:17:17,0:40:-0.00,-6.19,-73.01	0/0:8:8,0:40:-0.00,-3.48,-35.16	0/0:16:16,0:40:-0.00,-5.89,-68.80	0/0:8:8,0:40:-0.00,-3.48,-35.16	0/0:7:7,0:38:-0.00,-3.18,-30.96	./.	0/1:7:1,6:32:-22.05,-0.00,-2.55	1/1:16:0,16:40:-65.75,-4.36,-0.00	0/0:16:16,0:40:-0.00,-5.89,-68.80	0/0:10:10,0:40:-0.00,-4.09,-43.57	./.	0/0:20:20,0:40:-0.00,-7.10,-85.62	0/0:28:28,0:40:-0.00,-9.50,-119.26	0/0:11:11,0:40:-0.00,-4.39,-47.78	0/0:13:13,0:40:-0.00,-4.99,-56.19	0/0:7:7,0:38:-0.00,-3.18,-30.96	0/0:5:5,0:32:-0.00,-2.58,-22.55	./.	./.	0/0:6:6,0:35:-0.00,-2.88,-26.76	0/0:5:5,0:32:-0.00,-2.58,-22.55	./.	0/0:26:26,0:40:-0.00,-8.90,-110.85	0/1:13:3,10:40:-37.06,-0.00,-9.15	0/1:8:6,2:40:-4.93,-0.00,-23.27	0/1:7:4,3:40:-9.43,-0.00,-15.16	0/0:9:9,0:40:-0.00,-3.79,-39.37	./.	0/0:9:9,0:40:-0.00,-3.79,-39.37	./.	./.	0/0:11:11,0:40:-0.00,-4.39,-47.78	0/0:5:5,0:32:-0.00,-2.58,-22.55	0/0:5:5,0:32:-0.00,-2.58,-22.55	0/0:6:6,0:35:-0.00,-2.88,-26.76	0/0:7:7,0:38:-0.00,-3.18,-30.96	0/0:14:14,0:40:-0.00,-5.29,-60.39	0/0:7:7,0:38:-0.00,-3.18,-30.96	0/0:6:6,0:35:-0.00,-2.88,-26.76	0/0:7:7,0:38:-0.00,-3.18,-30.96	0/0:16:16,0:40:-0.00,-5.89,-68.80	0/0:7:7,0:38:-0.00,-3.18,-30.96	0/0:12:12,0:40:-0.00,-4.69,-51.98	./.	./.	0/0:10:10,0:40:-0.00,-4.09,-43.57	0/0:17:17,0:40:-0.00,-6.19,-73.01	0/0:18:18,0:40:-0.00,-6.49,-77.21	0/0:13:13,0:40:-0.00,-4.99,-56.19	0/0:9:9,0:40:-0.00,-3.79,-39.37	0/0:10:10,0:40:-0.00,-4.09,-43.57	0/0:16:16,0:40:-0.00,-5.89,-68.80	./.	0/0:11:11,0:40:-0.00,-4.39,-47.78	0/0:4:4,0:29:-0.00,-2.28,-18.35	0/0:9:9,0:40:-0.00,-3.79,-39.37	0/0:6:6,0:35:-0.00,-2.88,-26.76	./.	0/0:7:7,0:38:-0.00,-3.18,-30.96	0/0:7:7,0:38:-0.00,-3.18,-30.96	0/0:7:7,0:38:-0.00,-3.18,-30.96	0/0:4:4,0:29:-0.00,-2.28,-18.35	./.	0/0:27:27,0:40:-0.00,-9.20,-115.05	0/0:26:26,0:40:-0.00,-8.90,-110.85	0/0:30:30,0:40:-0.00,-10.11,-127.67	./.
431	139	.	A	C	.	PASS	NS=67;AF=0.448	GT:DP:AD:GQ:GL	0/1:66:34,32:40:-93.10,0.00,-100.35	0/1:267:142,124:40:-356.67,0.00,-420.22	0/1:305:143,161:40:-475.43,0.00,-412.30	0/1:127:61,66:40:-194.39,0.00,-177.00	1/1:56:1,55:40:-189.82,-12.77,-0.00	0/1:78:37,41:40:-121.16,0.00,-107.29	0/1:79:40,39:40:-113.82,0.00,-117.55	1/1:77:1,76:40:-263.72,-19.09,0.00	0/1:63:40,23:40:-62.33,0.00,-122.36	0/1:83:33,50:40:-151.33,0.00,-91.71	0/0:51:50,1:40:-0.00,-11.47,-172.64	0/0:119:119,0:40:0.00,-35.45,-418.97	0/0:53:53,0:40:-0.00,-15.60,-186.71	./.	0/1:72:39,33:40:-94.81,0.00,-116.14	0/1:67:28,39:40:-117.43,0.00,-78.93	0/1:99:48,51:40:-150.03,0.00,-139.68	0/1:59:32,27:40:-77.61,0.00,-95.41	0/1:44:26,18:40:-50.45,0.00,-78.81	0/1:62:34,28:40:-80.23,0.00,-101.55	0/1:64:37,27:40:-76.11,0.00,-111.51	0/1:48:27,21:40:-59.81,0.00,-81.13	0/1:48:20,28:40:-84.44,0.00,-56.50	0/1:54:32,22:40:-61.52,0.00,-96.92	0/1:69:30,39:40:-116.83,0.00,-85.37	0/1:39:21,18:40:-51.96,0.00,-62.72	0/0:40:40,0:40:-0.00,-11.68,-140.97	0/0:47:47,0:40:-0.00,-13.79,-165.60	0/0:63:63,0:40:-0.00,-18.60,-221.90	0/0:47:47,0:40:-0.00,-13.79,-165.60	0/0:34:33,1:40:-0.00,-6.36,-112.82	0/0:11:11,0:36:-0.00,-2.96,-38.92	1/1:44:1,43:40:-147.59,-9.16,-0.00	0/1:35:18,17:40:-49.64,0.00,-53.37	0/1:47:19,28:40:-84.74,0.00,-53.28	0/1:56:45,11:40:-22.21,0.00,-142.06	1/1:46:0,46:40:-161.66,-13.28,-0.00	0/0:57:56,1:40:-0.00,-13.28,-193.75	0/0:32:32,0:40:-0.00,-9.28,-112.82	0/1:27:14,13:40:-37.97,0.00,-41.70	0/0:82:82,0:40:-0.00,-24.32,-288.76	0/0:83:83,0:40:-0.00,-24.62,-292.28	0/0:46:46,0:40:-0.00,-13.49,-162.08	1/1:76:3,73:40:-246.12,-11.75,-0.00	1/1:71:2,69:40:-235.56,-13.77,-0.00	0/1:155:72,83:40:-245.79,0.00,-207.29	./.	0/1:74:35,39:40:-115.33,0.00,-101.46	0/1:86:45,41:40:-118.75,0.00,-133.04	0/1:92:37,55:40:-166.21,0.00,-103.08	./.	0/1:76:41,35:40:-100.65,0.00,-121.97	0/1:122:70,52:40:-146.63,0.00,-210.18	0/1:80:33,47:40:-141.67,0.00,-92.61	./.	0/1:125:58,67:40:-198.51,0.00,-167.05	1/1:116:2,114:40:-393.92,-27.31,0.00	0/1:76:40,36:40:-104.17,0.00,-118.45	0/1:67:33,34:40:-99.84,0.00,-96.53	0/0:74:74,0:40:-0.00,-21.91,-260.61	0/1:116:59,57:40:-166.03,0.00,-173.28	0/1:92:49,43:40:-123.99,0.00,-145.31	0/1:68:33,35:40:-103.06,0.00,-96.23	1/1:83:0,83:40:-291.87,-24.41,0.00	0/1:90:36,53:40:-160.08,0.00,-100.46	./.	0/0:70:68,2:40:-0.00,-13.67,-232.46	0/1:11:4,7:40:-21.68,-0.00,-11.33	0/1:88:44,44:40:-128.71,0.00,-128.92	1/1:95:1,94:40:-327.06,-24.51,0.00	1/1:97:1,96:40:-334.09,-25.11,0.00	0/0:79:76,3:40:-0.00,-12.86,-257.09
435	31	.	C	G	.	PASS	NS=59;AF=0.127	GT:DP:AD:GQ:GL	0/0:91:90,0:40:-0.00,-27.72,-268.33	0/0:257:257,0:40:0.00,-77.91,-764.26	0/0:326:326,0:40:0.00,-98.65,-969.16	0/0:166:166,0:40:0.00,-50.56,-494.02	0/0:138:138,0:40:0.00,-42.15,-410.87	0/0:56:56,0:40:-0.00,-17.50,-167.36	0/0:97:97,0:40:0.00,-29.82,-289.12	0/0:39:38,0:40:-0.00,-12.09,-113.91	./.	./.	0/0:78:78,0:40:0.00,-24.11,-232.69	0/0:57:57,0:40:-0.00,-17.80,-170.33	0/0:75:75,0:40:0.00,-23.21,-223.78	./.	0/0:106:106,0:40:-0.00,-32.53,-315.84	0/0:83:82,0:40:0.00,-25.32,-244.57	0/0:120:119,0:40:-0.00,-36.44,-354.45	0/0:69:69,0:40:0.00,-21.41,-205.97	0/0:76:76,0:40:-0.00,-23.51,-226.75	./.	./.	0/0:71:70,0:40:0.00,-21.71,-208.94	./.	0/0:77:77,0:40:0.00,-23.81,-229.72	0/0:64:63,0:40:-0.00,-19.60,-188.15	0/0:71:71,0:40:0.00,-22.01,-211.91	0/0:62:62,0:40:0.00,-19.30,-185.18	./.	./.	0/0:65:65,0:40:0.00,-20.21,-194.09	./.	./.	./.	0/0:56:56,0:40:-0.00,-17.50,-167.36	0/0:61:61,0:40:-0.00,-19.00,-182.21	0/0:62:62,0:40:0.00,-19.30,-185.18	0/0:67:67,0:40:-0.00,-20.81,-200.03	0/0:58:58,0:40:0.00,-18.10,-173.30	0/0:40:40,0:40:-0.00,-12.69,-119.85	0/0:67:67,0:40:-0.00,-20.81,-200.03	0/0:81:81,0:40:0.00,-25.01,-241.60	0/1:46:28,18:40:-38.96,0.00,-69.72	0/1:62:23,39:40:-96.51,0.00,-50.06	1/1:90:0,89:40:-263.24,-26.36,0.00	./.	1/1:108:0,108:40:-319.66,-32.07,0.00	0/1:42:22,20:40:-46.10,0.00,-53.10	1/1:62:0,62:40:-183.06,-18.24,0.00	0/1:44:22,22:40:-51.44,0.00,-52.50	0/0:57:57,0:40:-0.00,-17.80,-170.33	0/1:58:36,22:40:-47.23,0.00,-89.87	0/1:71:29,42:40:-102.72,0.00,-65.17	0/0:103:103,0:40:-0.00,-31.63,-306.93	0/1:84:31,53:40:-131.47,0.00,-67.20	0/1:54:34,20:40:-42.49,0.00,-85.13	0/1:110:66,44:40:-96.93,0.00,-163.33	0/0:111:111,0:40:0.00,-34.03,-330.69	0/0:66:66,0:40:-0.00,-20.51,-197.06	0/0:66:66,0:40:-0.00,-20.51,-197.06	0/0:60:59,0:40:0.00,-18.40,-176.27	0/0:75:75,0:40:0.00,-23.21,-223.78	0/0:74:74,0:40:-0.00,-22.91,-220.81	0/0:39:39,0:40:-0.00,-12.39,-116.88	0/0:82:82,0:40:-0.00,-25.32,-244.57	0/0:77:77,0:40:0.00,-23.81,-229.72	./.	0/0:89:89,0:40:0.00,-27.42,-265.36	0/0:11:11,0:40:-0.00,-3.98,-33.73	0/0:123:123,0:40:0.00,-37.64,-366.33	0/0:32:31,0:40:-0.00,-9.99,-93.12	0/0:54:54,0:40:0.00,-16.90,-161.42	0/0:38:37,0:40:-0.00,-11.79,-110.94
446	66	.	A	G	.	PASS	NS=66;AF=0.439	GT:DP:AD:GQ:GL	0/1:23:14,9:40:-14.24,-0.00,-26.18	0/0:69:69,0:40:0.00,-20.74,-162.84	0/1:23:14,9:40:-14.24,-0.00,-26.18	0/0:27:27,0:40:-0.00,-8.18,-63.81	0/0:33:31,0:40:-0.00,-9.37,-73.24	0/1:19:8,11:40:-20.15,-0.00,-13.23	0/0:18:18,0:40:-0.00,-5.49,-42.59	0/1:14:6,7:40:-12.51,-0.00,-10.31	0/1:15:8,7:40:-11.92,-0.00,-14.43	0/0:5:5,0:21:-0.01,-1.61,-11.96	0/0:35:34,0:40:-0.00,-10.27,-80.32	0/0:35:34,0:40:-0.00,-10.27,-80.32	0/0:16:16,0:40:-0.00,-4.89,-37.88	0/1:64:36,27:40:-44.71,0.00,-66.09	0/1:14:10,4:40:-5.14,-0.00,-19.44	0/0:14:14,0:40:-0.00,-4.29,-33.16	0/1:30:21,9:40:-12.14,-0.00,-40.59	0/0:12:12,0:40:-0.00,-3.69,-28.45	./.	0/1:15:3,12:33:-23.70,-0.00,-2.64	0/1:8:2,6:30:-11.65,-0.00,-2.38	0/0:18:18,0:40:-0.00,-5.49,-42.59	0/0:29:27,0:40:-0.00,-8.18,-63.81	1/1:17:0,17:40:-39.92,-5.03,-0.00	0/0:21:20,0:40:-0.00,-6.08,-47.31	0/0:18:18,0:40:-0.00,-5.49,-42.59	0/1:7:2,5:33:-9.59,-0.00,-2.68	0/0:9:9,0:34:-0.00,-2.79,-21.38	0/0:21:21,0:40:-0.00,-6.38,-49.67	0/1:14:7,7:40:-12.21,-0.00,-12.37	0/0:11:11,0:40:-0.00,-3.39,-26.09	./.	0/0:13:13,0:40:-0.00,-3.99,-30.81	0/0:17:17,0:40:-0.00,-5.19,-40.24	0/1:13:3,10:39:-19.59,-0.00,-3.24	./.	0/0:39:38,0:40:-0.00,-11.47,-89.75	0/0:29:28,0:40:-0.00,-8.48,-66.17	0/0:11:11,0:40:-0.00,-3.39,-26.09	./.	0/0:40:39,0:40:-0.00,-11.77,-92.11	1/1:34:0,34:40:-80.00,-10.11,-0.00	1/1:25:0,25:40:-58.78,-7.42,-0.00	1/1:30:0,30:40:-70.57,-8.92,-0.00	0/1:39:25,14:40:-21.24,0.00,-47.33	1/1:49:0,49:40:-115.37,-14.60,-0.00	1/1:18:0,18:40:-42.28,-5.33,-0.00	0/1:14:10,4:40:-5.14,-0.00,-19.44	1/1:12:0,12:40:-28.14,-3.53,-0.00	./.	1/1:9:0,9:33:-21.06,-2.64,-0.00	0/1:16:10,6:40:-9.26,-0.00,-18.85	1/1:26:0,26:40:-61.14,-7.72,-0.00	0/1:16:7,9:40:-16.33,-0.00,-11.77	1/1:10:0,10:36:-23.42,-2.94,-0.00	0/1:39:18,21:40:-37.74,0.00,-30.83	1/1:15:0,15:40:-35.21,-4.43,-0.00	1/1:10:0,10:36:-23.42,-2.94,-0.00	1/1:14:0,14:40:-32.85,-4.13,-0.00	1/1:26:0,26:40:-61.14,-7.72,-0.00	1/1:10:0,10:36:-23.42,-2.94,-0.00	1/1:16:0,16:40:-37.57,-4.73,-0.00	1/1:8:0,8:29:-18.71,-2.34,-0.00	0/0:26:26,0:40:-0.00,-7.88,-61.46	0/0:22:22,0:40:-0.00,-6.68,-52.03	0/1:44:31,13:40:-17.39,0.00,-59.98	0/0:19:18,0:40:-0.00,-5.49,-42.59	./.	0/0:54:54,0:40:0.00,-16.25,-127.47	1/1:15:0,15:40:-35.21,-4.43,-0.00	1/1:27:0,27:40:-63.50,-8.02,-0.00	0/1:32:13,19:40:-35.12,0.00,-21.13
457	55	.	C	A	.	PASS	NS=67;AF=0.075	GT:DP:AD:GQ:GL	0/0:73:72,1:40:0.00,-19.48,-258.02	0/0:148:148,0:40:0.00,-45.66,-536.52	0/0:355:354,1:40:0.00,-104.34,-1277.98	0/0:131:129,1:40:0.00,-36.63,-464.18	./.	0/0:84:83,1:40:0.00,-22.79,-297.80	0/0:75:74,1:40:0.00,-20.08,-265.25	0/0:74:73,1:40:0.00,-19.78,-261.63	0/0:58:58,0:40:0.00,-18.58,-211.00	0/0:56:55,1:40:-0.00,-14.36,-196.53	0/0:38:37,1:40:-0.00,-8.95,-131.43	0/0:103:103,0:40:-0.00,-32.12,-373.76	0/0:37:36,1:40:-0.00,-8.64,-127.81	./.	0/0:70:70,0:40:-0.00,-22.19,-254.40	0/0:52:52,0:40:0.00,-16.78,-189.30	0/0:96:96,0:40:0.00,-30.02,-348.44	0/0:53:52,0:40:0.00,-16.78,-189.30	0/0:41:41,0:40:-0.00,-13.47,-149.51	0/0:60:58,2:40:-0.00,-11.95,-203.76	./.	./.	./.	0/0:47:46,1:40:-0.00,-11.65,-163.98	0/0:62:62,0:40:0.00,-19.78,-225.47	0/0:38:38,0:40:-0.00,-12.56,-138.66	0/0:32:31,1:40:-0.00,-7.14,-109.72	0/0:13:13,0:40:-0.00,-5.04,-48.24	0/0:24:24,0:40:-0.00,-8.35,-88.02	0/0:60:59,1:40:-0.00,-15.57,-211.00	0/0:28:28,0:40:-0.00,-9.55,-102.49	0/0:8:8,0:40:-0.00,-3.54,-30.15	0/0:38:38,0:40:-0.00,-12.56,-138.66	0/0:64:63,1:40:0.00,-16.77,-225.47	0/0:48:48,0:40:-0.00,-15.57,-174.83	0/0:51:50,1:40:-0.00,-12.86,-178.45	0/0:45:45,0:40:-0.00,-14.67,-163.98	0/0:69:69,0:40:-0.00,-21.89,-250.78	0/0:29:29,0:40:-0.00,-9.85,-106.11	0/0:25:25,0:40:-0.00,-8.65,-91.64	0/0:71:71,0:40:0.00,-22.49,-258.02	0/0:88:88,0:40:0.00,-27.61,-319.50	0/0:65:65,0:40:-0.00,-20.69,-236.32	0/0:69:69,0:40:-0.00,-21.89,-250.78	0/0:69:69,0:40:-0.00,-21.89,-250.78	0/0:83:82,1:40:0.00,-22.49,-294.19	0/0:54:51,3:40:-0.00,-6.53,-174.83	0/0:34:34,0:40:-0.00,-11.36,-124.19	0/0:78:78,0:40:0.00,-24.60,-283.34	0/0:45:45,0:40:-0.00,-14.67,-163.98	0/0:41:41,0:40:-0.00,-13.47,-149.51	0/0:59:59,0:40:0.00,-18.88,-214.61	0/0:98:98,0:40:-0.00,-30.62,-355.67	0/0:56:56,0:40:-0.00,-17.98,-203.76	0/0:35:35,0:40:-0.00,-11.66,-127.81	0/0:125:125,0:40:-0.00,-38.74,-453.33	0/1:119:41,78:40:-245.18,0.00,-112.57	0/1:40:16,24:40:-73.64,0.00,-45.92	0/1:59:27,32:40:-96.86,-0.00,-79.99	1/1:42:0,42:40:-150.69,-12.55,-0.00	1/1:115:1,114:40:-407.49,-30.90,0.00	1/1:62:1,61:40:-215.80,-14.95,0.00	0/1:43:26,17:40:-47.42,0.00,-81.19	0/0:57:56,1:40:-0.00,-14.66,-200.15	0/0:52:52,0:40:0.00,-16.78,-189.30	0/0:81:80,1:40:0.00,-21.89,-286.95	0/0:49:49,0:40:-0.00,-15.87,-178.45	0/0:16:16,0:40:-0.00,-5.94,-59.09	0/0:100:100,0:40:0.00,-31.22,-362.91	0/0:43:42,1:40:-0.00,-10.45,-149.51	0/0:62:62,0:40:0.00,-19.78,-225.47	0/0:54:54,0:40:-0.00,-17.38,-196.53
462	20	.	C	T	.	PASS	NS=66;AF=0.061	GT:DP:AD:GQ:GL	0/0:74:74,0:40:0.00,-23.09,-290.47	0/0:238:238,0:40:-0.00,-72.45,-930.21	0/0:290:290,0:40:0.00,-88.10,-1133.06	./.	./.	0/0:53:53,0:40:-0.00,-16.77,-208.55	0/1:77:29,48:40:-163.25,0.00,-90.94	0/0:72:72,0:40:0.00,-22.49,-282.67	0/1:69:39,30:40:-95.44,0.00,-132.36	0/0:99:99,0:40:0.00,-30.61,-387.99	0/0:60:59,1:40:-0.00,-14.97,-228.06	0/0:92:92,0:40:0.00,-28.51,-360.69	0/0:56:56,0:40:0.00,-17.67,-220.26	./.	0/0:95:95,0:40:-0.00,-29.41,-372.39	0/0:81:81,0:40:0.00,-25.20,-317.78	0/1:111:53,58:40:-192.02,0.00,-174.33	0/0:54:54,0:40:-0.00,-17.07,-212.45	0/0:47:47,0:40:-0.00,-14.96,-185.15	0/0:68:68,0:40:0.00,-21.28,-267.07	0/1:77:37,40:40:-132.04,0.00,-122.15	0/0:51:51,0:40:-0.00,-16.17,-200.75	0/0:77:77,0:40:-0.00,-23.99,-302.17	0/0:55:55,0:40:0.00,-17.37,-216.35	0/0:46:46,0:40:-0.00,-14.66,-181.25	0/0:39:39,0:40:-0.00,-12.55,-153.94	0/0:44:44,0:40:-0.00,-14.06,-173.45	0/0:34:34,0:40:-0.00,-11.05,-134.44	0/0:68:68,0:40:0.00,-21.28,-267.07	0/0:49:49,0:40:-0.00,-15.56,-192.95	0/0:26:26,0:40:-0.00,-8.64,-103.23	0/0:16:16,0:40:-0.00,-5.63,-64.22	0/0:60:60,0:40:0.00,-18.88,-235.86	0/1:54:27,27:40:-88.25,0.00,-90.06	0/0:43:43,0:40:-0.00,-13.76,-169.54	0/1:38:31,7:40:-15.05,0.00,-110.48	0/0:46:46,0:40:-0.00,-14.66,-181.25	0/0:51:51,0:40:-0.00,-16.17,-200.75	0/0:4:4,0:26:-0.00,-2.02,-17.42	0/0:29:29,0:40:-0.00,-9.55,-114.93	0/0:4:4,0:26:-0.00,-2.02,-17.42	0/0:81:81,0:40:0.00,-25.20,-317.78	0/0:49:49,0:40:-0.00,-15.56,-192.95	0/0:35:35,0:40:-0.00,-11.35,-138.34	0/0:38:38,0:40:-0.00,-12.25,-150.04	0/0:75:75,0:40:-0.00,-23.39,-294.37	0/0:62:62,0:40:-0.00,-19.48,-243.66	0/0:67:67,0:40:-0.00,-20.98,-263.17	0/0:74:74,0:40:0.00,-23.09,-290.47	0/0:60:60,0:40:0.00,-18.88,-235.86	0/0:57:57,0:40:-0.00,-17.97,-224.16	0/0:50:50,0:40:-0.00,-15.87,-196.85	0/0:97:97,0:40:-0.00,-30.01,-380.19	./.	0/0:61:61,0:40:0.00,-19.18,-239.76	0/0:58:58,0:40:0.00,-18.27,-228.06	0/0:82:82,0:40:-0.00,-25.50,-321.68	0/0:56:56,0:40:0.00,-17.67,-220.26	0/0:65:65,0:40:-0.00,-20.38,-255.36	./.	0/0:95:95,0:40:-0.00,-29.41,-372.39	0/0:84:84,0:40:-0.00,-26.10,-329.48	0/0:52:52,0:40:0.00,-16.47,-204.65	0/1:72:35,37:40:-121.84,0.00,-115.85	0/0:71:71,0:40:0.00,-22.19,-278.77	0/1:118:67,50:40:-159.01,0.00,-227.13	0/0:58:58,0:40:0.00,-18.27,-228.06	./.	0/0:15:15,0:40:-0.00,-5.33,-60.32	0/0:92:92,0:40:0.00,-28.51,-360.69	0/0:77:77,0:40:-0.00,-23.99,-302.17	0/0:31:31,0:40:-0.00,-10.15,-122.73
468	110	.	G	A	.	PASS	NS=66;AF=0.288	GT:DP:AD:GQ:GL	1/1:24:0,24:40:-60.92,-7.57,-0.00	0/0:64:64,0:40:0.00,-20.00,-164.05	0/1:123:57,64:40:-126.52,0.00,-109.06	0/0:52:51,1:40:-0.00,-13.84,-128.26	1/1:30:0,30:40:-76.25,-9.37,-0.00	0/0:20:20,0:40:-0.00,-6.81,-51.57	1/1:15:0,15:40:-37.91,-4.87,-0.00	0/0:11:11,0:40:-0.00,-4.11,-28.56	./.	1/1:24:0,24:40:-60.92,-7.57,-0.00	1/1:39:0,39:40:-99.26,-12.07,-0.00	1/1:58:0,58:40:-147.83,-17.76,0.00	1/1:31:0,31:40:-78.81,-9.67,-0.00	0/0:64:64,0:40:0.00,-20.00,-164.05	0/0:16:16,0:40:-0.00,-5.61,-41.34	0/0:20:20,0:40:-0.00,-6.81,-51.57	0/0:25:25,0:40:-0.00,-8.31,-64.35	./.	0/0:11:11,0:40:-0.00,-4.11,-28.56	0/0:16:16,0:40:-0.00,-5.61,-41.34	0/0:13:13,0:40:-0.00,-4.71,-33.67	0/0:22:22,0:40:-0.00,-7.41,-56.68	./.	0/0:16:16,0:40:-0.00,-5.61,-41.34	0/0:16:16,0:40:-0.00,-5.61,-41.34	1/1:16:0,16:40:-40.46,-5.17,-0.00	0/0:18:18,0:40:-0.00,-6.21,-46.45	1/1:38:0,38:40:-96.71,-11.77,-0.00	0/1:42:15,24:40:-48.85,0.00,-26.28	1/1:25:0,25:40:-63.47,-7.87,-0.00	1/1:36:0,36:40:-91.59,-11.17,-0.00	1/1:21:0,21:40:-53.25,-6.67,-0.00	0/0:24:24,0:40:-0.00,-8.01,-61.79	0/0:27:27,0:40:-0.00,-8.91,-69.46	1/1:26:0,25:40:-63.47,-7.87,-0.00	0/1:24:10,14:40:-27.78,0.00,-18.00	0/0:23:22,0:40:-0.00,-7.41,-56.68	1/1:45:0,43:40:-109.49,-13.26,-0.00	1/1:11:0,11:40:-27.68,-3.67,-0.00	0/1:39:17,22:40:-43.74,0.00,-31.39	0/1:19:8,11:40:-21.61,-0.00,-14.38	0/0:79:78,1:40:0.00,-21.94,-197.28	0/0:27:27,0:40:-0.00,-8.91,-69.46	0/0:38:38,0:40:-0.00,-12.20,-97.58	0/0:47:47,0:40:-0.00,-14.90,-120.59	0/0:58:58,0:40:0.00,-18.20,-148.71	0/0:35:35,0:40:-0.00,-11.30,-89.91	0/0:35:35,0:40:-0.00,-11.30,-89.91	0/0:21:21,0:40:-0.00,-7.11,-54.12	0/0:26:26,0:40:-0.00,-8.61,-66.90	0/0:11:11,0:40:-0.00,-4.11,-28.56	0/0:33:33,0:40:-0.00,-10.70,-84.80	0/0:55:55,0:40:0.00,-17.30,-141.04	0/0:25:25,0:40:-0.00,-8.31,-64.35	0/0:34:34,0:40:-0.00,-11.00,-87.36	0/0:47:47,0:40:-0.00,-14.90,-120.59	0/0:16:16,0:40:-0.00,-5.61,-41.34	0/0:16:15,0:40:-0.00,-5.31,-38.78	0/0:32:32,0:40:-0.00,-10.40,-82.24	0/0:11:11,0:40:-0.00,-4.11,-28.56	0/0:14:14,0:40:-0.00,-5.01,-36.23	0/0:15:15,0:40:-0.00,-5.31,-38.78	0/0:13:13,0:40:-0.00,-4.71,-33.67	./.	0/0:18:18,0:40:-0.00,-6.21,-46.45	1/1:55:0,54:40:-137.61,-16.56,0.00	0/0:10:10,0:40:-0.00,-3.81,-26.00	0/0:6:6,0:32:-0.00,-2.61,-15.78	0/0:47:47,0:40:-0.00,-14.90,-120.59	./.	./.	0/1:47:23,24:40:-46.45,0.00,-44.33
470	13	.	A	C	.	PASS	NS=71;AF=0.296	GT:DP:AD:GQ:GL	0/0:45:45,0:40:-0.00,-14.55,-148.87	0/0:142:142,0:40:0.00,-43.73,-468.90	0/0:199:198,1:40:0.00,-57.58,-650.36	0/0:88:88,0:40:0.00,-27.49,-290.74	0/0:36:36,0:40:-0.00,-11.85,-119.17	0/0:31:31,0:40:-0.00,-10.34,-102.68	0/0:28:28,0:40:-0.00,-9.44,-92.78	0/0:34:34,0:40:-0.00,-11.24,-112.57	0/0:13:13,0:40:-0.00,-4.93,-43.29	0/0:34:33,0:40:-0.00,-10.94,-109.28	0/1:27:18,9:40:-20.55,0.00,-50.65	0/1:29:18,11:40:-26.55,0.00,-50.05	1/1:18:0,18:40:-58.99,-6.03,-0.00	0/0:94:94,0:40:-0.00,-29.29,-310.53	0/0:24:24,0:40:-0.00,-8.24,-79.58	0/0:44:44,0:40:-0.00,-14.25,-145.57	0/0:56:56,0:40:0.00,-17.86,-185.16	0/0:28:28,0:40:-0.00,-9.44,-92.78	0/0:18:18,0:40:-0.00,-6.43,-59.79	0/0:44:44,0:40:-0.00,-14.25,-145.57	0/0:26:26,0:40:-0.00,-8.84,-86.18	0/0:15:15,0:40:-0.00,-5.53,-49.89	0/0:25:25,0:40:-0.00,-8.54,-82.88	0/0:28:28,0:40:-0.00,-9.44,-92.78	0/0:21:21,0:40:-0.00,-7.33,-69.68	0/0:42:41,0:40:-0.00,-13.35,-135.67	0/0:18:18,0:40:-0.00,-6.43,-59.79	0/1:42:21,21:40:-55.63,0.00,-56.03	1/1:24:0,24:40:-78.78,-7.84,-0.00	1/1:18:0,18:40:-58.99,-6.03,-0.00	1/1:16:1,15:27:-45.79,-2.13,-0.00	1/1:11:0,11:40:-35.89,-3.93,-0.00	0/0:32:32,0:40:-0.00,-10.64,-105.98	0/0:45:45,0:40:-0.00,-14.55,-148.87	0/0:14:14,0:40:-0.00,-5.23,-46.59	0/0:17:17,0:40:-0.00,-6.13,-56.49	0/0:27:27,0:40:-0.00,-9.14,-89.48	0/0:15:15,0:40:-0.00,-5.53,-49.89	0/0:15:15,0:40:-0.00,-5.53,-49.89	0/0:19:19,0:40:-0.00,-6.73,-63.09	0/0:25:25,0:40:-0.00,-8.54,-82.88	1/1:87:0,87:40:-286.64,-26.79,0.00	1/1:35:0,34:40:-111.78,-10.85,-0.00	1/1:50:0,50:40:-164.56,-15.66,-0.00	1/1:44:0,44:40:-144.77,-13.85,-0.00	1/1:57:0,57:40:-187.66,-17.76,0.00	1/1:43:0,43:40:-141.47,-13.55,-0.00	1/1:39:0,39:40:-128.27,-12.35,-0.00	1/1:39:0,39:40:-128.27,-12.35,-0.00	1/1:36:0,36:40:-118.37,-11.45,-0.00	0/1:36:12,24:40:-67.34,0.00,-28.14	1/1:30:0,30:40:-98.58,-9.64,-0.00	1/1:87:0,87:40:-286.64,-26.79,0.00	1/1:41:1,40:40:-128.27,-9.65,-0.00	1/1:39:0,39:40:-128.27,-12.35,-0.00	1/1:78:0,78:40:-256.94,-24.08,0.00	0/0:67:67,0:40:0.00,-21.17,-221.45	0/0:39:39,0:40:-0.00,-12.75,-129.07	0/0:43:43,0:40:-0.00,-13.95,-142.27	0/0:28:28,0:40:-0.00,-9.44,-92.78	0/0:55:55,0:40:-0.00,-17.56,-181.86	0/0:56:56,0:40:0.00,-17.86,-185.16	0/0:35:35,0:40:-0.00,-11.55,-115.87	0/0:60:60,0:40:-0.00,-19.07,-198.36	0/0:49:49,0:40:-0.00,-15.76,-162.06	0/0:93:93,0:40:0.00,-28.99,-307.23	0/0:35:35,0:40:-0.00,-11.55,-115.87	./.	0/0:35:35,0:40:-0.00,-11.55,-115.87	0/0:91:91,0:40:0.00,-28.39,-300.63	0/0:90:90,0:40:0.00,-28.09,-297.33	0/0:48:48,0:40:-0.00,-15.46,-158.76
472	140	.	T	G	.	PASS	NS=61;AF=0.295	GT:DP:AD:GQ:GL	./.	0/0:67:67,0:40:0.00,-19.90,-162.34	0/0:48:47,1:40:-0.00,-11.82,-111.93	0/1:31:25,5:38:-3.17,-0.00,-52.68	0/1:30:23,7:40:-7.98,-0.00,-47.88	0/1:12:10,2:19:-1.38,-0.02,-22.07	0/1:15:12,3:35:-2.86,-0.00,-25.96	0/0:24:23,1:40:-0.00,-4.63,-54.31	0/1:10:6,4:40:-6.76,-0.00,-13.05	0/1:24:20,4:32:-2.57,-0.00,-42.47	0/1:14:11,3:38:-3.16,-0.00,-23.86	./.	0/0:8:8,0:28:-0.00,-2.25,-20.70	0/0:40:35,4:25:-0.01,-1.93,-75.92	0/1:10:6,4:40:-6.76,-0.00,-13.05	0/0:15:13,1:22:-0.01,-1.65,-30.31	0/1:17:13,4:40:-4.66,-0.00,-27.76	0/1:9:5,4:40:-7.06,-0.00,-10.95	0/1:12:9,3:40:-3.76,-0.00,-19.65	0/0:14:13,1:22:-0.01,-1.65,-30.31	0/1:10:7,3:40:-4.36,-0.00,-15.45	0/1:18:15,3:25:-1.97,-0.00,-32.27	0/0:33:30,3:31:-0.00,-2.53,-66.31	0/0:8:8,0:28:-0.00,-2.25,-20.70	0/0:20:20,0:40:-0.00,-5.84,-49.50	./.	0/0:7:7,0:25:-0.00,-1.95,-18.30	./.	0/1:20:13,7:40:-10.97,-0.00,-26.86	0/1:8:5,3:40:-4.96,-0.00,-11.25	0/1:22:16,4:40:-3.77,-0.00,-34.06	0/0:7:7,0:25:-0.00,-1.95,-18.30	0/1:19:16,3:22:-1.67,-0.01,-34.37	0/0:19:19,0:40:-0.00,-5.54,-47.10	0/0:23:21,1:40:-0.00,-4.04,-49.50	./.	0/1:11:9,2:22:-1.67,-0.01,-19.96	0/1:17:13,3:32:-2.56,-0.00,-28.06	0/0:12:11,1:15:-0.04,-1.08,-25.53	0/0:12:11,1:15:-0.04,-1.08,-25.53	0/1:28:23,5:40:-3.77,-0.00,-48.47	0/1:21:15,6:40:-8.27,-0.00,-31.36	0/1:15:10,5:40:-7.66,-0.00,-21.15	0/1:33:25,8:40:-9.48,-0.00,-51.78	0/1:21:18,3:15:-1.10,-0.04,-38.60	0/1:27:20,7:40:-8.87,-0.00,-41.57	0/1:15:10,5:40:-7.66,-0.00,-21.15	0/0:13:12,1:18:-0.02,-1.36,-27.92	0/1:12:8,4:40:-6.16,-0.00,-17.25	0/0:13:11,1:15:-0.04,-1.08,-25.53	0/1:8:6,2:32:-2.56,-0.00,-13.65	./.	0/1:22:18,4:38:-3.17,-0.00,-38.27	0/1:21:16,5:40:-5.87,-0.00,-33.76	0/1:7:5,2:35:-2.86,-0.00,-11.55	0/0:25:23,2:31:-0.00,-2.53,-51.91	./.	0/1:12:9,3:40:-3.76,-0.00,-19.65	0/1:15:11,3:38:-3.16,-0.00,-23.86	0/0:28:26,2:40:-0.00,-3.43,-59.11	./.	0/1:10:7,3:40:-4.36,-0.00,-15.45	./.	0/0:13:12,1:18:-0.02,-1.36,-27.92	0/1:24:18,6:40:-7.37,-0.00,-37.67	0/0:31:28,2:40:-0.00,-4.03,-63.91	./.	./.	0/0:25:23,2:31:-0.00,-2.53,-51.91	0/1:13:7,6:40:-10.66,-0.00,-14.55	0/0:14:13,1:22:-0.01,-1.65,-30.31	0/0:32:29,3:28:-0.00,-2.23,-63.91
474	102	.	T	A	.	PASS	NS=69;AF=0.283	GT:DP:AD:GQ:GL	0/0:53:53,0:40:0.00,-16.75,-84.37	0/0:226:226,0:40:0.00,-66.89,-358.50	0/0:231:230,1:40:0.00,-66.76,-363.25	0/1:123:53,70:40:-73.88,0.00,-47.34	0/0:84:35,0:40:-0.00,-11.53,-55.85	0/0:52:51,1:40:-0.00,-14.87,-79.62	0/0:63:63,0:40:0.00,-19.65,-100.22	0/0:60:60,0:40:0.00,-18.78,-95.46	0/0:52:52,0:40:0.00,-16.46,-82.79	0/0:60:31,0:40:-0.00,-10.37,-49.51	0/0:51:50,1:40:-0.00,-14.58,-78.03	0/0:67:67,0:40:0.00,-20.80,-106.56	0/0:54:54,0:40:0.00,-17.04,-85.96	0/0:117:116,1:40:0.00,-33.71,-182.61	0/0:60:58,2:40:0.00,-15.61,-89.13	0/0:68:68,0:40:0.00,-21.09,-108.14	0/0:94:94,0:40:0.00,-28.63,-149.34	0/0:31:31,0:40:-0.00,-10.37,-49.51	0/0:29:29,0:40:-0.00,-9.79,-46.34	0/0:48:48,0:40:-0.00,-15.30,-76.45	0/0:54:53,1:40:0.00,-15.45,-82.79	0/0:40:40,0:40:-0.00,-12.98,-63.77	0/0:40:40,0:40:-0.00,-12.98,-63.77	0/0:37:37,0:40:-0.00,-12.11,-59.02	0/0:46:46,0:40:-0.00,-14.72,-73.28	0/0:29:29,0:40:-0.00,-9.79,-46.34	0/0:30:30,0:40:-0.00,-10.08,-47.93	0/0:25:25,0:40:-0.00,-8.63,-40.01	0/0:49:49,0:40:0.00,-15.59,-78.03	0/0:46:46,0:40:-0.00,-14.72,-73.28	0/0:23:23,0:40:-0.00,-8.05,-36.84	0/0:9:9,0:40:-0.00,-3.99,-14.65	0/0:31:31,0:40:-0.00,-10.37,-49.51	0/0:50:24,0:40:-0.00,-8.34,-38.42	0/0:24:24,0:40:-0.00,-8.34,-38.42	0/0:28:24,0:40:-0.00,-8.34,-38.42	0/0:30:30,0:40:-0.00,-10.08,-47.93	0/0:37:37,0:40:-0.00,-12.11,-59.02	0/0:45:45,0:40:-0.00,-14.43,-71.70	0/0:13:13,0:40:-0.00,-5.15,-20.99	0/0:71:69,2:40:0.00,-18.80,-106.56	1/1:73:0,73:40:-115.28,-22.15,0.00	1/1:55:0,55:40:-86.76,-16.93,0.00	1/1:68:0,68:40:-107.36,-20.70,0.00	1/1:64:0,64:40:-101.02,-19.54,0.00	1/1:39:1,38:40:-58.23,-10.71,-0.00	1/1:77:0,77:40:-121.62,-23.31,0.00	./.	./.	./.	1/1:73:0,73:40:-115.28,-22.15,0.00	1/1:72:2,70:40:-107.36,-18.69,0.00	1/1:120:0,120:40:-189.75,-35.78,0.00	1/1:91:0,91:40:-143.80,-27.37,0.00	1/1:80:0,80:40:-126.37,-24.18,0.00	1/1:133:0,133:40:-210.35,-39.54,0.00	1/1:109:0,109:40:-172.32,-32.59,0.00	1/1:55:0,55:40:-86.76,-16.93,0.00	1/1:58:0,58:40:-91.51,-17.80,0.00	1/1:78:0,78:40:-123.20,-23.60,0.00	1/1:113:0,113:40:-178.66,-33.75,0.00	1/1:76:0,76:40:-120.03,-23.02,0.00	1/1:54:0,54:40:-85.17,-16.64,0.00	0/0:61:61,0:40:0.00,-19.07,-97.05	0/0:97:97,0:40:0.00,-29.50,-154.09	0/0:147:78,0:40:0.00,-23.99,-123.99	0/0:72:40,0:40:-0.00,-12.98,-63.77	0/0:21:7,0:40:-0.00,-3.41,-11.48	0/0:106:105,1:40:0.00,-30.53,-165.18	0/0:69:69,0:40:0.00,-21.38,-109.72	0/0:66:66,0:40:0.00,-20.51,-104.97	0/0:113:113,0:40:0.00,-34.14,-179.44
476	45	.	A	G	.	PASS	NS=67;AF=0.157	GT:DP:AD:GQ:GL	0/0:23:23,0:40:-0.00,-7.88,-70.16	0/0:18:18,0:40:-0.00,-6.38,-55.07	0/0:23:23,0:40:-0.00,-7.88,-70.16	0/0:33:33,0:40:-0.00,-10.89,-100.33	0/0:19:19,0:40:-0.00,-6.68,-58.09	0/0:18:18,0:40:-0.00,-6.38,-55.07	0/0:11:11,0:40:-0.00,-4.27,-33.96	0/0:17:17,0:40:-0.00,-6.08,-52.06	0/0:13:13,0:40:-0.00,-4.88,-39.99	./.	0/1:17:8,9:40:-21.08,0.00,-18.83	0/1:20:9,11:40:-26.21,0.00,-20.94	0/1:10:7,3:40:-5.08,-0.00,-17.91	0/0:34:34,0:40:-0.00,-11.19,-103.35	0/0:18:18,0:40:-0.00,-6.38,-55.07	0/0:14:14,0:40:-0.00,-5.18,-43.01	0/0:21:20,0:40:-0.00,-6.98,-61.11	0/0:14:14,0:40:-0.00,-5.18,-43.01	0/0:17:17,0:40:-0.00,-6.08,-52.06	0/0:13:13,0:40:-0.00,-4.88,-39.99	0/0:16:16,0:40:-0.00,-5.78,-49.04	0/0:7:7,0:37:-0.00,-3.07,-21.89	0/0:15:15,0:40:-0.00,-5.48,-46.02	0/0:13:13,0:40:-0.00,-4.88,-39.99	0/0:9:9,0:40:-0.00,-3.67,-27.92	./.	0/0:12:12,0:40:-0.00,-4.57,-36.97	./.	0/0:8:8,0:40:-0.00,-3.37,-24.90	0/0:9:9,0:40:-0.00,-3.67,-27.92	./.	0/0:6:6,0:34:-0.00,-2.77,-18.87	0/0:13:13,0:40:-0.00,-4.88,-39.99	0/0:20:20,0:40:-0.00,-6.98,-61.11	0/0:10:10,0:40:-0.00,-3.97,-30.94	0/0:12:12,0:40:-0.00,-4.57,-36.97	0/0:13:13,0:40:-0.00,-4.88,-39.99	0/0:16:16,0:40:-0.00,-5.78,-49.04	0/0:15:15,0:40:-0.00,-5.48,-46.02	0/0:7:7,0:37:-0.00,-3.07,-21.89	0/0:12:12,0:40:-0.00,-4.57,-36.97	1/1:16:0,16:40:-47.50,-5.01,-0.00	0/1:19:9,10:40:-23.49,0.00,-21.24	1/1:15:0,15:40:-44.49,-4.71,-0.00	1/1:10:0,10:39:-29.40,-3.21,-0.00	0/0:28:28,0:40:-0.00,-9.38,-85.24	1/1:22:0,22:40:-65.61,-6.81,-0.00	1/1:15:0,15:40:-44.49,-4.71,-0.00	1/1:6:0,6:26:-17.34,-2.01,-0.00	1/1:22:0,22:40:-65.61,-6.81,-0.00	0/1:12:10,2:20:-1.47,-0.01,-26.38	0/0:5:5,0:31:-0.00,-2.47,-15.85	0/0:21:21,0:40:-0.00,-7.28,-64.13	1/1:13:0,13:40:-38.45,-4.11,-0.00	0/0:21:20,0:40:-0.00,-6.98,-61.11	0/0:29:29,0:40:-0.00,-9.69,-88.26	0/0:34:34,0:40:-0.00,-11.19,-103.35	0/0:6:6,0:34:-0.00,-2.77,-18.87	0/0:17:17,0:40:-0.00,-6.08,-52.06	0/0:17:17,0:40:-0.00,-6.08,-52.06	0/0:19:19,0:40:-0.00,-6.68,-58.09	0/0:12:12,0:40:-0.00,-4.57,-36.97	0/0:14:14,0:40:-0.00,-5.18,-43.01	0/0:15:15,0:40:-0.00,-5.48,-46.02	0/0:8:8,0:40:-0.00,-3.37,-24.90	0/0:31:30,1:40:-0.00,-7.27,-88.26	0/0:10:10,0:40:-0.00,-3.97,-30.94	./.	0/0:32:32,0:40:-0.00,-10.59,-97.31	0/0:15:15,0:40:-0.00,-5.48,-46.02	0/0:17:17,0:40:-0.00,-6.08,-52.06	0/0:28:28,0:40:-0.00,-9.38,-85.24
479	122	.	C	T	.	PASS	NS=64;AF=0.195	GT:DP:AD:GQ:GL	0/1:25:11,12:40:-18.59,0.00,-17.51	0/0:62:62,0:40:0.00,-18.75,-133.93	0/0:182:182,0:40:0.00,-54.50,-391.09	0/0:31:31,0:40:-0.00,-9.51,-67.50	0/0:33:33,0:40:-0.00,-10.11,-71.78	0/0:18:17,0:40:-0.00,-5.34,-37.50	0/0:26:25,0:40:-0.00,-7.72,-54.64	0/1:23:12,11:40:-16.44,0.00,-19.65	0/0:20:20,0:40:-0.00,-6.23,-43.93	0/0:37:37,0:40:-0.00,-11.30,-80.36	0/0:10:10,0:39:-0.00,-3.26,-22.50	./.	0/1:14:6,7:40:-10.85,-0.00,-9.77	0/0:42:41,0:40:-0.00,-12.49,-88.93	0/1:12:4,8:40:-13.29,-0.00,-5.79	1/1:18:0,17:40:-35.37,-4.28,-0.00	0/1:45:28,17:40:-22.75,0.00,-47.39	0/0:19:19,0:40:-0.00,-5.94,-41.78	0/0:13:12,0:40:-0.00,-3.85,-26.78	0/0:29:29,0:40:-0.00,-8.92,-63.21	0/1:20:11,9:40:-13.05,-0.00,-18.40	1/1:20:0,20:40:-41.80,-5.17,-0.00	0/1:10:4,6:40:-9.60,-0.00,-6.38	0/0:28:28,0:40:-0.00,-8.62,-61.07	0/0:20:18,0:40:-0.00,-5.64,-39.64	0/1:18:9,8:40:-11.80,-0.00,-15.01	0/0:20:19,0:40:-0.00,-5.94,-41.78	0/1:14:8,6:40:-8.41,-0.00,-13.76	0/1:16:6,10:40:-16.39,-0.00,-8.88	0/1:24:20,4:16:-1.18,-0.03,-36.53	./.	./.	0/0:39:39,0:40:-0.00,-11.90,-84.64	0/0:11:10,0:39:-0.00,-3.26,-22.50	0/0:13:13,0:40:-0.00,-4.15,-28.92	0/0:13:11,1:22:-0.01,-1.72,-22.50	./.	0/0:23:22,0:40:-0.00,-6.83,-48.21	0/0:18:18,0:40:-0.00,-5.64,-39.64	0/1:7:4,3:40:-4.07,-0.00,-7.28	0/1:25:17,8:40:-9.42,-0.00,-29.77	0/0:20:19,0:40:-0.00,-5.94,-41.78	./.	0/0:17:16,0:40:-0.00,-5.04,-35.35	0/0:21:20,0:40:-0.00,-6.23,-43.93	0/0:29:29,0:40:-0.00,-8.92,-63.21	0/0:23:23,0:40:-0.00,-7.13,-50.35	0/0:19:19,0:40:-0.00,-5.94,-41.78	./.	./.	0/0:7:7,0:30:-0.00,-2.36,-16.07	0/0:10:10,0:39:-0.00,-3.26,-22.50	0/0:26:26,0:40:-0.00,-8.02,-56.78	0/0:24:24,0:40:-0.00,-7.43,-52.50	0/0:15:15,0:40:-0.00,-4.75,-33.21	0/0:29:28,0:40:-0.00,-8.62,-61.07	0/1:36:13,23:40:-38.29,0.00,-17.92	0/1:18:10,8:40:-11.51,-0.00,-16.86	0/1:21:10,11:40:-17.04,0.00,-15.96	0/1:24:15,9:40:-11.86,-0.00,-25.78	0/1:24:7,17:40:-29.00,-0.00,-8.64	0/0:48:48,0:40:-0.00,-14.58,-103.93	1/1:18:0,18:40:-37.51,-4.57,-0.00	0/0:19:18,0:40:-0.00,-5.64,-39.64	0/0:20:18,0:40:-0.00,-5.64,-39.64	0/0:50:49,0:40:-0.00,-14.87,-106.07	0/1:18:10,8:40:-11.51,-0.00,-16.86	0/0:8:8,0:33:-0.00,-2.66,-18.21	0/0:38:38,0:40:-0.00,-11.60,-82.50	0/0:35:35,0:40:-0.00,-10.70,-76.07	0/0:39:39,0:40:-0.00,-11.90,-84.64	./.
480	44	.	C	G	.	PASS	NS=68;AF=0.250	GT:DP:AD:GQ:GL	0/1:51:24,27:40:-69.51,0.00,-60.84	./.	./.	0/0:41:41,0:40:-0.00,-12.57,-130.00	0/1:70:33,36:40:-92.46,0.00,-83.79	0/1:46:9,37:40:-102.53,0.00,-15.08	0/0:42:42,0:40:-0.00,-12.87,-133.15	0/1:52:30,22:40:-53.45,0.00,-79.45	0/0:22:22,0:40:-0.00,-6.86,-70.12	0/0:20:20,0:40:-0.00,-6.26,-63.82	0/1:23:11,11:40:-27.81,0.00,-28.60	0/1:72:34,38:40:-97.86,0.00,-86.04	0/0:30:30,0:40:-0.00,-9.26,-95.33	0/0:98:98,0:40:0.00,-29.71,-309.63	0/1:30:14,16:40:-41.16,0.00,-35.65	0/0:27:27,0:40:-0.00,-8.36,-85.88	0/0:60:60,0:40:0.00,-18.29,-189.87	0/1:33:11,22:40:-59.16,0.00,-25.29	0/1:17:8,9:40:-23.01,0.00,-20.65	0/1:48:30,18:40:-42.05,0.00,-80.65	0/0:20:20,0:40:-0.00,-6.26,-63.82	0/0:30:30,0:40:-0.00,-9.26,-95.33	0/0:25:25,0:40:-0.00,-7.76,-79.58	0/0:30:29,1:40:-0.00,-6.11,-89.03	0/1:27:8,19:40:-51.51,0.00,-17.64	0/0:24:24,0:40:-0.00,-7.46,-76.42	0/1:23:9,14:40:-36.96,0.00,-21.99	0/1:16:8,8:40:-20.16,-0.00,-20.95	0/0:37:37,0:40:-0.00,-11.37,-117.39	0/0:37:37,0:40:-0.00,-11.37,-117.39	0/0:19:19,0:40:-0.00,-5.96,-60.67	0/0:11:11,0:40:-0.00,-3.55,-35.46	0/0:20:20,0:40:-0.00,-6.26,-63.82	0/0:25:25,0:40:-0.00,-7.76,-79.58	0/0:17:17,0:40:-0.00,-5.36,-54.36	0/0:38:38,0:40:-0.00,-11.67,-120.54	0/0:15:15,0:40:-0.00,-4.75,-48.06	0/0:43:43,0:40:-0.00,-13.17,-136.30	0/1:46:22,24:40:-61.56,0.00,-56.05	0/1:21:8,13:40:-34.41,0.00,-19.44	./.	0/0:66:66,0:40:0.00,-20.09,-208.78	0/0:40:40,0:40:-0.00,-12.27,-126.85	0/0:82:82,0:40:-0.00,-24.90,-259.20	0/0:64:64,0:40:0.00,-19.49,-202.48	0/0:81:81,0:40:-0.00,-24.60,-256.05	0/0:38:38,0:40:-0.00,-11.67,-120.54	0/0:59:59,0:40:0.00,-17.99,-186.72	0/0:47:47,0:40:-0.00,-14.38,-148.91	0/0:38:38,0:40:-0.00,-11.67,-120.54	0/0:31:31,0:40:-0.00,-9.57,-98.48	0/0:35:35,0:40:-0.00,-10.77,-111.09	0/0:61:60,0:40:0.00,-18.29,-189.87	0/0:41:41,0:40:-0.00,-12.57,-130.00	0/0:51:51,0:40:-0.00,-15.58,-161.51	0/0:129:129,0:40:0.00,-39.04,-407.32	1/1:78:0,78:40:-245.02,-22.91,-0.00	0/1:34:18,16:40:-39.95,0.00,-47.05	0/1:28:14,14:40:-35.46,0.00,-36.25	1/1:42:0,42:40:-131.57,-12.08,-0.00	1/1:61:0,61:40:-191.44,-17.80,-0.00	1/1:46:0,46:40:-144.17,-13.29,-0.00	1/1:18:0,18:40:-55.93,-4.86,-0.00	0/1:36:14,22:40:-58.26,0.00,-33.84	0/0:40:40,0:40:-0.00,-12.27,-126.85	0/0:69:69,0:40:0.00,-20.99,-218.24	1/1:35:0,35:40:-109.51,-9.98,-0.00	0/1:6:2,4:40:-10.56,-0.00,-5.05	./.	0/1:67:22,44:40:-118.57,0.00,-50.03	0/1:55:18,37:40:-99.82,0.00,-40.73	0/1:127:56,71:40:-185.31,0.00,-138.83
487	66	.	G	T	.	PASS	NS=69;AF=0.478	GT:DP:AD:GQ:GL	0/1:20:13,7:40:-16.42,0.00,-35.77	0/1:27:14,13:40:-33.62,0.00,-36.89	0/1:28:18,10:40:-23.67,0.00,-49.46	0/1:17:12,5:40:-10.88,-0.00,-33.46	1/1:11:0,11:40:-35.36,-3.36,-0.00	1/1:7:0,7:27:-22.49,-2.16,-0.00	1/1:9:0,9:34:-28.92,-2.76,-0.00	1/1:10:0,10:37:-32.14,-3.06,-0.00	0/1:7:5,2:40:-4.24,-0.00,-13.94	0/1:20:14,6:40:-13.20,-0.00,-38.99	0/1:11:7,4:40:-9.47,-0.00,-19.17	0/1:23:17,6:40:-12.30,-0.00,-47.74	0/0:20:20,0:40:-0.00,-6.11,-64.41	1/1:15:0,15:40:-48.23,-4.56,-0.00	1/1:5:0,5:21:-16.06,-1.57,-0.01	0/0:7:7,0:28:-0.00,-2.20,-22.58	1/1:8:0,8:31:-25.70,-2.46,-0.00	1/1:9:0,9:34:-28.92,-2.76,-0.00	1/1:13:0,13:40:-41.79,-3.96,-0.00	1/1:6:0,6:24:-19.27,-1.86,-0.01	1/1:8:0,8:31:-25.70,-2.46,-0.00	1/1:8:0,8:31:-25.70,-2.46,-0.00	./.	0/1:20:15,4:40:-7.06,-0.00,-42.51	0/1:10:5,5:40:-12.99,-0.00,-13.03	0/1:8:6,2:40:-3.94,-0.00,-16.85	0/0:11:11,0:40:-0.00,-3.40,-35.45	0/1:10:5,5:40:-12.99,-0.00,-13.03	0/0:19:19,0:40:-0.00,-5.81,-61.20	0/0:11:11,0:40:-0.00,-3.40,-35.45	0/1:11:5,6:40:-15.91,-0.00,-12.73	0/1:13:10,3:40:-5.65,-0.00,-28.22	1/1:8:0,8:31:-25.70,-2.46,-0.00	1/1:10:0,10:37:-32.14,-3.06,-0.00	1/1:34:0,34:40:-109.38,-10.28,-0.00	0/1:8:3,5:40:-13.59,-0.00,-7.20	1/1:9:0,9:34:-28.92,-2.76,-0.00	1/1:12:0,12:40:-38.58,-3.66,-0.00	0/0:8:8,0:31:-0.00,-2.50,-25.79	./.	0/0:11:11,0:40:-0.00,-3.40,-35.45	0/0:21:21,0:40:-0.00,-6.41,-67.63	0/0:16:16,0:40:-0.00,-4.91,-51.54	0/0:12:12,0:40:-0.00,-3.70,-38.67	0/0:19:19,0:40:-0.00,-5.81,-61.20	0/0:19:19,0:40:-0.00,-5.81,-61.20	0/0:7:7,0:28:-0.00,-2.20,-22.58	0/0:12:12,0:40:-0.00,-3.70,-38.67	0/0:9:9,0:34:-0.00,-2.80,-29.01	0/0:8:8,0:31:-0.00,-2.50,-25.79	0/0:7:7,0:28:-0.00,-2.20,-22.58	0/0:20:20,0:40:-0.00,-6.11,-64.41	0/0:9:9,0:34:-0.00,-2.80,-29.01	0/0:11:11,0:40:-0.00,-3.40,-35.45	0/0:6:6,0:25:-0.01,-1.91,-19.36	0/0:16:16,0:40:-0.00,-4.91,-51.54	1/1:14:0,14:40:-45.01,-4.26,-0.00	1/1:6:0,6:24:-19.27,-1.86,-0.01	0/0:21:20,1:39:-0.00,-3.19,-61.20	1/1:4:0,4:17:-12.85,-1.28,-0.02	0/1:11:9,2:37:-3.03,-0.00,-25.61	0/1:19:13,6:40:-13.50,-0.00,-36.07	1/1:4:0,4:17:-12.85,-1.28,-0.02	0/1:9:4,5:40:-13.29,-0.00,-10.12	0/1:12:4,8:40:-22.04,-0.00,-9.21	0/1:22:16,6:40:-12.60,-0.00,-44.83	1/1:10:0,10:37:-32.14,-3.06,-0.00	./.	1/1:11:0,11:40:-35.36,-3.36,-0.00	0/0:22:22,0:40:-0.00,-6.71,-70.85	0/0:23:23,0:40:-0.00,-7.01,-74.07	0/0:19:19,0:40:-0.00,-5.81,-61.20
499	7	.	C	G	.	PASS	NS=71;AF=0.056	GT:DP:AD:GQ:GL	0/0:23:23,0:40:-0.00,-7.77,-77.34	0/0:117:117,0:40:0.00,-36.05,-386.00	0/0:130:130,0:40:0.00,-39.96,-428.69	0/0:69:69,0:40:-0.00,-21.61,-228.38	0/0:65:65,0:40:0.00,-20.41,-215.25	0/0:39:39,0:40:-0.00,-12.59,-129.88	0/0:46:46,0:40:-0.00,-14.69,-152.86	0/0:41:41,0:40:-0.00,-13.19,-136.44	0/0:28:28,0:40:-0.00,-9.28,-93.75	0/0:56:56,0:40:0.00,-17.70,-185.70	0/0:38:38,0:40:-0.00,-12.29,-126.59	0/0:50:50,0:40:-0.00,-15.90,-166.00	0/0:36:36,0:40:-0.00,-11.68,-120.02	0/0:82:82,0:40:0.00,-25.52,-271.07	0/0:41:41,0:40:-0.00,-13.19,-136.44	0/0:44:44,0:40:-0.00,-14.09,-146.29	0/0:51:51,0:40:-0.00,-16.20,-169.28	0/0:33:33,0:40:-0.00,-10.78,-110.17	0/0:35:35,0:40:-0.00,-11.38,-116.74	0/0:56:56,0:40:0.00,-17.70,-185.70	0/0:48:48,0:40:-0.00,-15.29,-159.43	0/0:32:32,0:40:-0.00,-10.48,-106.89	0/0:37:37,0:40:-0.00,-11.98,-123.31	0/0:42:42,0:40:-0.00,-13.49,-139.73	0/0:36:36,0:40:-0.00,-11.68,-120.02	0/0:41:41,0:40:-0.00,-13.19,-136.44	0/0:29:29,0:40:-0.00,-9.58,-97.04	0/1:45:24,21:40:-54.57,0.00,-66.23	0/0:42:42,0:40:-0.00,-13.49,-139.73	0/1:27:10,17:40:-46.85,0.00,-25.67	0/1:33:14,19:40:-51.61,0.00,-37.00	0/1:24:15,9:40:-21.48,0.00,-42.99	0/0:48:48,0:40:-0.00,-15.29,-159.43	0/0:31:31,0:40:-0.00,-10.18,-103.61	0/0:40:40,0:40:-0.00,-12.89,-133.16	0/0:40:40,0:40:-0.00,-12.89,-133.16	0/0:50:50,0:40:-0.00,-15.90,-166.00	0/0:59:59,0:40:0.00,-18.60,-195.55	0/1:15:10,5:40:-11.05,-0.00,-29.28	0/0:42:42,0:40:-0.00,-13.49,-139.73	0/0:31:30,0:40:-0.00,-9.88,-100.32	0/0:69:69,0:40:-0.00,-21.61,-228.38	0/0:33:33,0:40:-0.00,-10.78,-110.17	0/0:58:58,0:40:0.00,-18.30,-192.26	0/0:48:48,0:40:-0.00,-15.29,-159.43	0/0:54:53,0:40:0.00,-16.80,-175.85	0/0:28:28,0:40:-0.00,-9.28,-93.75	0/0:28:28,0:40:-0.00,-9.28,-93.75	0/0:22:22,0:40:-0.00,-7.47,-74.05	0/0:31:31,0:40:-0.00,-10.18,-103.61	0/0:32:32,0:40:-0.00,-10.48,-106.89	0/0:18:18,0:40:-0.00,-6.27,-60.92	0/0:45:45,0:40:-0.00,-14.39,-149.58	0/0:22:22,0:40:-0.00,-7.47,-74.05	0/0:30:30,0:40:-0.00,-9.88,-100.32	0/0:43:43,0:40:-0.00,-13.79,-143.01	0/1:62:35,27:40:-69.15,0.00,-97.24	0/1:25:15,10:40:-24.46,0.00,-42.69	0/1:29:10,19:40:-52.81,0.00,-25.07	0/0:25:25,0:40:-0.00,-8.37,-83.90	0/0:44:44,0:40:-0.00,-14.09,-146.29	0/0:37:37,0:40:-0.00,-11.98,-123.31	0/0:13:13,0:40:-0.00,-4.77,-44.50	0/0:32:31,0:40:-0.00,-10.18,-103.61	0/0:30:30,0:40:-0.00,-9.88,-100.32	0/0:62:62,0:40:0.00,-19.50,-205.40	0/0:24:24,0:40:-0.00,-8.07,-80.62	./.	0/0:50:50,0:40:-0.00,-15.90,-166.00	0/0:36:36,0:40:-0.00,-11.68,-120.02	0/0:40:40,0:40:-0.00,-12.89,-133.16	0/0:41:41,0:40:-0.00,-13.19,-136.44
500	47	.	A	C	.	PASS	NS=63;AF=0.492	GT:DP:AD:GQ:GL	0/1:48:19,29:40:-99.08,0.00,-60.00	0/1:187:100,86:40:-280.45,0.00,-335.22	0/0:135:135,0:40:0.00,-40.51,-527.96	0/1:111:45,66:40:-224.81,0.00,-142.71	0/1:107:44,63:40:-214.28,0.00,-140.00	0/1:45:19,26:40:-88.25,0.00,-60.90	0/1:68:34,34:40:-112.61,0.00,-112.64	0/1:59:25,34:40:-115.32,0.00,-80.15	0/0:55:55,0:40:0.00,-16.44,-215.11	0/1:70:32,38:40:-127.65,0.00,-104.21	0/1:38:16,22:40:-74.71,0.00,-51.27	0/0:108:108,0:40:-0.00,-32.39,-422.37	0/0:72:72,0:40:0.00,-21.55,-281.59	0/1:167:77,90:40:-301.81,0.00,-251.00	0/0:70:70,0:40:0.00,-20.95,-273.77	0/0:70:70,0:40:0.00,-20.95,-273.77	0/1:98:52,46:40:-150.51,0.00,-174.00	1/1:66:0,66:40:-258.08,-19.73,0.00	./.	0/1:63:26,37:40:-125.85,0.00,-82.86	0/1:77:35,42:40:-141.19,0.00,-113.84	./.	0/1:68:26,42:40:-143.90,0.00,-81.35	0/0:60:60,0:40:0.00,-17.94,-234.66	0/1:50:17,33:40:-114.12,0.00,-51.57	0/1:69:38,31:40:-100.58,0.00,-127.98	./.	0/1:60:33,27:40:-87.65,0.00,-111.13	0/0:78:78,0:40:0.00,-23.36,-305.05	0/1:65:43,22:40:-66.59,0.00,-148.73	./.	0/0:37:37,0:40:-0.00,-11.02,-144.72	0/1:96:48,48:40:-158.94,0.00,-158.96	1/1:71:0,71:40:-277.64,-21.23,-0.00	0/1:77:33,44:40:-149.01,0.00,-106.02	./.	0/1:80:32,48:40:-163.75,0.00,-101.20	./.	0/0:21:21,0:40:-0.00,-6.20,-82.15	./.	0/0:61:61,0:40:0.00,-18.24,-238.57	1/1:98:0,98:40:-383.22,-29.36,0.00	1/1:72:0,72:40:-281.55,-21.53,0.00	./.	./.	1/1:92:0,92:40:-359.76,-27.55,-0.00	1/1:53:1,52:40:-199.42,-11.90,-0.00	1/1:63:0,63:40:-246.35,-18.82,-0.00	1/1:65:0,65:40:-254.17,-19.42,0.00	1/1:68:0,68:40:-265.90,-20.33,-0.00	1/1:36:0,36:40:-140.76,-10.70,-0.00	1/1:56:0,56:40:-218.98,-16.72,-0.00	1/1:108:0,108:40:-422.33,-32.37,-0.00	1/1:49:0,49:40:-191.60,-14.61,-0.00	1/1:48:0,48:40:-187.69,-14.31,-0.00	1/1:107:0,107:40:-418.42,-32.07,0.00	0/0:110:110,0:40:0.00,-32.99,-430.20	0/0:42:42,0:40:-0.00,-12.52,-164.27	0/0:41:41,0:40:-0.00,-12.22,-160.36	1/1:48:0,48:40:-187.69,-14.31,-0.00	0/1:47:31,16:40:-48.54,0.00,-107.22	0/0:61:61,0:40:0.00,-18.24,-238.57	1/1:52:0,52:40:-203.33,-15.51,-0.00	0/0:55:55,0:40:0.00,-16.44,-215.11	0/1:64:37,27:40:-86.44,0.00,-125.57	0/0:88:88,0:40:0.00,-26.37,-344.16	0/0:59:59,0:40:0.00,-17.64,-230.75	0/1:23:10,13:40:-44.03,0.00,-32.32	1/1:90:0,90:40:-351.94,-26.95,0.00	0/1:65:32,33:40:-109.61,0.00,-105.72	0/1:66:38,28:40:-89.75,0.00,-128.88	0/0:46:46,0:40:-0.00,-13.73,-179.91
508	121	.	G	A	.	PASS	NS=68;AF=0.184	GT:DP:AD:GQ:GL	0/0:57:55,2:40:-0.00,-13.14,-123.54	0/0:153:153,0:40:0.00,-46.47,-355.24	0/0:280:280,0:40:0.00,-84.44,-649.50	0/0:71:71,0:40:0.00,-21.96,-165.25	0/0:68:67,1:40:0.00,-18.74,-153.66	./.	0/0:39:39,0:40:-0.00,-12.39,-91.10	0/0:35:34,0:40:-0.00,-10.90,-79.52	0/0:57:57,0:40:-0.00,-17.77,-132.81	0/0:46:46,0:40:-0.00,-14.49,-107.32	0/0:44:44,0:40:-0.00,-13.89,-102.69	0/0:50:50,0:40:-0.00,-15.68,-116.59	0/0:47:47,0:40:-0.00,-14.78,-109.64	0/0:41:41,0:40:-0.00,-12.99,-95.74	0/0:27:27,0:40:-0.00,-8.81,-63.30	0/0:19:19,0:40:-0.00,-6.41,-44.76	0/0:58:56,0:40:0.00,-17.47,-130.49	./.	0/0:19:19,0:40:-0.00,-6.41,-44.76	./.	0/0:42:42,0:40:-0.00,-13.29,-98.05	0/0:8:8,0:38:-0.00,-3.13,-19.28	0/0:45:45,0:40:-0.00,-14.19,-105.00	0/0:25:24,0:40:-0.00,-7.91,-56.35	0/0:17:17,0:40:-0.00,-5.82,-40.13	0/0:19:19,0:40:-0.00,-6.41,-44.76	0/0:21:21,0:40:-0.00,-7.01,-49.40	0/0:53:53,0:40:0.00,-16.58,-123.54	0/0:30:30,0:40:-0.00,-9.70,-70.25	0/0:28:28,0:40:-0.00,-9.10,-65.62	0/0:25:25,0:40:-0.00,-8.21,-58.66	0/0:12:12,0:40:-0.00,-4.32,-28.54	0/0:38:38,0:40:-0.00,-12.09,-88.79	0/0:20:20,0:40:-0.00,-6.71,-47.08	0/0:27:27,0:40:-0.00,-8.81,-63.30	0/0:19:19,0:40:-0.00,-6.41,-44.76	0/0:31:31,0:40:-0.00,-10.00,-72.57	0/0:38:38,0:40:-0.00,-12.09,-88.79	0/0:28:28,0:40:-0.00,-9.10,-65.62	./.	0/0:29:28,0:40:-0.00,-9.10,-65.62	1/1:97:0,92:40:-212.42,-27.50,0.00	1/1:44:0,42:40:-96.57,-12.55,-0.00	0/1:73:40,33:40:-53.90,0.00,-70.86	1/1:56:0,52:40:-119.74,-15.54,0.00	1/1:120:0,117:40:-270.35,-34.97,0.00	0/0:83:83,0:40:0.00,-25.55,-193.05	1/1:82:1,78:40:-177.67,-21.29,0.00	0/1:49:23,26:40:-44.86,0.00,-38.65	1/1:85:0,84:40:-193.89,-25.11,0.00	1/1:62:0,62:40:-142.91,-18.53,0.00	0/0:61:61,0:40:0.00,-18.97,-142.08	0/1:83:61,21:40:-23.41,0.00,-116.83	1/1:56:0,55:40:-126.70,-16.44,0.00	0/1:46:32,13:40:-15.93,0.00,-60.70	0/1:60:24,36:40:-64.74,0.00,-37.68	0/0:53:53,0:40:0.00,-16.58,-123.54	0/1:52:33,19:40:-27.74,0.00,-60.92	0/0:51:51,0:40:-0.00,-15.98,-118.91	0/1:71:33,36:40:-62.05,0.00,-55.84	0/1:78:37,39:40:-66.91,0.00,-63.01	0/0:79:79,0:40:0.00,-24.35,-183.78	0/1:43:26,17:40:-25.80,0.00,-47.39	0/0:21:21,0:40:-0.00,-7.01,-49.40	0/0:60:60,0:40:0.00,-18.67,-139.76	0/0:125:124,0:40:0.00,-37.80,-288.05	0/0:8:8,0:38:-0.00,-3.13,-19.28	0/0:14:14,0:40:-0.00,-4.92,-33.18	0/0:55:54,0:40:0.00,-16.88,-125.86	0/0:80:79,0:40:-0.00,-24.35,-183.78	0/0:71:70,0:40:-0.00,-21.66,-162.93	0/0:110:108,1:40:0.00,-31.00,-248.66
518	47	.	T	C	.	PASS	NS=64;AF=0.219	GT:DP:AD:GQ:GL	1/1:26:0,23:40:-44.63,-7.89,-0.00	0/0:1:1,0:24:-0.01,-1.90,-2.49	0/0:32:32,0:40:-0.00,-11.07,-63.34	0/0:1:1,0:24:-0.01,-1.90,-2.49	0/0:29:29,0:40:-0.00,-10.19,-57.45	1/1:39:0,37:40:-72.11,-12.03,-0.00	1/1:27:0,26:40:-50.52,-8.77,-0.00	1/1:27:0,25:40:-48.56,-8.48,-0.00	./.	0/0:29:29,0:40:-0.00,-10.19,-57.45	0/0:8:8,0:40:-0.00,-3.96,-16.23	0/0:28:28,0:40:-0.00,-9.89,-55.49	0/0:18:18,0:40:-0.00,-6.93,-35.86	1/1:75:0,71:40:-138.86,-22.11,0.00	1/1:24:0,23:40:-44.63,-7.89,-0.00	1/1:19:0,19:40:-36.78,-6.70,-0.00	0/0:15:15,0:40:-0.00,-6.04,-29.97	./.	1/1:13:0,12:40:-23.04,-4.63,-0.00	0/0:1:1,0:24:-0.01,-1.90,-2.49	./.	0/0:8:7,0:40:-0.00,-3.67,-14.26	0/0:4:4,0:34:-0.00,-2.78,-8.38	0/0:20:20,0:40:-0.00,-7.52,-39.78	0/0:1:1,0:24:-0.01,-1.90,-2.49	1/1:20:0,18:40:-34.81,-6.40,-0.00	0/0:5:5,0:37:-0.00,-3.07,-10.34	0/0:2:2,0:28:-0.00,-2.19,-4.45	0/0:22:22,0:40:-0.00,-8.11,-43.71	0/0:13:13,0:40:-0.00,-5.44,-26.04	./.	0/0:6:6,0:40:-0.00,-3.37,-12.30	1/1:27:0,27:40:-52.48,-9.07,-0.00	0/0:7:7,0:40:-0.00,-3.67,-14.26	1/1:17:0,16:40:-30.89,-5.81,-0.00	./.	0/0:11:10,0:40:-0.00,-4.56,-20.15	0/0:9:8,0:40:-0.00,-3.96,-16.23	1/1:14:0,14:40:-26.96,-5.22,-0.00	0/0:12:12,0:40:-0.00,-5.15,-24.08	1/1:39:0,39:40:-76.04,-12.63,-0.00	0/0:23:23,0:40:-0.00,-8.41,-45.67	0/0:12:12,0:40:-0.00,-5.15,-24.08	0/0:16:16,0:40:-0.00,-6.33,-31.93	0/0:27:26,0:40:-0.00,-9.30,-51.56	0/0:20:20,0:40:-0.00,-7.52,-39.78	0/0:20:20,0:40:-0.00,-7.52,-39.78	./.	0/0:15:15,0:40:-0.00,-6.04,-29.97	0/0:15:15,0:40:-0.00,-6.04,-29.97	0/0:15:15,0:40:-0.00,-6.04,-29.97	0/0:20:20,0:40:-0.00,-7.52,-39.78	0/0:18:18,0:40:-0.00,-6.93,-35.86	0/0:19:19,0:40:-0.00,-7.22,-37.82	0/0:15:15,0:40:-0.00,-6.04,-29.97	0/0:28:28,0:40:-0.00,-9.89,-55.49	0/0:38:38,0:40:-0.00,-12.85,-75.12	0/0:11:11,0:40:-0.00,-4.85,-22.12	0/0:13:13,0:40:-0.00,-5.44,-26.04	0/0:11:11,0:40:-0.00,-4.85,-22.12	0/0:17:17,0:40:-0.00,-6.63,-33.90	0/0:15:15,0:40:-0.00,-6.04,-29.97	./.	0/0:2:2,0:28:-0.00,-2.19,-4.45	0/0:14:14,0:40:-0.00,-5.74,-28.01	1/1:41:0,38:40:-74.08,-12.33,-0.00	0/0:9:9,0:40:-0.00,-4.26,-18.19	./.	0/0:13:13,0:40:-0.00,-5.44,-26.04	0/0:22:22,0:40:-0.00,-8.11,-43.71	0/0:12:12,0:40:-0.00,-5.15,-24.08	0/0:13:13,0:40:-0.00,-5.44,-26.04
524	137	.	C	T	.	PASS	NS=69;AF=0.051	GT:DP:AD:GQ:GL	0/1:8:4,4:40:-4.68,-0.00,-6.20	0/0:22:22,0:40:-0.00,-7.53,-45.83	0/0:28:28,0:40:-0.00,-9.31,-57.92	1/1:26:0,26:40:-50.85,-7.20,-0.00	0/0:31:30,0:40:-0.00,-9.91,-61.95	0/0:13:13,0:40:-0.00,-4.86,-27.71	0/0:19:19,0:40:-0.00,-6.64,-39.79	0/0:12:12,0:40:-0.00,-4.56,-25.69	0/0:8:7,0:37:-0.00,-3.08,-15.62	0/0:16:16,0:40:-0.00,-5.75,-33.75	0/0:10:10,0:40:-0.00,-3.97,-21.66	0/0:26:26,0:40:-0.00,-8.72,-53.89	0/0:12:12,0:40:-0.00,-4.56,-25.69	0/0:47:47,0:40:-0.00,-14.95,-96.19	0/0:14:14,0:40:-0.00,-5.16,-29.72	0/0:17:17,0:40:-0.00,-6.05,-35.76	0/1:18:9,9:40:-11.78,-0.00,-13.31	0/0:5:5,0:31:-0.00,-2.49,-11.59	0/0:15:14,0:40:-0.00,-5.16,-29.72	0/0:19:19,0:40:-0.00,-6.64,-39.79	0/0:17:17,0:40:-0.00,-6.05,-35.76	0/0:12:11,0:40:-0.00,-4.27,-23.68	0/0:16:16,0:40:-0.00,-5.75,-33.75	0/0:8:8,0:40:-0.00,-3.37,-17.63	./.	0/0:16:16,0:40:-0.00,-5.75,-33.75	0/1:19:9,10:40:-13.50,-0.00,-13.01	./.	0/0:20:20,0:40:-0.00,-6.94,-41.81	0/0:12:12,0:40:-0.00,-4.56,-25.69	0/0:12:12,0:40:-0.00,-4.56,-25.69	0/0:5:5,0:31:-0.00,-2.49,-11.59	0/0:13:13,0:40:-0.00,-4.86,-27.71	0/1:10:5,5:40:-6.10,-0.00,-7.62	0/0:12:12,0:40:-0.00,-4.56,-25.69	0/1:17:4,12:40:-18.42,-0.00,-3.83	0/0:20:19,0:40:-0.00,-6.64,-39.79	0/0:16:15,0:40:-0.00,-5.45,-31.73	0/0:10:9,0:40:-0.00,-3.67,-19.65	0/0:9:9,0:40:-0.00,-3.67,-19.65	0/0:25:25,0:40:-0.00,-8.42,-51.88	0/0:39:36,0:40:-0.00,-11.69,-74.03	0/0:13:13,0:40:-0.00,-4.86,-27.71	0/0:27:26,0:40:-0.00,-8.72,-53.89	0/0:27:27,0:40:-0.00,-9.01,-55.90	0/0:36:35,0:40:-0.00,-11.39,-72.02	0/0:11:11,0:40:-0.00,-4.27,-23.68	0/0:16:16,0:40:-0.00,-5.75,-33.75	0/0:16:16,0:40:-0.00,-5.75,-33.75	0/0:15:15,0:40:-0.00,-5.45,-31.73	0/0:12:12,0:40:-0.00,-4.56,-25.69	0/0:17:17,0:40:-0.00,-6.05,-35.76	0/0:11:11,0:40:-0.00,-4.27,-23.68	0/0:12:11,0:40:-0.00,-4.27,-23.68	0/0:19:19,0:40:-0.00,-6.64,-39.79	0/0:41:40,0:40:-0.00,-12.87,-82.09	0/0:31:28,0:40:-0.00,-9.31,-57.92	0/0:14:14,0:40:-0.00,-5.16,-29.72	0/0:15:13,0:40:-0.00,-4.86,-27.71	0/0:12:12,0:40:-0.00,-4.56,-25.69	0/0:13:12,0:40:-0.00,-4.56,-25.69	0/0:13:13,0:40:-0.00,-4.86,-27.71	0/0:4:4,0:28:-0.00,-2.19,-9.58	0/0:24:24,0:40:-0.00,-8.12,-49.86	0/0:15:15,0:40:-0.00,-5.45,-31.73	0/0:25:25,0:40:-0.00,-8.42,-51.88	0/0:26:26,0:40:-0.00,-8.72,-53.89	./.	0/0:38:38,0:40:-0.00,-12.28,-78.06	0/0:14:12,0:40:-0.00,-4.56,-25.69	0/0:15:15,0:40:-0.00,-5.45,-31.73	0/0:22:22,0:40:-0.00,-7.53,-45.83
527	138	.	G	C	.	PASS	NS=64;AF=0.320	GT:DP:AD:GQ:GL	0/1:15:10,5:40:-8.62,-0.00,-22.44	0/1:21:11,10:40:-20.17,0.00,-23.31	0/0:35:35,0:40:-0.00,-10.72,-93.88	0/1:22:12,10:40:-19.87,0.00,-25.68	1/1:19:1,18:34:-44.90,-2.78,-0.00	1/1:19:0,18:40:-47.57,-5.15,-0.00	0/0:18:18,0:40:-0.00,-5.62,-48.51	0/0:11:11,0:40:-0.00,-3.52,-29.83	0/1:13:4,9:40:-19.90,-0.00,-7.03	./.	0/0:20:20,0:40:-0.00,-6.22,-53.85	0/0:22:22,0:40:-0.00,-6.82,-59.19	0/0:11:11,0:40:-0.00,-3.52,-29.83	1/1:35:0,35:40:-92.94,-10.25,-0.00	1/1:13:0,13:40:-34.22,-3.65,-0.00	1/1:12:0,12:40:-31.55,-3.35,-0.00	0/1:25:13,11:40:-21.94,0.00,-27.75	./.	1/1:17:0,17:40:-44.90,-4.85,-0.00	1/1:20:0,20:40:-52.90,-5.75,-0.00	0/1:15:11,4:40:-5.96,-0.00,-25.11	0/1:8:4,4:40:-8.06,-0.00,-8.53	0/1:19:11,8:40:-15.43,0.00,-23.91	0/1:20:10,10:40:-20.47,0.00,-20.94	1/1:17:0,17:40:-44.90,-4.85,-0.00	0/1:16:11,5:40:-8.32,-0.00,-24.81	0/1:13:6,7:40:-14.56,-0.00,-12.37	0/0:6:6,0:26:-0.00,-2.02,-16.49	0/0:14:13,1:23:-0.01,-1.76,-32.51	./.	0/0:11:11,0:40:-0.00,-3.52,-29.83	./.	0/1:8:5,3:40:-5.39,-0.00,-11.20	0/1:16:8,8:40:-16.33,0.00,-16.80	./.	0/1:11:2,9:29:-20.50,-0.00,-2.29	0/0:14:13,0:40:-0.00,-4.12,-35.17	0/0:18:18,0:40:-0.00,-5.62,-48.51	./.	0/0:5:5,0:23:-0.01,-1.73,-13.83	0/0:27:27,0:40:-0.00,-8.32,-72.53	0/0:43:42,0:40:-0.00,-12.82,-112.56	0/0:22:22,0:40:-0.00,-6.82,-59.19	0/0:14:14,0:40:-0.00,-4.42,-37.84	0/0:24:24,0:40:-0.00,-7.42,-64.52	0/0:27:27,0:40:-0.00,-8.32,-72.53	0/0:24:24,0:40:-0.00,-7.42,-64.52	0/0:16:16,0:40:-0.00,-5.02,-43.17	0/0:17:17,0:40:-0.00,-5.32,-45.84	0/0:19:19,0:40:-0.00,-5.92,-51.18	0/0:11:11,0:40:-0.00,-3.52,-29.83	0/0:17:17,0:40:-0.00,-5.32,-45.84	0/0:24:24,0:40:-0.00,-7.42,-64.52	0/0:15:15,0:40:-0.00,-4.72,-40.51	0/0:13:13,0:40:-0.00,-4.12,-35.17	0/0:39:39,0:40:-0.00,-11.92,-104.56	0/1:25:16,9:40:-16.30,0.00,-35.45	1/1:9:0,9:31:-23.55,-2.45,-0.00	0/1:14:9,5:40:-8.92,-0.00,-20.07	./.	0/0:12:12,0:40:-0.00,-3.82,-32.50	0/0:13:13,0:40:-0.00,-4.12,-35.17	0/1:12:8,3:40:-4.49,-0.00,-18.30	0/0:15:14,1:26:-0.00,-2.05,-35.17	0/1:28:15,13:40:-26.07,0.00,-31.88	1/1:32:0,32:40:-84.93,-9.35,-0.00	0/0:17:17,0:40:-0.00,-5.32,-45.84	1/1:8:0,8:27:-20.88,-2.15,-0.00	0/1:33:16,17:40:-35.25,0.00,-33.05	0/0:16:16,0:40:-0.00,-5.02,-43.17	./.	0/0:27:27,0:40:-0.00,-8.32,-72.53
530	59	.	G	A	.	PASS	NS=66;AF=0.076	GT:DP:AD:GQ:GL	0/0:47:47,0:40:-0.00,-15.06,-131.33	0/0:123:123,0:40:0.00,-37.88,-341.54	0/0:118:118,0:40:0.00,-36.38,-327.71	0/0:69:69,0:40:-0.00,-21.67,-192.18	0/0:56:55,0:40:-0.00,-17.47,-153.46	./.	0/0:50:49,0:40:0.00,-15.66,-136.86	0/0:18:18,0:40:-0.00,-6.35,-51.12	0/0:34:34,0:40:-0.00,-11.16,-95.37	0/0:61:61,0:40:-0.00,-19.27,-170.05	0/0:35:34,0:40:-0.00,-11.16,-95.37	0/1:109:43,66:40:-148.87,0.00,-86.59	0/1:26:14,12:40:-24.43,0.00,-31.30	0/0:105:105,0:40:0.00,-32.48,-291.75	0/0:24:23,1:40:-0.00,-5.39,-62.18	0/0:33:33,0:40:-0.00,-10.86,-92.61	0/0:91:91,0:40:0.00,-28.28,-253.03	0/0:11:11,0:40:-0.00,-4.25,-31.76	0/0:31:31,0:40:-0.00,-10.26,-87.08	0/0:37:37,0:40:-0.00,-12.06,-103.67	0/0:35:35,0:40:-0.00,-11.46,-98.14	0/0:40:39,0:40:-0.00,-12.66,-109.20	0/0:47:47,0:40:-0.00,-15.06,-131.33	0/0:47:47,0:40:-0.00,-15.06,-131.33	0/0:12:12,0:40:-0.00,-4.55,-34.52	0/0:37:37,0:40:-0.00,-12.06,-103.67	0/0:21:21,0:40:-0.00,-7.26,-59.42	0/0:38:38,0:40:-0.00,-12.36,-106.44	0/1:52:29,23:40:-47.05,0.00,-64.98	1/1:17:0,17:40:-45.69,-4.72,-0.00	0/1:25:16,9:40:-16.44,0.00,-37.13	0/0:23:23,0:40:-0.00,-7.86,-64.95	0/0:54:54,0:40:-0.00,-17.17,-150.69	0/0:33:33,0:40:-0.00,-10.86,-92.61	0/0:30:30,0:40:-0.00,-9.96,-84.31	0/0:34:34,0:40:-0.00,-11.16,-95.37	0/0:51:51,0:40:0.00,-16.26,-142.40	0/0:72:72,0:40:0.00,-22.57,-200.48	0/1:45:23,22:40:-46.39,0.00,-50.49	0/0:25:25,0:40:-0.00,-8.46,-70.48	0/1:69:27,42:40:-94.50,0.00,-54.34	0/0:88:87,1:40:-0.00,-24.61,-239.20	0/0:62:60,0:40:0.00,-18.97,-167.29	./.	0/0:81:81,0:40:-0.00,-25.27,-225.37	0/0:106:105,0:40:0.00,-32.48,-291.75	0/0:36:36,0:40:-0.00,-11.76,-100.91	0/0:60:60,0:40:0.00,-18.97,-167.29	./.	./.	0/0:7:7,0:37:-0.00,-3.05,-20.70	0/0:32:32,0:40:-0.00,-10.56,-89.84	./.	./.	0/0:56:55,0:40:-0.00,-17.47,-153.46	0/0:108:107,0:40:0.00,-33.08,-297.29	0/0:90:90,0:40:0.00,-27.98,-250.27	0/0:26:26,0:40:-0.00,-8.76,-73.25	0/0:37:37,0:40:-0.00,-12.06,-103.67	0/0:48:48,0:40:-0.00,-15.36,-134.10	0/0:10:10,0:40:-0.00,-3.95,-28.99	0/0:49:49,0:40:-0.00,-15.66,-136.86	0/0:23:22,0:40:-0.00,-7.56,-62.18	1/1:43:0,43:40:-117.60,-12.53,-0.00	0/0:39:38,0:40:-0.00,-12.36,-106.44	0/0:109:109,0:40:0.00,-33.68,-302.82	0/0:35:35,0:40:-0.00,-11.46,-98.14	0/0:13:13,0:40:-0.00,-4.85,-37.29	0/0:70:70,0:40:-0.00,-21.97,-194.95	0/0:52:52,0:40:0.00,-16.56,-145.16	0/0:19:19,0:40:-0.00,-6.66,-53.89	0/0:70:70,0:40:-0.00,-21.97,-194.95
539	59	.	A	T	.	PASS	NS=70;AF=0.121	GT:DP:AD:GQ:GL	0/0:35:35,0:40:-0.00,-12.07,-98.83	0/0:128:128,0:40:-0.00,-40.01,-359.16	1/1:132:0,132:40:-368.65,-40.35,0.00	0/0:63:63,0:40:0.00,-20.48,-177.21	0/0:49:49,0:40:0.00,-16.28,-138.02	0/0:30:30,0:40:-0.00,-10.57,-84.83	0/0:34:34,0:40:-0.00,-11.77,-96.03	1/1:43:0,43:40:-119.51,-13.62,-0.00	0/0:32:32,0:40:-0.00,-11.17,-90.43	0/0:51:51,0:40:0.00,-16.88,-143.62	0/0:25:25,0:40:-0.00,-9.07,-70.84	0/0:59:58,0:40:0.00,-18.98,-163.21	0/0:24:24,0:40:-0.00,-8.77,-68.04	0/0:80:80,0:40:0.00,-25.59,-224.79	1/1:36:0,36:40:-99.92,-11.52,-0.00	0/0:36:36,0:40:-0.00,-12.37,-101.63	0/0:59:59,0:40:0.00,-19.28,-166.01	0/0:20:20,0:40:-0.00,-7.57,-56.84	0/0:14:14,0:40:-0.00,-5.77,-40.04	0/0:40:39,0:40:-0.00,-13.28,-110.02	0/0:21:21,0:40:-0.00,-7.87,-59.64	0/0:20:20,0:40:-0.00,-7.57,-56.84	0/0:20:20,0:40:-0.00,-7.57,-56.84	1/1:25:0,25:40:-69.13,-8.22,-0.00	0/0:27:26,0:40:-0.00,-9.37,-73.63	0/0:24:24,0:40:-0.00,-8.77,-68.04	0/0:28:28,0:40:-0.00,-9.97,-79.23	0/0:85:85,0:40:0.00,-27.09,-238.79	0/0:41:41,0:40:-0.00,-13.88,-115.62	0/0:33:32,0:40:-0.00,-11.17,-90.43	0/0:31:31,0:40:-0.00,-10.87,-87.63	0/0:16:16,0:40:-0.00,-6.37,-45.64	0/0:23:23,0:40:-0.00,-8.47,-65.24	0/0:13:13,0:40:-0.00,-5.47,-37.24	0/0:12:12,0:40:-0.00,-5.17,-34.44	0/0:17:17,0:40:-0.00,-6.67,-48.44	1/1:30:0,30:40:-83.12,-9.72,-0.00	0/0:30:30,0:40:-0.00,-10.57,-84.83	0/0:47:47,0:40:-0.00,-15.68,-132.42	0/0:26:26,0:40:-0.00,-9.37,-73.63	0/0:27:26,0:40:-0.00,-9.37,-73.63	0/0:63:63,0:40:0.00,-20.48,-177.21	0/0:40:40,0:40:-0.00,-13.58,-112.82	0/0:59:59,0:40:0.00,-19.28,-166.01	0/0:54:54,0:40:-0.00,-17.78,-152.01	0/0:70:70,0:40:0.00,-22.59,-196.80	0/0:38:36,0:40:-0.00,-12.37,-101.63	0/0:67:67,0:40:-0.00,-21.68,-188.40	0/0:60:60,0:40:0.00,-19.58,-168.81	0/0:46:46,0:40:-0.00,-15.38,-129.62	0/0:38:38,0:40:-0.00,-12.98,-107.23	0/0:39:39,0:40:-0.00,-13.28,-110.02	0/0:84:83,0:40:0.00,-26.49,-233.19	0/0:51:51,0:40:0.00,-16.88,-143.62	0/0:60:60,0:40:0.00,-19.58,-168.81	./.	0/0:87:87,0:40:0.00,-27.69,-244.39	0/0:39:39,0:40:-0.00,-13.28,-110.02	0/0:42:42,0:40:-0.00,-14.18,-118.42	1/1:46:0,46:40:-127.91,-14.52,-0.00	0/0:62:62,0:40:-0.00,-20.18,-174.41	0/0:42:42,0:40:-0.00,-14.18,-118.42	0/0:22:22,0:40:-0.00,-8.17,-62.44	0/0:60:60,0:40:0.00,-19.58,-168.81	0/0:61:61,0:40:0.00,-19.88,-171.61	0/0:65:65,0:40:0.00,-21.08,-182.81	0/0:38:38,0:40:-0.00,-12.98,-107.23	0/0:16:16,0:40:-0.00,-6.37,-45.64	0/1:119:64,54:40:-114.16,0.00,-143.00	1/1:72:0,72:40:-200.69,-22.33,0.00	1/1:70:0,69:40:-192.30,-21.43,0.00	./.
540	118	.	C	G	.	PASS	NS=69;AF=0.167	GT:DP:AD:GQ:GL	0/0:26:26,0:40:-0.00,-8.57,-56.64	0/0:63:63,0:40:0.00,-19.59,-136.10	0/0:37:37,0:40:-0.00,-11.85,-80.26	0/0:14:14,0:40:-0.00,-4.99,-30.87	0/0:24:24,0:40:-0.00,-7.97,-52.35	0/0:12:10,0:40:-0.00,-3.80,-22.28	0/0:25:23,0:40:-0.00,-7.67,-50.20	0/0:14:13,0:40:-0.00,-4.69,-28.72	0/0:12:12,0:40:-0.00,-4.40,-26.58	0/0:10:9,1:22:-0.01,-1.66,-17.99	0/0:9:9,0:40:-0.00,-3.50,-20.13	0/0:16:15,0:40:-0.00,-5.29,-33.02	0/0:9:9,0:40:-0.00,-3.50,-20.13	0/0:55:55,0:40:0.00,-17.21,-118.92	0/0:7:6,0:32:-0.00,-2.61,-13.69	0/0:17:17,0:40:-0.00,-5.89,-37.31	0/0:33:32,0:40:-0.00,-10.36,-69.53	0/0:15:15,0:40:-0.00,-5.29,-33.02	0/0:7:7,0:35:-0.00,-2.91,-15.84	0/0:21:20,0:40:-0.00,-6.78,-43.76	./.	0/0:3:3,0:23:-0.01,-1.72,-7.26	0/0:14:14,0:40:-0.00,-4.99,-30.87	0/0:14:14,0:40:-0.00,-4.99,-30.87	0/0:12:12,0:40:-0.00,-4.40,-26.58	0/0:4:4,0:26:-0.00,-2.02,-9.40	0/0:12:11,0:40:-0.00,-4.10,-24.43	0/0:5:5,0:29:-0.00,-2.31,-11.54	0/0:6:6,0:32:-0.00,-2.61,-13.69	0/0:11:10,0:40:-0.00,-3.80,-22.28	0/0:9:9,0:40:-0.00,-3.50,-20.13	./.	0/0:9:9,0:40:-0.00,-3.50,-20.13	0/0:16:15,0:40:-0.00,-5.29,-33.02	0/0:15:15,0:40:-0.00,-5.29,-33.02	0/0:19:19,0:40:-0.00,-6.48,-41.61	0/0:10:10,0:40:-0.00,-3.80,-22.28	0/0:15:15,0:40:-0.00,-5.29,-33.02	0/0:14:14,0:40:-0.00,-4.99,-30.87	./.	0/0:51:50,0:40:0.00,-15.72,-108.18	1/1:33:0,33:40:-70.07,-9.85,-0.00	1/1:15:0,15:40:-31.41,-4.49,-0.00	0/1:44:28,16:40:-20.43,-0.00,-47.00	0/1:22:10,12:40:-18.39,0.00,-14.90	1/1:26:0,26:40:-55.03,-7.76,-0.00	1/1:19:0,19:40:-40.00,-5.68,-0.00	0/1:26:14,12:40:-17.20,0.00,-22.30	1/1:16:0,16:40:-33.56,-4.78,-0.00	1/1:11:0,11:40:-22.82,-3.29,-0.00	0/1:10:4,6:40:-9.08,-0.00,-5.59	1/1:16:0,16:40:-33.56,-4.78,-0.00	0/1:35:10,24:40:-40.59,-0.00,-11.33	0/1:25:18,6:40:-4.91,-0.00,-31.49	1/1:23:0,23:40:-48.59,-6.87,-0.00	0/1:43:24,19:40:-27.17,0.00,-38.71	0/0:28:28,0:40:-0.00,-9.16,-60.94	0/0:13:12,1:32:-0.00,-2.55,-24.43	0/0:18:18,0:40:-0.00,-6.18,-39.46	0/0:21:21,0:40:-0.00,-7.08,-45.90	0/0:30:30,0:40:-0.00,-9.76,-65.23	0/0:11:11,0:40:-0.00,-4.10,-24.43	0/0:14:13,0:40:-0.00,-4.69,-28.72	0/0:16:15,0:40:-0.00,-5.29,-33.02	0/0:17:17,0:40:-0.00,-5.89,-37.31	0/0:25:25,0:40:-0.00,-8.27,-54.49	0/0:14:13,0:40:-0.00,-4.69,-28.72	0/0:7:7,0:35:-0.00,-2.91,-15.84	0/0:60:59,0:40:0.00,-18.40,-127.51	0/0:17:17,0:40:-0.00,-5.89,-37.31	0/0:13:13,0:40:-0.00,-4.69,-28.72	0/0:37:37,0:40:-0.00,-11.85,-80.26
544	133	.	C	T	.	PASS	NS=63;AF=0.413	GT:DP:AD:GQ:GL	0/1:50:13,35:40:-59.86,-0.00,-13.28	1/1:69:0,69:40:-146.50,-20.61,0.00	0/1:97:68,29:40:-32.51,0.00,-115.61	0/1:44:28,16:40:-20.66,0.00,-46.36	1/1:37:0,36:40:-76.34,-10.78,-0.00	0/1:23:8,14:40:-22.96,-0.00,-10.39	1/1:32:0,30:40:-63.59,-9.00,-0.00	1/1:40:0,40:40:-84.85,-11.98,-0.00	0/1:22:10,10:40:-15.05,-0.00,-15.24	1/1:15:0,14:40:-29.57,-4.23,-0.00	0/0:16:16,0:40:-0.00,-5.02,-34.20	0/0:42:42,0:40:-0.00,-12.76,-89.48	./.	1/1:46:0,46:40:-97.60,-13.76,-0.00	0/1:34:12,22:40:-36.39,-0.00,-15.32	1/1:27:0,26:40:-55.08,-7.81,-0.00	1/1:52:0,51:40:-108.23,-15.25,0.00	1/1:10:0,10:37:-21.07,-3.04,-0.00	1/1:19:0,19:40:-40.20,-5.72,-0.00	0/1:16:3,12:24:-20.80,-0.01,-1.85	0/1:25:14,10:40:-13.86,-0.00,-22.55	0/1:22:18,4:22:-1.71,-0.01,-31.66	0/1:24:4,18:24:-31.47,-0.01,-1.89	1/1:18:0,17:40:-35.95,-5.13,-0.00	0/1:27:9,18:40:-29.97,-0.00,-11.03	1/1:18:0,18:40:-38.08,-5.42,-0.00	0/0:15:15,0:40:-0.00,-4.72,-32.08	0/0:11:11,0:40:-0.00,-3.53,-23.57	0/0:27:27,0:40:-0.00,-8.29,-57.59	0/0:20:20,0:40:-0.00,-6.21,-42.71	0/0:15:15,0:40:-0.00,-4.72,-32.08	./.	1/1:20:0,19:40:-40.20,-5.72,-0.00	./.	1/1:22:0,20:40:-42.33,-6.02,-0.00	./.	1/1:17:0,17:40:-35.95,-5.13,-0.00	1/1:22:0,21:40:-44.46,-6.32,-0.00	1/1:21:0,21:40:-44.46,-6.32,-0.00	./.	0/1:27:12,15:40:-23.59,0.00,-17.41	0/0:32:32,0:40:-0.00,-9.78,-68.22	0/0:17:17,0:40:-0.00,-5.32,-36.33	0/0:31:31,0:40:-0.00,-9.49,-66.09	0/0:24:24,0:40:-0.00,-7.40,-51.21	./.	0/0:20:20,0:40:-0.00,-6.21,-42.71	0/0:19:19,0:40:-0.00,-5.91,-40.58	./.	0/0:20:20,0:40:-0.00,-6.21,-42.71	0/0:29:28,1:40:-0.00,-6.76,-57.59	0/0:21:21,0:40:-0.00,-6.51,-44.83	0/0:37:37,0:40:-0.00,-11.27,-78.85	0/0:31:30,0:40:-0.00,-9.19,-63.97	0/0:12:12,0:40:-0.00,-3.83,-25.70	0/0:60:60,0:40:0.00,-18.12,-127.74	0/0:43:43,0:40:-0.00,-13.06,-91.60	./.	0/0:14:13,0:40:-0.00,-4.12,-27.83	0/0:22:22,0:40:-0.00,-6.81,-46.96	0/0:40:39,0:40:-0.00,-11.87,-83.10	0/0:12:12,0:40:-0.00,-3.83,-25.70	./.	0/1:32:17,14:40:-20.28,0.00,-26.84	0/1:25:14,11:40:-15.69,-0.00,-22.25	0/1:50:17,31:40:-51.36,0.00,-21.78	0/0:14:14,0:40:-0.00,-4.42,-29.95	1/1:9:0,9:34:-18.94,-2.75,-0.00	0/1:24:9,15:40:-24.49,-0.00,-11.92	0/0:24:24,0:40:-0.00,-7.40,-51.21	0/0:47:47,0:40:-0.00,-14.25,-100.11	0/0:32:32,0:40:-0.00,-9.78,-68.22
549	65	.	A	G	.	PASS	NS=72;AF=0.069	GT:DP:AD:GQ:GL	0/0:51:51,0:40:0.00,-16.18,-171.25	0/0:232:232,0:40:0.00,-70.63,-773.67	0/0:232:232,0:40:0.00,-70.63,-773.67	0/0:77:77,0:40:-0.00,-24.00,-257.78	0/0:83:83,0:40:0.00,-25.80,-277.75	0/0:55:55,0:40:0.00,-17.38,-184.56	0/0:61:61,0:40:0.00,-19.19,-204.53	0/0:32:32,0:40:-0.00,-10.46,-108.01	0/0:22:22,0:40:-0.00,-7.45,-74.73	0/0:63:62,1:40:0.00,-16.46,-204.53	0/0:44:44,0:40:-0.00,-14.07,-147.95	0/0:62:62,0:40:0.00,-19.49,-207.86	0/0:39:39,0:40:-0.00,-12.57,-131.31	0/0:110:110,0:40:0.00,-33.93,-367.62	0/0:44:44,0:40:-0.00,-14.07,-147.95	0/0:53:53,0:40:0.00,-16.78,-177.90	0/0:58:58,0:40:0.00,-18.28,-194.55	0/0:32:32,0:40:-0.00,-10.46,-108.01	0/0:42:42,0:40:-0.00,-13.47,-141.29	0/0:54:54,0:40:-0.00,-17.08,-181.23	0/0:53:53,0:40:0.00,-16.78,-177.90	0/0:21:21,0:40:-0.00,-7.15,-71.40	0/0:51:51,0:40:0.00,-16.18,-171.25	0/0:40:40,0:40:-0.00,-12.87,-134.64	0/0:37:37,0:40:-0.00,-11.97,-124.65	0/0:23:23,0:40:-0.00,-7.75,-78.05	0/0:17:17,0:40:-0.00,-5.95,-58.08	0/0:45:45,0:40:-0.00,-14.37,-151.28	0/0:41:41,0:40:-0.00,-13.17,-137.96	0/0:28:28,0:40:-0.00,-9.26,-94.70	0/1:21:11,10:40:-26.13,0.00,-30.96	0/1:11:8,3:40:-5.84,-0.00,-23.98	0/0:39:39,0:40:-0.00,-12.57,-131.31	0/0:35:35,0:40:-0.00,-11.36,-117.99	0/0:23:23,0:40:-0.00,-7.75,-78.05	0/0:37:36,0:40:-0.00,-11.67,-121.32	0/0:29:29,0:40:-0.00,-9.56,-98.02	0/0:36:36,0:40:-0.00,-11.67,-121.32	0/0:37:37,0:40:-0.00,-11.97,-124.65	0/0:10:10,0:40:-0.00,-3.84,-34.79	0/0:62:62,0:40:0.00,-19.49,-207.86	0/0:77:77,0:40:-0.00,-24.00,-257.78	0/0:34:34,0:40:-0.00,-11.06,-114.67	0/1:55:27,28:40:-75.81,0.00,-73.99	0/0:39:39,0:40:-0.00,-12.57,-131.31	0/1:123:56,66:40:-182.13,0.00,-150.35	0/0:53:53,0:40:0.00,-16.78,-177.90	0/0:94:94,0:40:-0.00,-29.11,-314.37	0/0:69:69,0:40:0.00,-21.59,-231.16	0/0:83:83,0:40:0.00,-25.80,-277.75	0/0:42:42,0:40:-0.00,-13.47,-141.29	0/1:73:33,40:40:-110.34,0.00,-88.54	0/1:138:62,75:40:-207.58,0.00,-165.81	0/1:74:36,38:40:-103.38,0.00,-98.23	0/1:81:41,40:40:-107.93,0.00,-112.76	1/1:104:0,104:40:-344.64,-30.62,0.00	0/0:91:90,0:40:0.00,-27.91,-301.05	0/0:50:50,0:40:-0.00,-15.88,-167.92	0/0:48:48,0:40:-0.00,-15.28,-161.26	0/0:62:62,0:40:0.00,-19.49,-207.86	0/0:88:88,0:40:-0.00,-27.31,-294.40	0/0:78:78,0:40:-0.00,-24.30,-261.11	0/0:34:34,0:40:-0.00,-11.06,-114.67	0/0:69:69,0:40:0.00,-21.59,-231.16	0/0:77:77,0:40:-0.00,-24.00,-257.78	0/0:120:120,0:40:0.00,-36.93,-400.90	0/0:59:59,0:40:0.00,-18.58,-197.87	0/0:18:18,0:40:-0.00,-6.25,-61.41	0/0:65:65,0:40:-0.00,-20.39,-217.84	0/0:66:66,0:40:0.00,-20.69,-221.17	0/0:61:61,0:40:0.00,-19.19,-204.53	0/0:105:105,0:40:0.00,-32.42,-350.98
551	138	.	G	A	.	PASS	NS=58;AF=0.233	GT:DP:AD:GQ:GL	0/1:12:9,3:31:-2.54,-0.00,-16.59	0/0:29:29,0:40:-0.00,-9.26,-65.55	0/0:72:72,0:40:0.00,-22.09,-161.82	0/0:15:15,0:40:-0.00,-5.08,-34.21	./.	0/0:8:8,0:36:-0.00,-2.99,-18.53	0/0:13:13,0:40:-0.00,-4.48,-29.73	0/0:6:6,0:30:-0.00,-2.39,-14.06	0/0:4:4,0:23:-0.01,-1.80,-9.58	0/0:10:10,0:40:-0.00,-3.58,-23.01	./.	1/1:12:0,12:40:-26.24,-3.56,-0.00	./.	0/0:28:28,0:40:-0.00,-8.96,-63.31	./.	0/0:10:10,0:40:-0.00,-3.58,-23.01	./.	./.	0/0:5:5,0:27:-0.00,-2.09,-11.82	0/0:9:9,0:39:-0.00,-3.29,-20.77	0/1:11:8,3:35:-2.84,-0.00,-14.65	0/0:5:5,0:27:-0.00,-2.09,-11.82	0/0:9:8,1:15:-0.04,-1.08,-16.33	0/0:5:5,0:27:-0.00,-2.09,-11.82	0/1:7:3,4:40:-6.27,-0.00,-4.65	0/0:5:5,0:27:-0.00,-2.09,-11.82	0/0:6:6,0:30:-0.00,-2.39,-14.06	1/1:12:0,12:40:-26.24,-3.56,-0.00	./.	1/1:7:0,7:26:-15.05,-2.07,-0.00	1/1:9:0,9:33:-19.53,-2.66,-0.00	./.	0/0:10:9,0:39:-0.00,-3.29,-20.77	0/0:5:5,0:27:-0.00,-2.09,-11.82	0/0:7:7,0:33:-0.00,-2.69,-16.30	0/0:9:9,0:39:-0.00,-3.29,-20.77	0/0:4:4,0:23:-0.01,-1.80,-9.58	./.	./.	./.	0/0:11:11,0:40:-0.00,-3.88,-25.25	1/1:18:0,17:40:-37.44,-5.05,-0.00	0/1:7:5,2:23:-1.80,-0.01,-9.14	0/0:6:6,0:30:-0.00,-2.39,-14.06	0/1:11:8,3:35:-2.84,-0.00,-14.65	0/0:18:17,0:40:-0.00,-5.67,-38.68	0/0:12:11,1:25:-0.00,-1.95,-23.02	0/0:10:10,0:40:-0.00,-3.58,-23.01	1/1:14:0,14:40:-30.72,-4.16,-0.00	0/1:17:5,12:40:-21.19,-0.00,-6.14	0/1:7:3,4:40:-6.27,-0.00,-4.65	1/1:18:0,18:40:-39.68,-5.35,-0.00	0/1:19:9,10:40:-16.12,-0.00,-14.50	1/1:15:0,15:40:-32.96,-4.45,-0.00	0/1:13:5,8:40:-13.43,-0.00,-7.34	1/1:23:0,22:40:-48.63,-6.54,-0.00	0/0:17:17,0:40:-0.00,-5.67,-38.68	./.	0/0:5:5,0:27:-0.00,-2.09,-11.82	0/0:6:5,0:27:-0.00,-2.09,-11.82	0/0:12:12,0:40:-0.00,-4.18,-27.49	0/0:14:14,0:40:-0.00,-4.78,-31.97	./.	0/0:8:8,0:36:-0.00,-2.99,-18.53	0/0:12:12,0:40:-0.00,-4.18,-27.49	0/0:14:13,0:40:-0.00,-4.48,-29.73	0/0:13:13,0:40:-0.00,-4.48,-29.73	./.	0/0:11:11,0:40:-0.00,-3.88,-25.25	0/0:6:6,0:30:-0.00,-2.39,-14.06	0/0:21:20,0:40:-0.00,-6.57,-45.40	0/0:12:11,0:40:-0.00,-3.88,-25.25
558	96	.	G	A	.	PASS	NS=71;AF=0.162	GT:DP:AD:GQ:GL	0/1:72:32,40:40:-75.63,0.00,-56.96	0/0:235:234,0:40:0.00,-70.73,-573.28	0/0:290:290,0:40:-0.00,-87.50,-710.26	0/0:154:150,2:40:0.00,-41.28,-362.92	0/0:143:141,0:40:0.00,-42.88,-345.79	0/0:73:73,0:40:0.00,-22.51,-179.46	0/0:78:78,0:40:0.00,-24.01,-191.69	0/0:71:71,0:40:0.00,-21.91,-174.57	0/0:61:61,0:40:0.00,-18.92,-150.11	0/0:113:111,0:40:0.00,-33.89,-272.41	0/1:36:19,17:40:-30.15,0.00,-35.94	1/1:95:0,95:40:-231.48,-28.20,0.00	1/1:60:0,60:40:-145.86,-17.72,0.00	0/0:200:200,0:40:0.00,-60.55,-490.11	0/0:71:71,0:40:0.00,-21.91,-174.57	0/0:62:62,0:40:0.00,-19.22,-152.56	0/0:91:90,0:40:0.00,-27.60,-221.05	0/0:54:54,0:40:-0.00,-16.82,-132.99	0/0:49:48,0:40:-0.00,-15.03,-118.31	0/0:63:62,0:40:0.00,-19.22,-152.56	0/0:67:66,0:40:0.00,-20.42,-162.34	0/0:45:45,0:40:-0.00,-14.13,-110.97	0/0:60:60,0:40:-0.00,-18.62,-147.66	0/0:51:50,0:40:0.00,-15.63,-123.20	0/0:47:45,0:40:-0.00,-14.13,-110.97	0/0:48:48,0:40:-0.00,-15.03,-118.31	0/0:25:25,0:40:-0.00,-8.14,-62.05	1/1:82:0,82:40:-199.68,-24.31,0.00	1/1:60:0,60:40:-145.86,-17.72,0.00	1/1:48:0,48:40:-116.51,-14.13,-0.00	0/1:8:3,4:40:-7.04,-0.00,-5.49	0/1:28:15,13:40:-22.76,-0.00,-28.55	0/0:78:78,0:40:0.00,-24.01,-191.69	0/0:60:60,0:40:-0.00,-18.62,-147.66	0/0:51:49,0:40:-0.00,-15.33,-120.76	0/0:49:48,0:40:-0.00,-15.03,-118.31	0/0:46:46,0:40:-0.00,-14.43,-113.42	0/0:61:60,0:40:0.00,-18.62,-147.66	0/0:12:12,0:40:-0.00,-4.25,-30.25	0/0:50:50,0:40:-0.00,-15.63,-123.20	0/0:24:24,0:40:-0.00,-7.84,-59.61	0/1:102:45,57:40:-108.23,0.00,-79.77	0/1:46:16,30:40:-58.95,0.00,-25.61	0/0:40:40,0:40:-0.00,-12.63,-98.74	1/1:41:0,41:40:-99.39,-12.03,-0.00	0/0:88:86,0:40:0.00,-26.41,-211.26	0/1:57:33,24:40:-40.98,0.00,-63.90	0/1:43:25,18:40:-30.50,0.00,-48.52	0/1:51:23,28:40:-52.56,0.00,-41.23	0/0:46:46,0:40:-0.00,-14.43,-113.42	0/0:39:39,0:40:-0.00,-12.33,-96.30	0/0:43:43,0:40:-0.00,-13.53,-106.08	0/0:96:95,0:40:0.00,-29.10,-233.28	0/0:54:54,0:40:-0.00,-16.82,-132.99	0/0:48:48,0:40:-0.00,-15.03,-118.31	0/0:63:62,0:40:0.00,-19.22,-152.56	0/0:92:91,0:40:0.00,-27.90,-223.49	0/0:53:51,0:40:0.00,-15.93,-125.65	0/0:55:54,0:40:0.00,-16.82,-132.99	0/0:49:48,0:40:-0.00,-15.03,-118.31	0/1:65:40,25:40:-41.03,0.00,-78.62	0/0:64:63,0:40:0.00,-19.52,-155.00	0/1:47:34,12:40:-14.92,0.00,-69.64	0/0:77:75,0:40:0.00,-23.11,-184.35	0/0:58:58,0:40:0.00,-18.02,-142.77	0/0:88:88,0:40:0.00,-27.01,-216.15	0/0:52:52,0:40:0.00,-16.22,-128.10	./.	0/0:23:23,0:40:-0.00,-7.54,-57.16	0/0:64:64,0:40:0.00,-19.82,-157.45	0/0:60:58,0:40:0.00,-18.02,-142.77	0/0:38:38,0:40:-0.00,-12.03,-93.85
561	19	.	T	C	.	PASS	NS=59;AF=0.068	GT:DP:AD:GQ:GL	0/0:11:11,0:40:-0.00,-4.18,-46.32	0/0:15:15,0:40:-0.00,-5.38,-62.62	0/0:11:11,0:40:-0.00,-4.18,-46.32	0/0:17:17,0:40:-0.00,-5.99,-70.77	0/0:11:11,0:40:-0.00,-4.18,-46.32	0/0:5:5,0:30:-0.00,-2.38,-21.88	0/0:11:11,0:40:-0.00,-4.18,-46.32	./.	./.	0/0:15:15,0:40:-0.00,-5.38,-62.62	./.	0/1:16:7,9:40:-30.98,0.00,-24.34	0/1:7:3,4:40:-13.32,-0.00,-10.75	0/0:32:32,0:40:-0.00,-10.50,-131.88	0/0:10:10,0:40:-0.00,-3.88,-42.25	./.	0/0:6:6,0:33:-0.00,-2.68,-25.95	0/0:10:10,0:40:-0.00,-3.88,-42.25	./.	0/0:12:12,0:40:-0.00,-4.48,-50.40	0/0:22:22,0:40:-0.00,-7.49,-91.14	0/0:9:9,0:40:-0.00,-3.58,-38.17	0/0:6:6,0:33:-0.00,-2.68,-25.95	0/0:11:11,0:40:-0.00,-4.18,-46.32	./.	./.	./.	0/0:8:8,0:39:-0.00,-3.28,-34.10	0/1:6:1,5:35:-17.70,-0.00,-2.91	0/1:5:4,1:22:-1.71,-0.01,-15.44	0/0:8:8,0:39:-0.00,-3.28,-34.10	./.	0/0:7:7,0:36:-0.00,-2.98,-30.03	0/0:5:5,0:30:-0.00,-2.38,-21.88	0/0:11:11,0:40:-0.00,-4.18,-46.32	0/0:7:7,0:36:-0.00,-2.98,-30.03	0/0:8:8,0:39:-0.00,-3.28,-34.10	0/0:7:7,0:36:-0.00,-2.98,-30.03	./.	0/0:7:7,0:36:-0.00,-2.98,-30.03	0/0:10:10,0:40:-0.00,-3.88,-42.25	0/0:14:14,0:40:-0.00,-5.08,-58.54	0/0:11:11,0:40:-0.00,-4.18,-46.32	0/0:7:7,0:36:-0.00,-2.98,-30.03	0/0:9:9,0:40:-0.00,-3.58,-38.17	0/0:13:13,0:40:-0.00,-4.78,-54.47	0/0:5:5,0:30:-0.00,-2.38,-21.88	./.	0/0:6:6,0:33:-0.00,-2.68,-25.95	0/0:13:13,0:40:-0.00,-4.78,-54.47	0/0:6:6,0:33:-0.00,-2.68,-25.95	0/0:4:4,0:26:-0.00,-2.08,-17.81	0/0:6:6,0:33:-0.00,-2.68,-25.95	0/0:14:14,0:40:-0.00,-5.08,-58.54	0/0:8:8,0:39:-0.00,-3.28,-34.10	0/0:18:18,0:40:-0.00,-6.29,-74.84	0/0:15:15,0:40:-0.00,-5.38,-62.62	0/0:14:14,0:40:-0.00,-5.08,-58.54	./.	0/0:8:8,0:39:-0.00,-3.28,-34.10	0/0:8:8,0:39:-0.00,-3.28,-34.10	0/0:12:12,0:40:-0.00,-4.48,-50.40	0/0:6:6,0:33:-0.00,-2.68,-25.95	0/0:8:8,0:39:-0.00,-3.28,-34.10	0/1:9:5,4:40:-12.72,-0.00,-18.30	0/1:13:5,8:40:-27.81,0.00,-17.10	0/0:8:8,0:39:-0.00,-3.28,-34.10	0/0:4:4,0:26:-0.00,-2.08,-17.81	0/0:10:10,0:40:-0.00,-3.88,-42.25	0/0:5:5,0:30:-0.00,-2.38,-21.88	./.	1/1:13:0,13:39:-51.46,-3.28,-0.00
568	140	.	T	C	.	PASS	NS=64;AF=0.430	GT:DP:AD:GQ:GL	0/0:22:21,0:40:-0.00,-7.26,-50.66	0/1:94:46,48:40:-86.37,0.00,-81.69	1/1:53:0,53:40:-127.38,-16.71,0.00	1/1:32:0,32:40:-76.86,-10.42,-0.00	./.	1/1:18:1,17:40:-38.36,-3.83,-0.00	1/1:32:0,32:40:-76.86,-10.42,-0.00	./.	1/1:24:0,24:40:-57.61,-8.03,-0.00	1/1:26:0,26:40:-62.42,-8.63,-0.00	0/0:19:19,0:40:-0.00,-6.66,-45.84	0/0:59:59,0:40:0.00,-18.64,-142.08	0/0:25:25,0:40:-0.00,-8.46,-60.28	1/1:74:0,72:40:-173.09,-22.40,0.00	0/0:8:8,0:40:-0.00,-3.37,-19.38	./.	1/1:39:0,39:40:-93.70,-12.52,-0.00	1/1:14:0,13:40:-31.14,-4.73,-0.00	1/1:24:0,24:40:-57.61,-8.03,-0.00	1/1:21:0,20:40:-47.98,-6.83,-0.00	1/1:37:0,36:40:-86.48,-11.62,-0.00	./.	1/1:31:0,31:40:-74.45,-10.12,-0.00	1/1:21:0,21:40:-50.39,-7.13,-0.00	1/1:20:0,20:40:-47.98,-6.83,-0.00	1/1:15:0,14:40:-33.55,-5.03,-0.00	./.	0/0:14:14,0:40:-0.00,-5.17,-33.81	0/0:22:22,0:40:-0.00,-7.56,-53.06	0/0:22:22,0:40:-0.00,-7.56,-53.06	0/0:25:25,0:40:-0.00,-8.46,-60.28	0/0:4:4,0:28:-0.00,-2.18,-9.76	1/1:19:0,18:40:-43.17,-6.23,-0.00	1/1:13:0,13:40:-31.14,-4.73,-0.00	0/0:13:12,0:40:-0.00,-4.57,-29.00	1/1:20:0,19:40:-45.58,-6.53,-0.00	1/1:17:0,17:40:-40.77,-5.93,-0.00	./.	1/1:17:0,17:40:-40.77,-5.93,-0.00	./.	1/1:40:0,40:40:-96.10,-12.82,-0.00	0/0:39:38,0:40:-0.00,-12.35,-91.56	0/0:19:19,0:40:-0.00,-6.66,-45.84	0/0:43:43,0:40:-0.00,-13.85,-103.58	0/0:45:45,0:40:-0.00,-14.45,-108.40	0/0:63:63,0:40:0.00,-19.83,-151.70	0/0:28:28,0:40:-0.00,-9.36,-67.50	0/0:23:23,0:40:-0.00,-7.86,-55.47	0/0:21:21,0:40:-0.00,-7.26,-50.66	0/0:18:17,0:40:-0.00,-6.06,-41.03	0/0:29:29,0:40:-0.00,-9.66,-69.90	0/0:24:24,0:40:-0.00,-8.16,-57.87	0/0:40:40,0:40:-0.00,-12.95,-96.37	0/0:17:17,0:40:-0.00,-6.06,-41.03	0/0:30:30,0:40:-0.00,-9.96,-72.31	0/0:54:54,0:40:0.00,-17.14,-130.05	0/0:59:59,0:40:0.00,-18.64,-142.08	0/0:22:22,0:40:-0.00,-7.56,-53.06	0/0:28:27,0:40:-0.00,-9.06,-65.09	0/1:11:8,3:36:-2.95,-0.00,-15.11	0/1:23:8,15:40:-28.23,-0.00,-11.52	0/0:25:25,0:40:-0.00,-8.46,-60.28	0/0:8:8,0:40:-0.00,-3.37,-19.38	./.	1/1:29:0,29:40:-69.64,-9.52,-0.00	1/1:45:0,45:40:-108.13,-14.31,-0.00	0/0:14:14,0:40:-0.00,-5.17,-33.81	1/1:8:0,8:39:-19.11,-3.24,-0.00	0/0:20:20,0:40:-0.00,-6.96,-48.25	0/0:25:25,0:40:-0.00,-8.46,-60.28	0/0:25:24,0:40:-0.00,-8.16,-57.87	1/1:47:0,47:40:-112.94,-14.91,-0.00
569	66	.	A	G	.	PASS	NS=72;AF=0.264	GT:DP:AD:GQ:GL	0/0:49:49,0:40:-0.00,-15.80,-184.49	0/0:103:103,0:40:-0.00,-32.05,-387.30	0/0:81:81,0:40:-0.00,-25.43,-304.67	0/0:49:49,0:40:-0.00,-15.80,-184.49	0/0:62:62,0:40:0.00,-19.71,-233.31	0/0:28:28,0:40:-0.00,-9.48,-105.62	0/0:24:24,0:40:-0.00,-8.28,-90.60	0/0:38:38,0:40:-0.00,-12.49,-143.18	0/0:29:29,0:40:-0.00,-9.78,-109.38	0/0:54:54,0:40:-0.00,-17.30,-203.27	0/1:16:10,6:40:-16.67,0.00,-32.15	1/1:60:0,60:40:-224.88,-18.65,-0.00	1/1:22:0,22:40:-82.16,-7.21,-0.00	0/0:114:114,0:40:-0.00,-35.36,-428.61	0/0:28:28,0:40:-0.00,-9.48,-105.62	0/0:35:34,0:40:-0.00,-11.29,-128.16	0/0:60:60,0:40:-0.00,-19.11,-225.80	0/0:39:39,0:40:-0.00,-12.79,-146.93	0/0:26:26,0:40:-0.00,-8.88,-98.11	0/0:68:68,0:40:0.00,-21.52,-255.85	0/0:34:34,0:40:-0.00,-11.29,-128.16	0/0:26:26,0:40:-0.00,-8.88,-98.11	0/0:38:38,0:40:-0.00,-12.49,-143.18	0/0:35:35,0:40:-0.00,-11.59,-131.91	0/0:35:35,0:40:-0.00,-11.59,-131.91	0/0:21:21,0:40:-0.00,-7.37,-79.33	0/0:33:33,0:40:-0.00,-10.98,-124.40	1/1:44:0,44:40:-164.79,-13.83,-0.00	1/1:33:0,33:40:-123.47,-10.52,-0.00	1/1:20:0,20:40:-74.65,-6.61,-0.00	1/1:37:0,37:40:-138.50,-11.72,-0.00	1/1:11:0,11:40:-40.85,-3.90,-0.00	0/0:49:49,0:40:-0.00,-15.80,-184.49	0/0:39:39,0:40:-0.00,-12.79,-146.93	0/0:26:26,0:40:-0.00,-8.88,-98.11	0/0:29:29,0:40:-0.00,-9.78,-109.38	0/0:37:37,0:40:-0.00,-12.19,-139.42	0/0:61:61,0:40:-0.00,-19.41,-229.56	0/0:44:44,0:40:-0.00,-14.30,-165.71	0/0:28:27,1:40:-0.00,-5.72,-98.11	0/0:42:42,0:40:-0.00,-13.69,-158.20	0/1:84:51,33:40:-97.60,0.00,-165.67	1/1:53:0,53:40:-198.59,-16.54,0.00	0/1:66:39,27:40:-80.49,0.00,-126.02	1/1:56:0,56:40:-209.85,-17.44,0.00	1/1:57:0,57:40:-213.61,-17.74,0.00	0/0:26:26,0:40:-0.00,-8.88,-98.11	1/1:24:0,24:40:-89.67,-7.81,-0.00	0/1:50:31,19:40:-55.26,0.00,-100.79	1/1:32:0,32:40:-119.72,-10.22,-0.00	1/1:22:0,22:40:-82.16,-7.21,-0.00	1/1:22:0,22:40:-82.16,-7.21,-0.00	1/1:59:1,58:40:-213.61,-14.59,-0.00	0/0:32:32,0:40:-0.00,-10.68,-120.64	1/1:19:0,19:40:-70.89,-6.31,-0.00	1/1:98:0,98:40:-367.59,-30.08,-0.00	0/0:68:68,0:40:0.00,-21.52,-255.85	0/0:29:29,0:40:-0.00,-9.78,-109.38	0/0:40:40,0:40:-0.00,-13.09,-150.69	0/0:48:48,0:40:-0.00,-15.50,-180.74	0/0:47:47,0:40:-0.00,-15.20,-176.98	0/0:62:62,0:40:0.00,-19.71,-233.31	0/0:17:17,0:40:-0.00,-6.17,-64.31	0/0:37:37,0:40:-0.00,-12.19,-139.42	0/0:50:50,0:40:0.00,-16.10,-188.25	0/0:54:54,0:40:-0.00,-17.30,-203.27	0/0:34:34,0:40:-0.00,-11.29,-128.16	0/0:5:5,0:32:-0.00,-2.56,-19.24	0/0:58:58,0:40:-0.00,-18.51,-218.29	0/0:62:62,0:40:0.00,-19.71,-233.31	0/0:47:47,0:40:-0.00,-15.20,-176.98	0/0:70:70,0:40:0.00,-22.12,-263.36
571	137	.	G	A	.	PASS	NS=72;AF=0.090	GT:DP:AD:GQ:GL	0/1:35:14,21:40:-39.06,0.00,-24.11	0/0:110:110,0:40:0.00,-33.55,-264.53	0/0:98:98,0:40:0.00,-29.96,-235.86	0/1:47:28,18:40:-28.60,0.00,-54.26	0/0:39:39,0:40:-0.00,-12.30,-94.93	0/0:29:29,0:40:-0.00,-9.31,-71.05	0/0:42:42,0:40:-0.00,-13.20,-102.10	0/0:42:41,0:40:-0.00,-12.90,-99.71	0/0:21:20,1:40:-0.00,-4.53,-47.16	0/0:36:36,0:40:-0.00,-11.40,-87.77	0/0:57:57,0:40:0.00,-17.69,-137.93	0/1:42:19,23:40:-41.74,0.00,-33.96	0/1:26:11,15:40:-27.42,0.00,-19.64	0/0:60:59,1:40:0.00,-16.20,-140.32	0/0:25:25,0:40:-0.00,-8.11,-61.49	0/0:63:62,0:40:0.00,-19.18,-149.87	0/0:43:42,0:40:-0.00,-13.20,-102.10	0/0:20:18,0:40:-0.00,-6.02,-44.77	0/0:17:17,0:40:-0.00,-5.72,-42.38	0/0:36:36,0:40:-0.00,-11.40,-87.77	0/0:19:18,0:40:-0.00,-6.02,-44.77	0/0:11:11,0:40:-0.00,-3.92,-28.05	0/0:26:26,0:40:-0.00,-8.41,-63.88	0/0:43:43,0:40:-0.00,-13.50,-104.49	0/0:12:12,0:40:-0.00,-4.22,-30.44	0/0:14:14,0:40:-0.00,-4.82,-35.22	0/0:18:18,0:40:-0.00,-6.02,-44.77	0/1:18:7,11:40:-20.26,-0.00,-12.48	0/0:26:26,0:40:-0.00,-8.41,-63.88	0/0:25:25,0:40:-0.00,-8.11,-61.49	0/0:14:14,0:40:-0.00,-4.82,-35.22	0/0:11:10,0:40:-0.00,-3.62,-25.66	0/0:8:8,0:37:-0.00,-3.02,-20.89	0/1:22:10,12:40:-21.45,0.00,-18.45	0/0:13:13,0:40:-0.00,-4.52,-32.83	0/1:28:16,12:40:-19.65,0.00,-30.99	0/0:36:36,0:40:-0.00,-11.40,-87.77	0/0:24:24,0:40:-0.00,-7.81,-59.10	0/0:32:32,0:40:-0.00,-10.21,-78.21	0/0:4:4,0:24:-0.01,-1.83,-11.34	0/0:62:62,0:40:0.00,-19.18,-149.87	0/0:48:48,0:40:-0.00,-14.99,-116.43	0/0:28:28,0:40:-0.00,-9.01,-68.66	0/0:41:41,0:40:-0.00,-12.90,-99.71	0/0:32:32,0:40:-0.00,-10.21,-78.21	0/0:42:42,0:40:-0.00,-13.20,-102.10	0/0:33:31,0:40:-0.00,-9.91,-75.83	0/0:51:51,0:40:0.00,-15.89,-123.60	0/0:40:40,0:40:-0.00,-12.60,-97.32	0/0:37:37,0:40:-0.00,-11.70,-90.16	0/0:37:37,0:40:-0.00,-11.70,-90.16	0/1:34:18,16:40:-27.41,0.00,-33.97	0/0:55:55,0:40:0.00,-17.09,-133.15	0/1:35:14,21:40:-39.06,0.00,-24.11	0/0:23:23,0:40:-0.00,-7.51,-56.72	0/1:75:38,37:40:-65.31,0.00,-69.47	0/0:59:58,0:40:0.00,-17.99,-140.32	0/0:22:22,0:40:-0.00,-7.21,-54.33	0/0:47:47,0:40:-0.00,-14.69,-114.04	0/0:49:48,0:40:-0.00,-14.99,-116.43	0/0:69:69,0:40:0.00,-21.28,-166.59	0/0:36:36,0:40:-0.00,-11.40,-87.77	0/0:21:21,0:40:-0.00,-6.91,-51.94	0/0:41:40,0:40:-0.00,-12.60,-97.32	0/0:32:31,0:40:-0.00,-9.91,-75.83	0/0:56:56,0:40:0.00,-17.39,-135.54	0/1:59:29,29:40:-51.28,0.00,-53.06	0/0:16:16,0:40:-0.00,-5.42,-40.00	0/0:68:66,0:40:0.00,-20.38,-159.43	0/1:65:29,33:40:-59.64,0.00,-51.86	0/1:57:32,24:40:-39.94,0.00,-60.83	0/0:75:74,0:40:0.00,-22.77,-178.54
578	98	.	A	C	.	PASS	NS=72;AF=0.201	GT:DP:AD:GQ:GL	0/0:37:37,0:40:-0.00,-12.55,-128.58	0/0:125:125,0:40:0.00,-39.03,-433.01	0/0:130:129,1:40:0.00,-37.07,-443.39	0/0:88:88,0:40:0.00,-27.90,-305.01	0/0:59:59,0:40:0.00,-19.17,-204.69	0/0:25:25,0:40:-0.00,-8.94,-87.07	0/0:39:39,0:40:-0.00,-13.15,-135.50	0/0:32:32,0:40:-0.00,-11.05,-111.29	0/0:30:30,0:40:-0.00,-10.45,-104.37	0/0:34:34,0:40:-0.00,-11.65,-118.20	0/0:49:49,0:40:0.00,-16.16,-170.10	0/0:151:151,0:40:0.00,-46.85,-522.95	0/0:29:29,0:40:-0.00,-10.15,-100.91	0/0:164:163,0:40:0.00,-50.46,-564.47	0/0:26:26,0:40:-0.00,-9.24,-90.53	0/0:46:46,0:40:-0.00,-15.26,-159.72	0/0:53:53,0:40:0.00,-17.37,-183.93	0/0:36:36,0:40:-0.00,-12.25,-125.12	0/0:30:30,0:40:-0.00,-10.45,-104.37	0/0:35:35,0:40:-0.00,-11.95,-121.66	0/0:37:37,0:40:-0.00,-12.55,-128.58	0/0:35:35,0:40:-0.00,-11.95,-121.66	0/0:36:36,0:40:-0.00,-12.25,-125.12	0/0:37:37,0:40:-0.00,-12.55,-128.58	0/0:49:49,0:40:0.00,-16.16,-170.10	0/0:30:30,0:40:-0.00,-10.45,-104.37	0/0:37:37,0:40:-0.00,-12.55,-128.58	0/0:11:11,0:40:-0.00,-4.73,-38.64	0/0:30:30,0:40:-0.00,-10.45,-104.37	0/0:26:26,0:40:-0.00,-9.24,-90.53	0/0:29:29,0:40:-0.00,-10.15,-100.91	0/0:9:9,0:40:-0.00,-4.13,-31.72	0/0:39:39,0:40:-0.00,-13.15,-135.50	0/0:40:40,0:40:-0.00,-13.45,-138.96	0/0:30:30,0:40:-0.00,-10.45,-104.37	0/0:31:31,0:40:-0.00,-10.75,-107.83	0/0:40:40,0:40:-0.00,-13.45,-138.96	0/0:49:49,0:40:0.00,-16.16,-170.10	0/0:16:16,0:40:-0.00,-6.23,-55.94	0/0:25:25,0:40:-0.00,-8.94,-87.07	0/0:29:29,0:40:-0.00,-10.15,-100.91	1/1:51:0,51:40:-175.84,-16.18,0.00	1/1:33:0,33:40:-113.57,-10.76,-0.00	1/1:47:0,47:40:-162.01,-14.98,-0.00	1/1:40:0,40:40:-137.79,-12.87,-0.00	1/1:36:0,36:40:-123.95,-11.67,-0.00	1/1:28:1,27:40:-89.36,-5.80,-0.00	1/1:31:0,31:40:-106.66,-10.16,-0.00	1/1:27:0,27:40:-92.82,-8.96,-0.00	1/1:23:1,22:40:-72.06,-4.29,-0.00	1/1:24:0,24:40:-82.44,-8.06,-0.00	1/1:28:0,28:40:-96.28,-9.26,-0.00	1/1:42:0,42:40:-144.71,-13.47,-0.00	1/1:31:0,31:40:-106.66,-10.16,-0.00	0/1:36:17,19:40:-53.48,0.00,-47.14	1/1:71:0,71:40:-245.03,-22.20,0.00	0/0:57:57,0:40:0.00,-18.57,-197.77	0/0:27:27,0:40:-0.00,-9.54,-93.99	0/0:29:29,0:40:-0.00,-10.15,-100.91	0/0:29:29,0:40:-0.00,-10.15,-100.91	0/0:43:43,0:40:-0.00,-14.36,-149.34	0/0:40:40,0:40:-0.00,-13.45,-138.96	0/0:18:18,0:40:-0.00,-6.84,-62.85	0/0:44:44,0:40:-0.00,-14.66,-152.80	0/0:44:44,0:40:-0.00,-14.66,-152.80	0/0:49:49,0:40:0.00,-16.16,-170.10	0/0:38:38,0:40:-0.00,-12.85,-132.04	0/0:10:10,0:40:-0.00,-4.43,-35.18	0/0:65:64,0:40:0.00,-20.68,-221.99	0/0:33:33,0:40:-0.00,-11.35,-114.75	0/0:22:22,0:40:-0.00,-8.04,-76.69	0/0:48:48,0:40:-0.00,-15.86,-166.64
580	72	.	A	T	.	PASS	NS=71;AF=0.092	GT:DP:AD:GQ:GL	0/0:27:27,0:40:-0.00,-9.14,-121.28	./.	0/0:35:35,0:40:-0.00,-11.55,-156.89	0/0:14:14,0:40:-0.00,-5.22,-63.42	0/0:39:39,0:40:-0.00,-12.75,-174.69	0/0:22:22,0:40:-0.00,-7.63,-99.02	0/0:22:22,0:40:-0.00,-7.63,-99.02	0/0:28:28,0:40:-0.00,-9.44,-125.73	0/0:11:11,0:40:-0.00,-4.32,-50.06	0/0:11:11,0:40:-0.00,-4.32,-50.06	0/0:20:20,0:40:-0.00,-7.03,-90.12	0/0:32:32,0:40:-0.00,-10.64,-143.53	0/0:13:13,0:40:-0.00,-4.92,-58.97	0/0:54:54,0:40:-0.00,-17.26,-241.45	0/0:19:19,0:40:-0.00,-6.73,-85.67	0/0:12:12,0:40:-0.00,-4.62,-54.52	0/0:30:30,0:40:-0.00,-10.04,-134.63	0/0:18:18,0:40:-0.00,-6.43,-81.22	0/0:15:15,0:40:-0.00,-5.52,-67.87	0/0:15:15,0:40:-0.00,-5.52,-67.87	0/0:21:21,0:40:-0.00,-7.33,-94.57	0/0:13:13,0:40:-0.00,-4.92,-58.97	0/0:20:20,0:40:-0.00,-7.03,-90.12	0/0:17:17,0:40:-0.00,-6.13,-76.77	0/0:9:9,0:40:-0.00,-3.72,-41.16	0/0:7:7,0:38:-0.00,-3.12,-32.26	0/0:11:11,0:40:-0.00,-4.32,-50.06	0/0:25:25,0:40:-0.00,-8.53,-112.38	0/0:21:21,0:40:-0.00,-7.33,-94.57	0/0:10:10,0:40:-0.00,-4.02,-45.61	0/0:16:16,0:40:-0.00,-5.83,-72.32	0/0:16:16,0:40:-0.00,-5.83,-72.32	0/0:5:5,0:31:-0.00,-2.52,-23.36	0/0:19:19,0:40:-0.00,-6.73,-85.67	0/0:20:20,0:40:-0.00,-7.03,-90.12	0/0:19:19,0:40:-0.00,-6.73,-85.67	0/0:20:20,0:40:-0.00,-7.03,-90.12	0/0:19:19,0:40:-0.00,-6.73,-85.67	0/0:20:20,0:40:-0.00,-7.03,-90.12	0/0:17:17,0:40:-0.00,-6.13,-76.77	0/0:28:28,0:40:-0.00,-9.44,-125.73	0/1:22:13,9:40:-32.43,0.00,-51.33	0/0:13:13,0:40:-0.00,-4.92,-58.97	0/0:22:22,0:40:-0.00,-7.63,-99.02	0/1:28:11,17:40:-66.23,0.00,-40.63	0/1:27:14,13:40:-48.72,0.00,-54.28	0/1:17:5,12:40:-47.28,-0.00,-17.23	0/0:22:22,0:40:-0.00,-7.63,-99.02	0/0:6:6,0:34:-0.00,-2.82,-27.81	0/0:18:18,0:40:-0.00,-6.43,-81.22	0/0:19:19,0:40:-0.00,-6.73,-85.67	0/1:17:8,9:40:-33.93,-0.00,-30.59	1/1:20:0,20:40:-87.91,-5.92,-0.00	1/1:7:0,7:26:-30.05,-2.02,-0.00	1/1:12:0,12:40:-52.30,-3.52,-0.00	1/1:21:0,21:40:-92.36,-6.23,-0.00	0/0:28:28,0:40:-0.00,-9.44,-125.73	0/0:19:19,0:40:-0.00,-6.73,-85.67	0/0:22:22,0:40:-0.00,-7.63,-99.02	0/0:19:19,0:40:-0.00,-6.73,-85.67	0/0:29:29,0:40:-0.00,-9.74,-130.18	0/0:10:10,0:40:-0.00,-4.02,-45.61	0/0:11:11,0:40:-0.00,-4.32,-50.06	0/0:21:21,0:40:-0.00,-7.33,-94.57	0/0:28:28,0:40:-0.00,-9.44,-125.73	0/0:33:33,0:40:-0.00,-10.94,-147.98	0/0:19:19,0:40:-0.00,-6.73,-85.67	0/0:7:7,0:38:-0.00,-3.12,-32.26	0/0:39:39,0:40:-0.00,-12.75,-174.69	0/0:16:16,0:40:-0.00,-5.83,-72.32	0/0:16:16,0:40:-0.00,-5.83,-72.32	0/0:34:34,0:40:-0.00,-11.24,-152.43
582	113	.	A	G	.	PASS	NS=70;AF=0.264	GT:DP:AD:GQ:GL	0/1:82:50,32:40:-46.94,-0.00,-88.00	0/0:241:240,1:40:0.00,-69.91,-535.65	0/0:299:298,0:40:0.00,-89.16,-667.69	0/1:89:32,57:40:-100.80,0.00,-45.62	0/0:55:55,0:40:0.00,-16.62,-123.86	0/0:62:62,0:40:-0.00,-18.71,-139.53	0/0:42:42,0:40:-0.00,-12.74,-94.77	0/1:70:39,30:40:-46.34,-0.00,-67.26	0/1:64:32,32:40:-52.31,-0.00,-53.09	0/1:91:46,45:40:-73.35,0.00,-76.36	1/1:60:0,60:40:-133.50,-17.34,0.00	1/1:79:1,76:40:-167.07,-20.17,0.00	0/1:52:28,24:40:-37.99,0.00,-47.72	0/1:151:109,42:40:-48.72,0.00,-199.44	0/0:80:77,0:40:0.00,-23.18,-173.10	0/0:87:85,0:40:0.00,-25.57,-191.00	0/1:101:48,52:40:-86.32,0.00,-78.15	./.	0/1:27:8,18:40:-32.32,-0.00,-10.72	0/0:76:76,0:40:0.00,-22.89,-170.86	0/0:68:66,0:40:0.00,-19.90,-148.48	0/0:54:52,0:40:0.00,-15.72,-117.15	0/0:80:78,0:40:0.00,-23.48,-175.34	0/0:36:35,0:40:-0.00,-10.65,-79.10	0/1:59:29,30:40:-49.33,-0.00,-47.86	0/0:66:65,0:40:0.00,-19.60,-146.24	0/1:37:16,19:40:-31.87,-0.00,-25.94	0/0:101:101,0:40:0.00,-30.35,-226.81	1/1:84:0,82:40:-182.74,-23.90,0.00	0/1:63:37,26:40:-39.18,0.00,-64.57	1/1:76:0,75:40:-167.07,-21.81,0.00	0/0:38:38,0:40:-0.00,-11.54,-85.82	0/0:43:43,0:40:-0.00,-13.04,-97.01	0/0:29:29,0:40:-0.00,-8.86,-65.68	0/0:40:40,0:40:-0.00,-12.14,-90.29	0/0:46:46,0:40:-0.00,-13.93,-103.72	0/1:50:29,21:40:-31.87,-0.00,-50.55	0/1:111:58,53:40:-85.28,0.00,-97.24	0/1:31:13,18:40:-30.83,0.00,-20.42	0/0:71:67,0:40:0.00,-20.20,-150.72	1/1:71:0,71:40:-158.12,-20.62,-0.00	0/0:69:64,0:40:0.00,-19.30,-144.01	0/0:68:67,0:40:0.00,-20.20,-150.72	0/0:44:43,0:40:-0.00,-13.04,-97.01	0/0:104:104,0:40:0.00,-31.25,-233.52	0/0:58:57,0:40:0.00,-17.21,-128.34	0/0:63:63,0:40:0.00,-19.01,-141.77	0/0:84:84,0:40:0.00,-25.27,-188.77	0/0:69:69,0:40:-0.00,-20.80,-155.20	0/0:91:91,0:40:0.00,-27.36,-204.43	0/0:61:60,0:40:0.00,-18.11,-135.05	./.	0/0:136:135,0:40:0.00,-40.50,-302.90	0/0:34:34,0:40:-0.00,-10.35,-76.87	0/0:70:69,0:40:0.00,-20.80,-155.20	0/0:71:69,0:40:0.00,-20.80,-155.20	0/0:37:33,0:40:-0.00,-10.05,-74.63	0/1:27:6,21:40:-38.74,-0.00,-5.94	0/1:67:35,32:40:-51.42,0.00,-58.90	0/1:75:33,42:40:-71.41,0.00,-52.04	0/1:66:30,35:40:-58.73,-0.00,-48.31	0/0:79:79,0:40:0.00,-23.78,-177.58	1/1:36:0,36:40:-79.79,-10.17,-0.00	0/1:58:27,29:40:-47.99,-0.00,-44.28	0/1:78:31,47:40:-81.70,-0.00,-46.67	0/1:113:58,53:40:-85.28,0.00,-97.24	0/0:70:67,1:40:0.00,-18.26,-148.48	0/1:13:3,10:40:-18.30,-0.00,-3.41	0/0:50:48,0:40:-0.00,-14.53,-108.20	0/1:84:40,42:40:-69.32,0.00,-65.62	0/1:76:31,44:40:-75.88,0.00,-47.56	0/0:99:98,0:40:0.00,-29.45,-220.10
585	37	.	T	A	.	PASS	NS=58;AF=0.397	GT:DP:AD:GQ:GL	0/1:20:13,7:40:-24.84,0.00,-51.43	0/1:75:41,34:40:-126.76,0.00,-157.74	0/0:59:59,0:40:0.00,-17.62,-259.16	0/0:52:52,0:40:-0.00,-15.51,-228.44	0/0:31:31,0:40:-0.00,-9.19,-136.29	0/1:25:18,7:40:-23.33,0.00,-71.86	1/1:10:0,10:32:-43.62,-2.61,-0.00	0/1:22:8,14:40:-54.95,0.00,-28.89	0/1:20:8,12:40:-46.78,0.00,-29.49	0/0:18:18,0:40:-0.00,-5.28,-79.25	0/1:19:14,5:40:-16.36,0.00,-56.12	0/1:22:20,2:29:-2.30,-0.00,-81.55	./.	0/0:50:50,0:40:-0.00,-14.91,-219.67	0/1:21:16,5:40:-15.76,0.00,-64.29	0/0:17:17,0:40:-0.00,-4.97,-74.86	1/1:18:0,18:40:-78.72,-5.01,-0.00	0/1:24:18,6:40:-19.25,0.00,-72.16	0/0:15:15,0:40:-0.00,-4.37,-66.08	0/1:16:10,6:40:-21.66,0.00,-39.47	0/0:12:12,0:40:-0.00,-3.47,-52.92	0/0:16:16,0:40:-0.00,-4.67,-70.47	0/0:23:23,0:40:-0.00,-6.78,-101.19	1/1:20:0,20:40:-87.50,-5.62,-0.00	0/1:9:7,2:40:-6.21,-0.00,-28.41	0/0:25:25,0:40:-0.00,-7.38,-109.96	0/1:8:4,4:40:-15.29,-0.00,-15.55	0/0:18:18,0:40:-0.00,-5.28,-79.25	0/0:7:7,0:25:-0.00,-1.97,-30.98	./.	0/0:15:15,0:40:-0.00,-4.37,-66.08	0/0:4:4,0:15:-0.04,-1.10,-17.85	0/0:38:38,0:40:-0.00,-11.30,-167.01	0/1:10:5,5:40:-19.07,0.00,-19.33	0/0:19:19,0:40:-0.00,-5.58,-83.63	0/1:10:7,3:40:-10.30,-0.00,-28.11	0/1:11:9,2:40:-5.61,-0.00,-36.59	0/1:18:10,8:40:-29.83,0.00,-38.87	0/1:12:9,3:40:-9.70,-0.00,-36.28	1/1:11:0,11:35:-48.01,-2.91,-0.00	1/1:17:0,17:40:-74.34,-4.71,-0.00	./.	1/1:5:0,5:16:-21.71,-1.13,-0.03	./.	./.	1/1:6:0,6:19:-26.08,-1.42,-0.02	./.	0/1:18:16,2:40:-3.50,-0.00,-65.20	./.	0/1:7:6,1:30:-2.43,-0.00,-24.63	./.	./.	0/0:51:51,0:40:-0.00,-15.21,-224.05	0/0:7:7,0:25:-0.00,-1.97,-30.98	./.	0/1:32:28,4:40:-8.06,-0.00,-113.64	./.	0/1:10:9,1:20:-1.53,-0.01,-36.90	0/1:12:11,1:14:-0.97,-0.05,-45.11	0/1:13:9,4:40:-13.78,-0.00,-35.98	./.	./.	./.	0/1:33:14,19:40:-73.58,0.00,-51.90	0/0:31:31,0:40:-0.00,-9.19,-136.29	0/1:40:21,19:40:-71.48,0.00,-80.51	0/1:12:4,8:40:-31.64,-0.00,-14.34	0/1:11:7,4:40:-14.38,-0.00,-27.81	1/1:20:0,20:40:-87.50,-5.62,-0.00	0/0:29:28,1:40:-0.00,-4.20,-118.74	0/1:16:13,3:40:-8.49,-0.00,-52.63	1/1:6:0,6:19:-26.08,-1.42,-0.02
589	122	.	A	G	.	PASS	NS=68;AF=0.228	GT:DP:AD:GQ:GL	0/0:8:8,0:40:-0.00,-3.42,-21.00	0/0:38:38,0:40:-0.00,-12.41,-97.92	0/0:37:37,0:40:-0.00,-12.11,-95.35	0/0:23:23,0:40:-0.00,-7.91,-59.46	0/0:17:17,0:40:-0.00,-6.12,-44.08	0/0:5:5,0:31:-0.00,-2.52,-13.31	0/0:9:9,0:40:-0.00,-3.72,-23.57	0/0:15:15,0:40:-0.00,-5.52,-38.95	0/0:6:6,0:35:-0.00,-2.82,-15.88	0/0:13:13,0:40:-0.00,-4.92,-33.82	0/0:10:10,0:40:-0.00,-4.02,-26.13	0/0:25:25,0:40:-0.00,-8.51,-64.59	0/0:9:9,0:40:-0.00,-3.72,-23.57	0/0:37:37,0:40:-0.00,-12.11,-95.35	0/0:17:17,0:40:-0.00,-6.12,-44.08	0/0:14:14,0:40:-0.00,-5.22,-36.39	0/0:15:15,0:40:-0.00,-5.52,-38.95	0/0:7:7,0:38:-0.00,-3.12,-18.44	0/0:16:16,0:40:-0.00,-5.82,-41.51	0/0:19:19,0:40:-0.00,-6.72,-49.20	0/0:18:18,0:40:-0.00,-6.42,-46.64	0/0:12:12,0:40:-0.00,-4.62,-31.26	./.	0/0:17:17,0:40:-0.00,-6.12,-44.08	0/0:13:13,0:40:-0.00,-4.92,-33.82	0/0:10:10,0:40:-0.00,-4.02,-26.13	0/0:13:13,0:40:-0.00,-4.92,-33.82	0/0:7:7,0:38:-0.00,-3.12,-18.44	0/0:25:25,0:40:-0.00,-8.51,-64.59	0/0:9:9,0:40:-0.00,-3.72,-23.57	0/0:14:14,0:40:-0.00,-5.22,-36.39	./.	0/0:12:11,1:26:-0.00,-2.06,-26.13	0/0:21:21,0:40:-0.00,-7.32,-54.33	0/0:9:9,0:40:-0.00,-3.72,-23.57	0/0:15:15,0:40:-0.00,-5.52,-38.95	0/0:17:17,0:40:-0.00,-6.12,-44.08	0/0:15:15,0:40:-0.00,-5.52,-38.95	0/0:13:13,0:40:-0.00,-4.92,-33.82	0/0:13:13,0:40:-0.00,-4.92,-33.82	0/0:18:18,0:40:-0.00,-6.42,-46.64	1/1:27:0,27:40:-68.73,-8.62,-0.00	1/1:16:0,15:40:-37.96,-5.02,-0.00	1/1:33:0,33:40:-84.11,-10.42,-0.00	0/1:18:9,9:40:-16.66,0.00,-17.15	1/1:25:0,23:40:-58.47,-7.42,-0.00	1/1:14:0,14:40:-35.40,-4.72,-0.00	./.	1/1:10:0,10:40:-25.14,-3.52,-0.00	1/1:24:0,24:40:-61.04,-7.72,-0.00	1/1:6:0,6:29:-14.89,-2.33,-0.00	1/1:19:0,17:40:-43.09,-5.62,-0.00	1/1:26:0,26:40:-66.16,-8.32,-0.00	1/1:10:0,10:40:-25.14,-3.52,-0.00	1/1:9:0,9:39:-22.58,-3.22,-0.00	1/1:28:0,28:40:-71.29,-8.92,-0.00	1/1:35:0,34:40:-86.67,-10.72,-0.00	0/1:5:2,3:38:-5.17,-0.00,-3.10	0/0:14:14,0:40:-0.00,-5.22,-36.39	0/1:13:3,10:39:-20.72,-0.00,-3.27	./.	0/0:23:23,0:40:-0.00,-7.91,-59.46	0/0:4:4,0:28:-0.00,-2.22,-10.75	0/0:15:15,0:40:-0.00,-5.52,-38.95	0/0:9:9,0:40:-0.00,-3.72,-23.57	0/0:19:19,0:40:-0.00,-6.72,-49.20	0/0:9:9,0:40:-0.00,-3.72,-23.57	0/0:12:12,0:40:-0.00,-4.62,-31.26	0/0:23:23,0:40:-0.00,-7.91,-59.46	0/0:19:19,0:40:-0.00,-6.72,-49.20	0/0:9:9,0:40:-0.00,-3.72,-23.57	0/0:25:25,0:40:-0.00,-8.51,-64.59
590	16	.	C	G	.	PASS	NS=67;AF=0.358	GT:DP:AD:GQ:GL	0/1:17:6,11:40:-31.75,-0.00,-15.50	0/0:26:26,0:40:-0.00,-7.70,-87.29	0/1:28:11,17:40:-48.48,0.00,-28.89	0/1:14:12,2:32:-2.59,-0.00,-36.44	1/1:26:0,26:40:-86.40,-7.25,-0.00	0/0:16:16,0:40:-0.00,-4.69,-53.89	0/0:20:20,0:40:-0.00,-5.89,-67.25	0/1:17:7,10:40:-28.41,0.00,-18.84	0/0:13:13,0:40:-0.00,-3.79,-43.87	0/0:18:18,0:40:-0.00,-5.29,-60.57	0/1:19:10,9:40:-24.47,0.00,-28.25	0/1:22:11,11:40:-30.25,0.00,-30.69	./.	0/1:53:22,31:40:-87.72,0.00,-58.11	0/1:25:12,13:40:-36.02,0.00,-33.13	0/1:13:7,6:40:-16.25,0.00,-20.04	0/1:14:6,8:40:-22.63,0.00,-16.40	0/0:10:10,0:35:-0.00,-2.88,-33.85	0/0:16:16,0:40:-0.00,-4.69,-53.89	0/0:15:15,0:40:-0.00,-4.39,-50.55	0/0:15:15,0:40:-0.00,-4.39,-50.55	0/0:11:11,0:38:-0.00,-3.19,-37.19	0/1:13:4,9:40:-26.27,-0.00,-10.02	0/1:16:7,9:40:-25.37,0.00,-19.14	0/0:7:7,0:25:-0.00,-1.99,-23.83	0/1:9:5,4:40:-10.78,-0.00,-14.56	0/1:15:6,9:40:-25.67,0.00,-16.10	0/0:7:7,0:25:-0.00,-1.99,-23.83	0/1:14:8,6:40:-15.95,0.00,-23.08	1/1:12:0,12:37:-39.64,-3.04,-0.00	1/1:12:0,12:37:-39.64,-3.04,-0.00	0/1:5:1,4:30:-11.98,-0.00,-2.41	0/1:9:3,5:40:-14.42,-0.00,-8.18	0/1:10:6,4:40:-10.48,-0.00,-17.60	0/1:19:11,8:40:-21.13,0.00,-31.59	./.	0/1:14:7,7:40:-19.29,0.00,-19.74	0/1:21:13,8:40:-20.53,0.00,-37.67	0/1:12:4,8:40:-23.23,-0.00,-10.32	0/0:11:11,0:38:-0.00,-3.19,-37.19	0/0:23:23,0:40:-0.00,-6.79,-77.27	0/0:30:30,0:40:-0.00,-8.90,-100.65	1/1:25:0,25:40:-83.06,-6.95,-0.00	0/1:16:9,7:40:-18.69,0.00,-25.82	0/1:19:9,10:40:-27.81,0.00,-24.91	0/0:23:23,0:40:-0.00,-6.79,-77.27	0/1:15:8,7:40:-18.99,0.00,-22.78	0/0:21:21,0:40:-0.00,-6.19,-70.59	0/0:17:17,0:40:-0.00,-4.99,-57.23	0/0:26:26,0:40:-0.00,-7.70,-87.29	0/0:9:9,0:32:-0.00,-2.58,-30.51	./.	0/1:32:17,15:40:-40.60,0.00,-47.72	0/0:13:13,0:40:-0.00,-3.79,-43.87	0/1:10:2,8:40:-23.84,-0.00,-4.24	0/0:29:29,0:40:-0.00,-8.60,-97.31	0/1:17:7,10:40:-28.41,0.00,-18.84	0/0:16:16,0:40:-0.00,-4.69,-53.89	0/1:11:5,6:40:-16.86,-0.00,-13.96	0/1:14:4,10:40:-29.31,-0.00,-9.72	0/0:22:22,0:40:-0.00,-6.49,-73.93	1/1:17:0,17:40:-56.34,-4.54,-0.00	0/1:11:5,6:40:-16.86,-0.00,-13.96	0/1:11:7,4:40:-10.18,-0.00,-20.64	0/1:14:4,10:40:-29.31,-0.00,-9.72	0/0:28:28,0:40:-0.00,-8.30,-93.97	./.	./.	0/0:24:24,0:40:-0.00,-7.10,-80.61	1/1:10:0,10:30:-32.96,-2.44,-0.00	1/1:15:0,15:40:-49.66,-3.94,-0.00	0/1:34:18,16:40:-43.34,0.00,-50.46
598	40	.	C	T	.	PASS	NS=72;AF=0.139	GT:DP:AD:GQ:GL	0/0:19:19,0:40:-0.00,-6.62,-50.41	0/0:64:64,0:40:0.00,-20.12,-167.73	0/0:52:52,0:40:0.00,-16.52,-136.44	0/0:34:34,0:40:-0.00,-11.12,-89.51	0/0:29:29,0:40:-0.00,-9.62,-76.48	0/0:14:14,0:40:-0.00,-5.12,-37.37	0/0:19:19,0:40:-0.00,-6.62,-50.41	0/0:19:19,0:40:-0.00,-6.62,-50.41	0/0:24:24,0:40:-0.00,-8.12,-63.44	0/0:20:20,0:40:-0.00,-6.92,-53.02	0/0:17:17,0:40:-0.00,-6.02,-45.19	0/0:30:30,0:40:-0.00,-9.92,-79.09	0/0:24:24,0:40:-0.00,-8.12,-63.44	0/0:40:40,0:40:-0.00,-12.92,-105.16	0/0:19:19,0:40:-0.00,-6.62,-50.41	0/0:20:20,0:40:-0.00,-6.92,-53.02	0/0:23:23,0:40:-0.00,-7.82,-60.84	0/0:20:20,0:40:-0.00,-6.92,-53.02	0/0:25:25,0:40:-0.00,-8.42,-66.05	0/0:23:23,0:40:-0.00,-7.82,-60.84	0/0:21:21,0:40:-0.00,-7.22,-55.62	0/0:17:17,0:40:-0.00,-6.02,-45.19	0/0:14:14,0:40:-0.00,-5.12,-37.37	0/0:17:17,0:40:-0.00,-6.02,-45.19	0/0:16:16,0:40:-0.00,-5.72,-42.59	0/0:9:9,0:40:-0.00,-3.62,-24.34	0/0:16:16,0:40:-0.00,-5.72,-42.59	0/0:8:8,0:40:-0.00,-3.32,-21.73	0/0:15:15,0:40:-0.00,-5.42,-39.98	0/0:20:20,0:40:-0.00,-6.92,-53.02	0/0:21:20,0:40:-0.00,-6.92,-53.02	0/0:7:6,0:34:-0.00,-2.73,-16.52	0/0:30:28,0:40:-0.00,-9.32,-73.87	0/0:21:21,0:40:-0.00,-7.22,-55.62	0/0:31:30,0:40:-0.00,-9.92,-79.09	0/0:15:15,0:40:-0.00,-5.42,-39.98	0/0:25:25,0:40:-0.00,-8.42,-66.05	0/0:17:17,0:40:-0.00,-6.02,-45.19	0/0:14:14,0:40:-0.00,-5.12,-37.37	0/0:16:16,0:40:-0.00,-5.72,-42.59	0/0:17:16,0:40:-0.00,-5.72,-42.59	1/1:29:0,29:40:-74.73,-8.75,-0.00	1/1:15:0,15:40:-38.23,-4.55,-0.00	0/1:29:11,18:40:-37.30,0.00,-19.93	0/1:29:19,10:40:-16.45,0.00,-40.79	0/0:26:26,0:40:-0.00,-8.72,-68.66	1/1:8:0,8:31:-19.98,-2.45,-0.00	0/0:7:7,0:37:-0.00,-3.02,-19.12	1/1:7:0,7:27:-17.38,-2.15,-0.00	0/1:10:7,3:40:-3.90,-0.00,-15.20	0/1:13:5,8:40:-16.03,-0.00,-9.09	0/1:8:3,5:40:-9.71,-0.00,-5.37	0/1:22:15,7:40:-10.73,-0.00,-32.46	1/1:5:0,5:21:-12.17,-1.56,-0.01	1/1:12:0,12:40:-30.41,-3.65,-0.00	1/1:27:0,27:40:-69.52,-8.15,-0.00	0/0:22:22,0:40:-0.00,-7.52,-58.23	0/0:18:18,0:40:-0.00,-6.32,-47.80	0/0:12:12,0:40:-0.00,-4.52,-32.16	0/0:12:12,0:40:-0.00,-4.52,-32.16	0/0:25:25,0:40:-0.00,-8.42,-66.05	0/0:24:24,0:40:-0.00,-8.12,-63.44	0/0:13:13,0:40:-0.00,-4.82,-34.77	0/0:19:19,0:40:-0.00,-6.62,-50.41	0/0:7:7,0:37:-0.00,-3.02,-19.12	0/0:29:28,0:40:-0.00,-9.32,-73.87	0/0:14:14,0:40:-0.00,-5.12,-37.37	0/0:5:5,0:30:-0.00,-2.43,-13.91	0/0:32:32,0:40:-0.00,-10.52,-84.30	0/0:14:14,0:40:-0.00,-5.12,-37.37	0/0:21:21,0:40:-0.00,-7.22,-55.62	0/0:31:31,0:40:-0.00,-10.22,-81.69
599	87	.	G	T	.	PASS	NS=60;AF=0.358	GT:DP:AD:GQ:GL	0/1:16:12,4:40:-8.33,-0.00,-35.40	./.	0/1:22:13,9:40:-23.22,0.00,-36.93	1/1:9:0,9:32:-29.69,-2.56,-0.00	0/1:13:11,2:32:-2.55,-0.00,-32.96	0/1:12:7,5:40:-12.87,-0.00,-19.91	0/1:24:19,5:40:-9.26,-0.00,-56.36	0/0:29:28,1:40:-0.00,-5.60,-90.51	./.	1/1:7:0,7:25:-23.02,-1.97,-0.00	./.	1/1:12:0,12:40:-39.71,-3.47,-0.00	./.	1/1:23:0,23:40:-76.44,-6.77,-0.00	1/1:5:0,5:19:-16.35,-1.38,-0.02	0/1:10:8,2:40:-3.45,-0.00,-23.85	0/1:12:6,6:40:-16.21,0.00,-16.57	./.	./.	0/1:19:15,4:40:-7.42,-0.00,-44.51	./.	0/0:16:15,1:22:-0.01,-1.70,-47.12	1/1:4:0,4:15:-13.03,-1.10,-0.04	1/1:5:0,5:19:-16.35,-1.38,-0.02	./.	0/1:5:1,4:25:-11.64,-0.00,-1.98	./.	0/0:13:13,0:40:-0.00,-4.13,-43.77	1/1:5:0,5:19:-16.35,-1.38,-0.02	0/1:8:3,5:40:-14.07,-0.00,-7.75	0/0:48:47,1:40:-0.00,-11.32,-153.95	./.	0/1:16:12,4:40:-8.33,-0.00,-35.40	0/0:15:15,0:40:-0.00,-4.73,-50.45	./.	0/1:9:7,2:40:-3.75,-0.00,-20.81	0/1:15:13,2:25:-1.95,-0.00,-39.04	1/1:10:0,10:35:-33.03,-2.86,-0.00	1/1:7:0,7:25:-23.02,-1.97,-0.00	0/0:7:7,0:29:-0.00,-2.32,-23.74	0/1:12:6,6:40:-16.21,0.00,-16.57	0/0:62:61,1:40:0.00,-15.53,-200.70	0/0:47:47,0:40:-0.00,-14.36,-157.29	0/0:32:32,0:40:-0.00,-9.84,-107.21	0/0:22:22,0:40:-0.00,-6.83,-73.82	0/0:29:29,0:40:-0.00,-8.94,-97.19	0/0:8:8,0:32:-0.00,-2.62,-27.07	0/0:15:15,0:40:-0.00,-4.73,-50.45	0/0:33:32,1:40:-0.00,-6.80,-103.87	0/0:29:29,0:40:-0.00,-8.94,-97.19	0/0:13:13,0:40:-0.00,-4.13,-43.77	0/0:12:12,0:40:-0.00,-3.83,-40.43	0/0:81:81,0:40:0.00,-24.58,-270.82	0/0:19:19,0:40:-0.00,-5.93,-63.80	0/0:17:17,0:40:-0.00,-5.33,-57.12	0/0:45:45,0:40:-0.00,-13.75,-150.61	0/0:29:27,1:40:-0.00,-5.30,-87.17	0/1:4:3,1:25:-1.92,-0.01,-8.96	0/0:10:10,0:39:-0.00,-3.22,-33.75	0/0:22:22,0:40:-0.00,-6.83,-73.82	0/0:23:23,0:40:-0.00,-7.14,-77.16	0/0:29:29,0:40:-0.00,-8.94,-97.19	0/0:10:10,0:39:-0.00,-3.22,-33.75	0/1:12:9,3:40:-6.19,-0.00,-26.59	./.	1/1:9:0,9:32:-29.69,-2.56,-0.00	1/1:11:0,11:38:-36.37,-3.17,-0.00	0/0:4:4,0:19:-0.02,-1.44,-13.73	0/0:46:44,2:40:-0.00,-7.38,-140.60	0/0:36:33,3:15:-0.04,-1.07,-100.57	0/1:25:22,3:29:-2.28,-0.00,-66.08	1/1:15:1,14:15:-43.09,-1.07,-0.04
612	41	.	C	A	.	PASS	NS=71;AF=0.261	GT:DP:AD:GQ:GL	0/0:68:68,0:40:-0.00,-20.99,-336.56	0/1:191:111,80:40:-337.27,0.00,-491.01	0/0:180:180,0:40:0.00,-54.71,-889.96	0/0:69:69,0:40:0.00,-21.29,-341.50	0/0:121:117,4:40:0.00,-17.18,-558.91	0/0:31:31,0:40:-0.00,-9.85,-153.74	0/0:65:64,1:40:0.00,-15.15,-311.85	0/0:45:45,0:40:-0.00,-14.07,-222.91	0/0:30:30,0:40:-0.00,-9.55,-148.80	0/0:49:49,0:40:-0.00,-15.27,-242.68	0/0:48:47,1:40:-0.00,-10.03,-227.86	0/0:61:61,0:40:0.00,-18.88,-301.97	0/0:62:61,1:40:-0.00,-14.24,-297.03	0/0:62:61,1:40:-0.00,-14.24,-297.03	0/0:46:46,0:40:-0.00,-14.37,-227.86	0/0:46:46,0:40:-0.00,-14.37,-227.86	0/0:57:57,0:40:0.00,-17.68,-282.21	0/0:27:27,0:40:-0.00,-8.65,-133.97	0/0:22:22,0:40:-0.00,-7.14,-109.27	0/0:29:29,0:40:-0.00,-9.25,-143.86	0/0:34:34,0:40:-0.00,-10.76,-168.56	0/0:22:22,0:40:-0.00,-7.14,-109.27	0/0:36:36,0:40:-0.00,-11.36,-178.44	0/0:46:46,0:40:-0.00,-14.37,-227.86	0/0:29:28,1:40:-0.00,-4.31,-133.97	0/1:20:12,8:40:-32.99,0.00,-53.32	0/1:17:7,10:40:-43.77,0.00,-29.51	0/0:27:27,0:40:-0.00,-8.65,-133.97	0/0:72:72,0:40:0.00,-22.19,-356.32	0/0:26:26,0:40:-0.00,-8.35,-129.03	0/0:40:40,0:40:-0.00,-12.56,-198.21	0/0:21:21,0:40:-0.00,-6.84,-104.33	0/0:36:36,0:40:-0.00,-11.36,-178.44	0/1:35:21,14:40:-58.12,0.00,-93.27	0/0:39:39,0:40:-0.00,-12.26,-193.27	0/1:32:29,3:40:-4.67,-0.00,-133.70	0/0:26:26,0:40:-0.00,-8.35,-129.03	0/0:34:33,1:40:-0.00,-5.81,-158.68	0/0:44:44,0:40:-0.00,-13.77,-217.97	./.	0/0:113:113,0:40:-0.00,-34.54,-558.91	1/1:87:0,87:40:-429.31,-26.15,0.00	0/0:64:64,0:40:0.00,-19.79,-316.79	0/1:121:44,77:40:-343.52,0.00,-181.03	1/1:105:0,105:40:-518.25,-31.56,-0.00	0/0:110:109,1:40:0.00,-28.69,-534.20	0/1:48:24,24:40:-103.62,0.00,-104.18	0/1:63:27,36:40:-158.39,0.00,-114.49	0/0:81:81,0:40:-0.00,-24.90,-400.79	0/0:73:73,0:40:-0.00,-22.50,-361.26	0/1:58:29,29:40:-125.31,0.00,-125.88	1/1:59:0,59:40:-290.96,-17.72,0.00	0/1:122:57,65:40:-283.93,0.00,-244.96	0/1:60:31,29:40:-124.71,0.00,-135.16	0/0:50:50,0:40:-0.00,-15.57,-247.62	0/1:154:89,65:40:-274.29,0.00,-393.44	1/1:126:1,125:40:-612.13,-32.94,0.00	1/1:36:0,36:40:-177.32,-10.79,-0.00	1/1:51:0,51:40:-251.43,-15.31,-0.00	1/1:52:0,52:40:-256.37,-15.61,-0.00	1/1:49:0,49:40:-241.55,-14.71,-0.00	1/1:46:1,45:40:-216.84,-8.86,-0.00	1/1:18:0,18:40:-88.38,-5.38,-0.00	0/0:46:46,0:40:-0.00,-14.37,-227.86	0/1:75:28,47:40:-209.13,0.00,-115.82	0/0:59:58,1:40:-0.00,-13.34,-282.21	0/0:51:51,0:40:-0.00,-15.87,-252.56	0/0:20:20,0:40:-0.00,-6.54,-99.39	0/0:138:138,0:40:-0.00,-42.06,-682.44	1/1:59:0,59:40:-290.96,-17.72,0.00	1/1:63:0,63:40:-310.73,-18.92,0.00	0/0:150:145,5:40:0.00,-20.97,-692.32
616	90	.	A	G	.	PASS	NS=70;AF=0.150	GT:DP:AD:GQ:GL	0/0:74:72,1:40:0.00,-20.09,-147.83	0/0:222:222,0:40:0.00,-66.45,-459.57	0/0:261:261,0:40:0.00,-78.05,-540.09	0/0:129:126,0:40:0.00,-37.91,-261.38	0/0:142:140,0:40:0.00,-42.07,-290.28	0/0:64:62,0:40:0.00,-18.88,-129.25	0/1:68:22,46:40:-74.30,0.00,-26.00	0/0:64:61,0:40:0.00,-18.59,-127.18	0/1:70:31,38:40:-57.49,0.00,-44.28	0/1:66:27,37:40:-56.91,0.00,-37.51	0/0:53:51,0:40:0.00,-15.61,-106.54	0/0:130:128,0:40:0.00,-38.51,-265.51	0/0:48:46,0:40:-0.00,-14.13,-96.22	0/1:163:85,78:40:-112.12,0.00,-127.82	0/0:87:85,1:40:0.00,-23.95,-174.67	0/0:67:67,0:40:0.00,-20.37,-139.57	0/1:116:51,62:40:-93.95,0.00,-72.49	0/0:53:50,0:40:-0.00,-15.32,-104.47	0/0:35:32,0:40:-0.00,-9.96,-67.31	0/0:91:89,0:40:0.00,-26.91,-184.99	0/0:71:69,0:40:0.00,-20.96,-143.70	0/0:58:57,0:40:0.00,-17.40,-118.93	0/0:69:68,0:40:0.00,-20.67,-141.64	0/0:71:71,0:40:0.00,-21.56,-147.83	0/0:72:69,0:40:0.00,-20.96,-143.70	0/1:55:21,34:40:-53.39,0.00,-27.80	0/0:35:35,0:40:-0.00,-10.86,-73.51	0/0:49:49,0:40:-0.00,-15.02,-102.41	0/0:87:87,0:40:0.00,-26.32,-180.86	0/0:52:51,0:40:0.00,-15.61,-106.54	0/0:38:37,0:40:-0.00,-11.45,-77.64	0/0:12:11,0:40:-0.00,-3.72,-23.96	0/0:60:58,0:40:0.00,-17.69,-120.99	0/0:85:82,1:40:0.00,-23.06,-168.47	0/0:42:40,1:40:-0.00,-10.58,-81.76	0/0:53:52,0:40:0.00,-15.91,-108.60	0/0:62:61,0:40:0.00,-18.59,-127.18	0/0:83:81,0:40:0.00,-24.53,-168.47	0/0:12:12,0:40:-0.00,-4.02,-26.02	0/1:42:20,22:40:-32.48,0.00,-29.60	0/0:27:27,0:40:-0.00,-8.48,-56.99	0/0:96:92,0:40:0.00,-27.80,-191.18	0/0:60:59,0:40:0.00,-17.99,-123.05	0/0:63:62,1:40:0.00,-17.12,-127.18	0/0:65:65,0:40:0.00,-19.77,-135.44	0/0:104:100,0:40:0.00,-30.18,-207.70	0/0:42:40,2:40:-0.00,-8.81,-79.70	0/0:57:56,0:40:-0.00,-17.10,-116.86	0/0:49:48,0:40:-0.00,-14.72,-100.35	0/0:57:56,0:40:-0.00,-17.10,-116.86	0/1:29:11,18:40:-28.09,0.00,-14.89	0/0:55:51,0:40:0.00,-15.61,-106.54	0/0:115:113,0:40:0.00,-34.05,-234.54	0/0:51:50,0:40:-0.00,-15.32,-104.47	./.	0/0:86:86,0:40:0.00,-26.02,-178.80	0/1:113:59,51:40:-72.14,0.00,-89.90	0/1:58:32,26:40:-35.98,0.00,-49.62	1/1:58:0,58:40:-118.49,-16.45,0.00	0/1:53:28,24:40:-33.64,0.00,-43.14	1/1:77:0,77:40:-157.72,-22.09,0.00	0/1:49:23,25:40:-36.89,0.00,-34.01	0/1:42:14,27:40:-43.10,0.00,-17.51	0/1:59:26,31:40:-46.60,0.00,-37.53	0/0:66:63,0:40:0.00,-19.18,-131.31	0/0:142:142,0:40:0.00,-42.67,-294.41	0/1:57:30,26:40:-36.58,0.00,-46.08	./.	0/0:44:44,0:40:-0.00,-13.53,-92.09	0/1:75:43,32:40:-43.32,0.00,-67.27	0/1:65:33,32:40:-46.29,0.00,-49.60	0/0:39:36,0:40:-0.00,-11.15,-75.57
620	116	.	C	G	.	PASS	NS=68;AF=0.074	GT:DP:AD:GQ:GL	0/0:11:11,0:40:-0.00,-4.25,-27.84	0/0:39:39,0:40:-0.00,-12.63,-95.29	0/0:32:32,0:40:-0.00,-10.53,-78.43	0/0:24:24,0:40:-0.00,-8.14,-59.16	0/0:15:15,0:40:-0.00,-5.44,-37.47	0/0:7:7,0:37:-0.00,-3.05,-18.20	0/0:15:14,0:40:-0.00,-5.14,-35.06	0/0:15:14,1:37:-0.00,-3.03,-32.65	0/0:14:14,0:40:-0.00,-5.14,-35.06	0/0:9:9,0:40:-0.00,-3.65,-23.02	0/0:46:43,2:40:-0.00,-9.61,-100.11	0/0:21:20,0:40:-0.00,-6.94,-49.52	0/0:32:31,0:40:-0.00,-10.23,-76.02	0/0:22:22,0:40:-0.00,-7.54,-54.34	0/0:16:16,0:40:-0.00,-5.74,-39.88	0/0:22:22,0:40:-0.00,-7.54,-54.34	0/0:15:15,0:40:-0.00,-5.44,-37.47	0/0:10:10,0:40:-0.00,-3.95,-25.43	0/0:14:14,0:40:-0.00,-5.14,-35.06	0/0:9:9,0:40:-0.00,-3.65,-23.02	0/0:13:13,0:40:-0.00,-4.84,-32.65	0/0:7:7,0:37:-0.00,-3.05,-18.20	0/0:25:25,0:40:-0.00,-8.44,-61.57	0/0:14:14,0:40:-0.00,-5.14,-35.06	0/0:14:13,0:40:-0.00,-4.84,-32.65	0/0:15:15,0:40:-0.00,-5.44,-37.47	0/0:14:14,0:40:-0.00,-5.14,-35.06	./.	0/0:18:18,0:40:-0.00,-6.34,-44.70	0/0:21:21,0:40:-0.00,-7.24,-51.93	0/0:10:10,0:40:-0.00,-3.95,-25.43	0/0:3:3,0:24:-0.01,-1.86,-8.57	./.	0/0:19:19,0:40:-0.00,-6.64,-47.11	0/0:18:18,0:40:-0.00,-6.34,-44.70	0/0:14:14,0:40:-0.00,-5.14,-35.06	0/0:22:22,0:40:-0.00,-7.54,-54.34	0/0:26:26,0:40:-0.00,-8.74,-63.97	0/0:5:5,0:31:-0.00,-2.45,-13.38	0/0:8:8,0:40:-0.00,-3.35,-20.61	0/0:8:8,0:40:-0.00,-3.35,-20.61	0/0:19:19,0:40:-0.00,-6.64,-47.11	0/1:13:9,4:40:-4.79,-0.00,-18.17	0/1:18:9,9:40:-15.34,-0.00,-16.68	0/0:26:26,0:40:-0.00,-8.74,-63.97	0/1:28:16,11:40:-17.47,0.00,-30.85	0/0:16:15,1:40:-0.00,-3.33,-35.06	0/0:14:13,0:40:-0.00,-4.84,-32.65	./.	1/1:14:0,14:40:-32.39,-3.81,-0.00	0/1:13:7,6:40:-9.61,-0.00,-13.35	1/1:10:0,10:32:-22.76,-2.61,-0.00	0/1:25:12,13:40:-22.88,0.00,-21.81	0/0:9:9,0:40:-0.00,-3.65,-23.02	0/0:12:11,1:27:-0.00,-2.14,-25.43	0/1:29:14,15:40:-26.50,0.00,-25.43	0/0:21:20,0:40:-0.00,-6.94,-49.52	0/0:8:8,0:40:-0.00,-3.35,-20.61	0/0:12:12,0:40:-0.00,-4.55,-30.25	0/0:12:12,0:40:-0.00,-4.55,-30.25	0/0:22:22,0:40:-0.00,-7.54,-54.34	0/0:17:17,0:40:-0.00,-6.04,-42.29	0/0:7:7,0:37:-0.00,-3.05,-18.20	0/0:20:19,0:40:-0.00,-6.64,-47.11	0/0:27:27,0:40:-0.00,-9.04,-66.38	0/0:30:30,0:40:-0.00,-9.93,-73.61	0/0:24:24,0:40:-0.00,-8.14,-59.16	./.	0/0:25:25,0:40:-0.00,-8.44,-61.57	0/0:20:20,0:40:-0.00,-6.94,-49.52	0/0:15:15,0:40:-0.00,-5.44,-37.47	0/0:13:13,0:40:-0.00,-4.84,-32.65
642	59	.	T	A	.	PASS	NS=72;AF=0.486	GT:DP:AD:GQ:GL	0/1:26:12,14:40:-55.91,0.00,-46.84	0/1:72:45,27:40:-101.21,0.00,-183.14	0/1:59:17,42:40:-173.37,0.00,-59.66	0/1:34:22,12:40:-44.40,0.00,-89.93	0/0:48:48,0:40:-0.00,-14.41,-218.42	0/1:28:18,10:40:-37.11,0.00,-73.54	0/0:27:26,1:40:-0.00,-3.54,-113.78	0/0:26:26,0:40:-0.00,-7.78,-118.32	0/1:15:8,7:40:-27.37,0.00,-31.96	1/1:23:0,23:40:-104.61,-6.85,-0.00	1/1:23:0,23:40:-104.61,-6.85,-0.00	0/1:27:17,10:40:-37.41,0.00,-69.29	0/1:13:5,8:40:-32.53,0.00,-18.91	0/1:69:31,38:40:-152.16,0.00,-120.34	0/1:19:6,13:40:-53.47,0.00,-21.65	0/0:21:21,0:40:-0.00,-6.28,-95.58	0/1:41:20,21:40:-83.24,0.00,-78.73	0/0:20:20,0:40:-0.00,-5.98,-91.03	1/1:12:0,12:40:-54.57,-3.54,-0.00	0/1:21:13,8:40:-30.12,0.00,-52.90	0/1:15:11,4:40:-13.73,-0.00,-45.61	0/0:17:17,0:40:-0.00,-5.08,-77.38	0/0:16:16,0:40:-0.00,-4.77,-72.83	0/1:20:10,10:40:-39.52,0.00,-39.55	0/1:20:7,13:40:-53.17,0.00,-25.90	0/0:12:12,0:40:-0.00,-3.57,-54.63	0/1:21:3,18:40:-75.62,-0.00,-7.40	0/1:8:3,5:40:-20.38,-0.00,-11.31	0/1:24:15,9:40:-33.77,0.00,-61.10	0/1:8:7,1:28:-2.19,-0.00,-29.52	1/1:17:0,17:40:-77.31,-5.04,-0.00	0/0:13:13,0:40:-0.00,-3.87,-59.18	0/0:24:24,0:40:-0.00,-7.18,-109.23	0/1:10:3,7:40:-28.88,-0.00,-10.71	1/1:19:0,19:40:-86.41,-5.65,-0.00	0/1:9:3,6:40:-24.63,-0.00,-11.01	0/1:16:10,6:40:-22.52,0.00,-40.75	0/0:34:34,0:40:-0.00,-10.19,-154.72	1/1:19:0,19:40:-86.41,-5.65,-0.00	1/1:12:0,12:40:-54.57,-3.54,-0.00	0/1:49:23,26:40:-103.58,0.00,-89.97	1/1:45:0,45:40:-204.71,-13.47,-0.00	1/1:19:0,19:40:-86.41,-5.65,-0.00	1/1:25:0,25:40:-113.71,-7.45,-0.00	1/1:20:0,20:40:-90.96,-5.95,-0.00	1/1:28:0,28:40:-127.36,-8.35,-0.00	1/1:16:0,16:40:-72.76,-4.74,-0.00	1/1:19:1,18:16:-77.35,-1.13,-0.03	1/1:24:0,24:40:-109.16,-7.15,-0.00	1/1:23:0,23:40:-104.61,-6.85,-0.00	1/1:18:0,18:40:-81.86,-5.34,-0.00	1/1:13:0,13:40:-59.11,-3.84,-0.00	1/1:23:0,23:40:-104.61,-6.85,-0.00	1/1:20:0,20:40:-90.96,-5.95,-0.00	1/1:28:0,28:40:-127.36,-8.35,-0.00	1/1:37:0,37:40:-168.31,-11.06,-0.00	0/0:37:37,0:40:-0.00,-11.10,-168.37	0/0:17:17,0:40:-0.00,-5.08,-77.38	0/0:16:16,0:40:-0.00,-4.77,-72.83	0/0:13:13,0:40:-0.00,-3.87,-59.18	0/0:18:18,0:40:-0.00,-5.38,-81.93	0/0:15:15,0:40:-0.00,-4.47,-68.28	0/0:11:11,0:39:-0.00,-3.27,-50.08	0/0:32:32,0:40:-0.00,-9.59,-145.62	0/0:26:26,0:40:-0.00,-7.78,-118.32	0/1:45:23,22:40:-86.59,0.00,-91.17	0/0:29:29,0:40:-0.00,-8.69,-131.97	0/0:12:12,0:40:-0.00,-3.57,-54.63	0/1:34:19,15:40:-58.05,0.00,-76.28	0/0:26:26,0:40:-0.00,-7.78,-118.32	0/0:20:20,0:40:-0.00,-5.98,-91.03	0/1:57:27,30:40:-119.38,0.00,-105.76
648	31	.	C	T	.	PASS	NS=67;AF=0.291	GT:DP:AD:GQ:GL	0/1:58:31,27:40:-84.72,0.00,-100.48	0/1:142:62,80:40:-260.36,0.00,-192.72	0/0:129:128,1:40:0.00,-35.22,-482.06	0/1:85:38,47:40:-152.41,0.00,-118.89	./.	./.	0/1:77:40,37:40:-116.91,0.00,-128.88	0/0:53:53,0:40:0.00,-16.13,-201.52	0/0:35:35,0:40:-0.00,-10.72,-133.28	0/1:64:33,31:40:-98.08,0.00,-106.25	./.	0/1:86:38,48:40:-155.90,0.00,-118.59	0/1:39:19,20:40:-63.90,0.00,-60.70	./.	0/0:52:52,0:40:-0.00,-15.83,-197.73	0/0:47:47,0:40:-0.00,-14.33,-178.77	0/1:56:26,30:40:-96.69,0.00,-82.12	0/0:45:45,0:40:-0.00,-13.73,-171.19	0/0:49:49,0:40:-0.00,-14.93,-186.36	./.	0/1:47:27,20:40:-61.49,0.00,-88.62	0/0:27:27,0:40:-0.00,-8.31,-102.95	0/0:37:37,0:40:-0.00,-11.32,-140.86	0/0:54:54,0:40:0.00,-16.43,-205.31	0/0:37:37,0:40:-0.00,-11.32,-140.86	0/0:31:31,0:40:-0.00,-9.51,-118.12	0/1:37:15,22:40:-72.08,0.00,-46.14	0/0:39:39,0:40:-0.00,-11.92,-148.44	0/0:61:61,0:40:0.00,-18.54,-231.85	0/0:58:58,0:40:0.00,-17.64,-220.47	0/0:44:44,0:40:-0.00,-13.43,-167.40	0/0:12:12,0:40:-0.00,-3.79,-46.09	0/0:18:18,0:40:-0.00,-5.60,-68.83	0/0:62:62,0:40:0.00,-18.84,-235.64	0/0:31:31,0:40:-0.00,-9.51,-118.12	0/1:29:23,6:40:-13.84,-0.00,-78.88	0/0:57:57,0:40:0.00,-17.34,-216.68	0/0:71:71,0:40:0.00,-21.55,-269.76	0/1:18:11,7:40:-20.94,0.00,-36.70	0/0:37:37,0:40:-0.00,-11.32,-140.86	0/1:11:2,9:40:-30.63,-0.00,-4.68	0/1:61:33,28:40:-87.61,0.00,-107.16	1/1:47:1,45:40:-166.21,-9.64,-0.00	1/1:52:0,52:40:-196.54,-15.24,-0.00	1/1:44:1,43:40:-158.63,-9.04,-0.00	0/0:75:75,0:40:0.00,-22.76,-284.92	1/1:35:0,35:40:-132.09,-10.12,-0.00	1/1:53:0,53:40:-200.33,-15.54,0.00	1/1:33:0,33:40:-124.51,-9.52,-0.00	1/1:36:0,36:40:-135.88,-10.42,-0.00	1/1:30:0,30:40:-113.14,-8.62,-0.00	0/0:44:44,0:40:-0.00,-13.43,-167.40	0/0:49:49,0:40:-0.00,-14.93,-186.36	0/1:55:29,26:40:-81.83,0.00,-93.80	0/1:43:25,18:40:-55.11,0.00,-82.25	0/1:99:59,40:40:-121.66,0.00,-194.29	0/0:83:83,0:40:0.00,-25.16,-315.25	0/0:36:36,0:40:-0.00,-11.02,-137.07	0/0:35:35,0:40:-0.00,-10.72,-133.28	0/0:60:60,0:40:0.00,-18.24,-228.06	0/0:52:52,0:40:-0.00,-15.83,-197.73	0/0:55:55,0:40:0.00,-16.74,-209.10	0/0:27:27,0:40:-0.00,-8.31,-102.95	0/0:44:44,0:40:-0.00,-13.43,-167.40	0/1:45:21,24:40:-77.26,0.00,-66.48	0/1:80:44,36:40:-112.22,0.00,-143.14	0/1:40:15,25:40:-82.55,0.00,-45.24	0/0:9:9,0:35:-0.00,-2.89,-34.71	0/1:52:30,22:40:-67.57,0.00,-98.49	0/1:90:65,25:40:-67.51,0.00,-219.74	0/1:57:27,30:40:-96.39,0.00,-85.61	0/0:45:45,0:40:-0.00,-13.73,-171.19
650	79	.	C	A	.	PASS	NS=71;AF=0.063	GT:DP:AD:GQ:GL	0/0:38:38,0:40:-0.00,-12.22,-154.86	0/0:114:113,0:40:0.00,-34.79,-456.95	0/0:126:126,0:40:-0.00,-38.71,-509.31	0/0:106:106,0:40:-0.00,-32.69,-428.76	0/0:99:99,0:40:0.00,-30.58,-400.56	0/0:54:54,0:40:0.00,-17.04,-219.31	0/0:44:44,0:40:-0.00,-14.03,-179.03	0/0:110:108,2:40:0.00,-25.83,-428.76	0/0:80:79,1:40:0.00,-20.83,-315.98	0/0:76:76,0:40:0.00,-23.66,-307.92	0/1:63:52,11:40:-24.56,0.00,-191.51	0/0:159:159,0:40:-0.00,-48.64,-642.23	0/1:60:54,6:40:-5.33,-0.00,-200.47	0/0:162:162,0:40:0.00,-49.54,-654.32	0/0:43:43,0:40:-0.00,-13.72,-175.00	0/0:87:87,0:40:-0.00,-26.97,-352.23	0/0:89:89,0:40:-0.00,-27.57,-360.28	0/0:54:53,1:40:-0.00,-13.01,-211.25	0/0:22:22,0:40:-0.00,-7.40,-90.42	0/0:72:70,2:40:-0.00,-14.40,-275.70	0/0:96:96,0:40:-0.00,-29.68,-388.48	0/0:31:31,0:40:-0.00,-10.11,-126.67	0/0:94:93,1:40:0.00,-25.05,-372.37	0/0:106:105,1:40:0.00,-28.66,-420.70	0/0:81:80,1:40:0.00,-21.13,-320.00	0/0:36:36,0:40:-0.00,-11.62,-146.81	0/0:24:24,0:40:-0.00,-8.01,-98.47	0/1:16:11,5:40:-14.54,-0.00,-40.51	0/0:9:9,0:40:-0.00,-3.49,-38.05	0/0:78:78,0:40:0.00,-24.26,-315.98	0/1:36:14,22:40:-77.00,0.00,-46.58	0/1:14:7,7:40:-23.20,0.00,-25.00	0/0:84:83,1:40:0.00,-22.04,-332.09	0/0:123:123,0:40:0.00,-37.80,-497.23	0/0:72:72,0:40:0.00,-22.45,-291.81	0/0:104:104,0:40:0.00,-32.08,-420.70	0/0:64:64,0:40:-0.00,-20.04,-259.59	0/0:62:62,0:40:-0.00,-19.44,-251.53	0/0:60:60,0:40:0.00,-18.84,-243.47	0/0:26:26,0:40:-0.00,-8.61,-106.53	0/0:114:114,0:40:0.00,-35.09,-460.98	0/0:103:103,0:40:0.00,-31.78,-416.67	0/0:107:107,0:40:-0.00,-32.99,-432.78	0/0:153:153,0:40:0.00,-46.83,-618.07	0/0:132:132,0:40:0.00,-40.51,-533.48	0/0:74:74,0:40:-0.00,-23.05,-299.86	0/0:67:67,0:40:-0.00,-20.95,-271.67	0/0:90:89,1:40:0.00,-23.84,-356.25	0/0:67:66,1:40:0.00,-16.92,-263.61	0/0:77:77,0:40:-0.00,-23.96,-311.95	0/0:78:77,1:40:0.00,-20.23,-307.92	0/0:89:89,0:40:-0.00,-27.57,-360.28	0/0:119:118,1:40:0.00,-32.57,-473.06	0/0:63:62,1:40:0.00,-15.72,-247.50	0/0:52:52,0:40:0.00,-16.43,-211.25	0/0:192:191,1:40:0.00,-54.54,-767.10	0/1:129:104,25:40:-61.09,0.00,-381.09	./.	0/1:94:66,28:40:-83.71,0.00,-238.57	0/0:37:37,0:40:-0.00,-11.92,-150.83	0/0:59:59,0:40:-0.00,-18.54,-239.45	0/1:77:64,13:40:-28.40,0.00,-235.63	0/1:37:32,5:40:-8.22,-0.00,-118.78	0/0:57:57,0:40:0.00,-17.94,-231.39	0/0:107:107,0:40:-0.00,-32.99,-432.78	0/0:161:161,0:40:-0.00,-49.24,-650.29	0/0:63:63,0:40:0.00,-19.74,-255.56	0/0:34:34,0:40:-0.00,-11.02,-138.75	0/0:113:113,0:40:0.00,-34.79,-456.95	0/0:95:95,0:40:-0.00,-29.38,-384.45	0/0:102:102,0:40:0.00,-31.48,-412.64	0/0:183:183,0:40:0.00,-55.86,-738.90
663	138	.	T	G	.	PASS	NS=65;AF=0.200	GT:DP:AD:GQ:GL	0/1:8:4,4:40:-6.83,-0.00,-7.86	./.	0/1:17:11,6:40:-8.84,-0.00,-21.63	0/1:30:4,26:18:-52.01,-0.02,-1.30	0/1:23:12,11:40:-18.80,0.00,-22.19	0/0:7:7,0:29:-0.00,-2.28,-17.49	0/1:14:5,9:40:-16.79,-0.00,-8.42	./.	0/0:5:5,0:22:-0.01,-1.69,-12.80	0/1:8:4,4:40:-6.83,-0.00,-7.86	0/0:3:3,0:15:-0.03,-1.11,-8.12	0/0:12:12,0:40:-0.00,-3.77,-29.25	0/0:7:7,0:29:-0.00,-2.28,-17.49	0/1:28:22,6:40:-5.55,-0.00,-44.21	./.	0/0:10:10,0:38:-0.00,-3.17,-24.54	0/1:22:4,18:40:-35.56,-0.00,-3.67	0/1:10:3,7:40:-13.29,-0.00,-4.91	0/0:3:3,0:15:-0.03,-1.11,-8.12	0/0:9:9,0:35:-0.00,-2.87,-22.19	0/0:11:11,0:40:-0.00,-3.47,-26.90	0/1:14:9,5:40:-7.39,-0.00,-17.82	0/1:11:6,4:40:-6.23,-0.00,-11.97	0/0:6:5,0:22:-0.01,-1.69,-12.80	0/1:14:5,9:40:-16.79,-0.00,-8.42	0/0:8:8,0:32:-0.00,-2.58,-19.84	./.	0/0:3:3,0:15:-0.03,-1.11,-8.12	0/0:10:10,0:38:-0.00,-3.17,-24.54	0/0:6:6,0:25:-0.00,-1.98,-15.14	0/0:8:8,0:32:-0.00,-2.58,-19.84	0/0:4:4,0:19:-0.02,-1.40,-10.45	0/1:11:7,3:40:-3.88,-0.00,-14.32	0/0:7:7,0:29:-0.00,-2.28,-17.49	0/1:10:7,3:40:-3.88,-0.00,-14.32	0/0:9:9,0:35:-0.00,-2.87,-22.19	0/1:12:7,5:40:-7.99,-0.00,-13.72	0/1:13:2,11:22:-21.81,-0.01,-1.67	0/1:6:3,3:40:-5.08,-0.00,-6.11	./.	0/1:14:10,4:40:-5.04,-0.00,-20.17	0/0:17:17,0:40:-0.00,-5.27,-41.00	0/0:11:11,0:40:-0.00,-3.47,-26.90	0/0:9:9,0:35:-0.00,-2.87,-22.19	0/0:7:7,0:29:-0.00,-2.28,-17.49	0/0:16:16,0:40:-0.00,-4.97,-38.65	0/0:10:10,0:38:-0.00,-3.17,-24.54	0/0:7:7,0:29:-0.00,-2.28,-17.49	0/0:14:14,0:40:-0.00,-4.37,-33.95	0/0:17:17,0:40:-0.00,-5.27,-41.00	0/0:5:5,0:22:-0.01,-1.69,-12.80	0/0:12:12,0:40:-0.00,-3.77,-29.25	0/0:12:12,0:40:-0.00,-3.77,-29.25	0/0:7:7,0:29:-0.00,-2.28,-17.49	0/0:8:7,0:29:-0.00,-2.28,-17.49	0/0:20:20,0:40:-0.00,-6.16,-48.06	0/0:25:24,0:40:-0.00,-7.36,-57.47	0/0:4:4,0:19:-0.02,-1.40,-10.45	0/0:6:6,0:25:-0.00,-1.98,-15.14	0/0:19:19,0:40:-0.00,-5.87,-45.71	0/0:9:9,0:35:-0.00,-2.87,-22.19	0/0:9:9,0:35:-0.00,-2.87,-22.19	0/0:9:9,0:35:-0.00,-2.87,-22.19	0/1:12:4,8:40:-15.04,-0.00,-6.66	0/1:13:3,9:40:-17.39,-0.00,-4.31	0/1:15:8,7:40:-11.79,-0.00,-15.17	./.	0/1:14:6,8:40:-14.44,-0.00,-10.77	0/1:22:3,19:18:-37.94,-0.02,-1.34	1/1:9:0,8:21:-17.79,-1.56,-0.01	./.	0/1:24:15,9:40:-13.80,-0.00,-28.94
666	141	.	C	G	.	PASS	NS=70;AF=0.357	GT:DP:AD:GQ:GL	0/1:46:24,21:40:-35.21,0.00,-42.63	0/1:213:96,117:40:-207.50,0.00,-159.29	0/0:281:280,0:40:0.00,-83.72,-649.45	0/0:76:74,1:40:0.00,-20.11,-169.67	0/1:75:40,33:40:-54.65,0.00,-71.35	0/1:40:25,15:40:-22.80,0.00,-46.45	0/1:43:19,24:40:-42.76,0.00,-31.64	0/1:39:18,20:40:-34.98,0.00,-30.82	0/1:51:36,13:40:-15.47,0.00,-69.25	0/1:58:31,27:40:-45.23,0.00,-54.97	0/1:31:22,9:40:-11.58,-0.00,-42.18	1/1:51:0,51:40:-117.74,-14.79,-0.00	1/1:43:0,43:40:-99.20,-12.40,-0.00	./.	1/1:48:0,48:40:-110.78,-13.89,-0.00	0/1:62:35,26:40:-42.02,0.00,-63.35	0/0:71:71,0:40:0.00,-21.24,-165.03	0/1:25:14,10:40:-15.99,0.00,-25.73	1/1:21:0,21:40:-48.20,-5.82,-0.00	0/1:33:14,19:40:-34.16,0.00,-23.04	0/1:42:21,20:40:-34.09,0.00,-36.88	0/1:19:12,7:40:-10.53,-0.00,-22.59	0/0:45:45,0:40:-0.00,-13.46,-104.77	0/1:29:15,13:40:-21.75,0.00,-26.85	0/0:37:37,0:40:-0.00,-11.07,-86.23	0/0:28:27,1:40:-0.00,-6.06,-60.73	0/0:15:15,0:40:-0.00,-4.50,-35.24	0/0:99:99,0:40:0.00,-29.61,-229.93	1/1:36:0,36:40:-82.97,-10.30,-0.00	0/0:34:34,0:40:-0.00,-10.18,-79.27	0/0:30:30,0:40:-0.00,-8.98,-70.00	0/0:20:19,0:40:-0.00,-5.69,-44.51	0/1:27:14,13:40:-22.05,0.00,-24.84	0/0:33:32,0:40:-0.00,-9.58,-74.64	0/1:23:14,8:40:-11.95,-0.00,-26.33	0/1:30:23,6:40:-5.23,-0.00,-45.10	0/1:32:21,11:40:-15.92,0.00,-39.57	0/1:33:13,19:40:-34.46,0.00,-21.02	1/1:35:0,35:40:-80.65,-10.00,-0.00	0/0:18:18,0:40:-0.00,-5.39,-42.19	1/1:58:1,56:40:-127.01,-14.26,-0.00	0/1:55:25,30:40:-53.08,0.00,-41.96	0/0:54:53,0:40:0.00,-15.86,-123.31	0/0:69:69,0:40:0.00,-20.64,-160.40	0/0:48:45,2:40:-0.00,-9.43,-100.13	0/0:94:93,0:40:0.00,-27.81,-216.02	0/0:49:48,0:40:-0.00,-14.36,-111.72	0/1:63:36,27:40:-43.74,0.00,-65.07	0/0:56:55,1:40:-0.00,-14.43,-125.63	0/0:66:65,0:40:0.00,-19.44,-151.13	0/0:47:47,0:40:-0.00,-14.06,-109.41	0/0:47:47,0:40:-0.00,-14.06,-109.41	0/0:101:101,0:40:0.00,-30.20,-234.57	0/0:70:70,0:40:0.00,-20.94,-162.71	0/0:56:54,0:40:0.00,-16.15,-125.63	./.	0/1:88:46,41:40:-69.01,0.00,-81.07	0/1:45:23,22:40:-37.53,0.00,-40.31	0/0:66:66,0:40:0.00,-19.74,-153.44	0/1:72:43,28:40:-43.66,0.00,-78.90	0/0:83:78,0:40:0.00,-23.33,-181.26	0/0:81:80,0:40:0.00,-23.93,-185.89	0/0:20:20,0:40:-0.00,-5.99,-46.83	0/1:81:41,40:40:-68.49,0.00,-71.27	0/1:62:36,25:40:-39.70,0.00,-65.66	1/1:90:1,88:40:-201.18,-23.83,0.00	1/1:52:1,51:40:-115.42,-12.77,-0.00	0/0:19:19,0:40:-0.00,-5.69,-44.51	0/1:103:54,48:40:-80.75,0.00,-95.13	0/1:88:50,37:40:-59.74,0.00,-90.34	0/1:54:29,24:40:-39.77,0.00,-51.83	1/1:108:1,107:40:-245.22,-29.51,0.00
671	6	.	C	T	.	PASS	NS=67;AF=0.261	GT:DP:AD:GQ:GL	0/0:18:18,0:40:-0.00,-6.15,-81.20	0/0:61:61,0:40:-0.00,-19.09,-274.00	0/0:32:32,0:40:-0.00,-10.36,-143.97	0/0:47:47,0:40:-0.00,-14.88,-211.23	0/0:37:37,0:40:-0.00,-11.87,-166.39	0/0:19:19,0:40:-0.00,-6.45,-85.68	0/0:12:12,0:40:-0.00,-4.34,-54.30	0/0:31:31,0:40:-0.00,-10.06,-139.49	./.	0/0:9:9,0:40:-0.00,-3.44,-40.85	0/0:17:17,0:40:-0.00,-5.85,-76.72	0/0:25:25,0:40:-0.00,-8.25,-112.59	0/0:16:16,0:40:-0.00,-5.55,-72.23	0/0:60:60,0:40:0.00,-18.79,-269.52	0/0:14:14,0:40:-0.00,-4.94,-63.26	0/0:19:19,0:40:-0.00,-6.45,-85.68	0/0:41:41,0:40:-0.00,-13.07,-184.32	0/0:15:15,0:40:-0.00,-5.24,-67.75	0/0:7:7,0:35:-0.00,-2.84,-31.88	0/0:15:15,0:40:-0.00,-5.24,-67.75	0/0:15:15,0:40:-0.00,-5.24,-67.75	0/0:14:14,0:40:-0.00,-4.94,-63.26	0/0:25:25,0:40:-0.00,-8.25,-112.59	0/0:19:19,0:40:-0.00,-6.45,-85.68	0/0:14:14,0:40:-0.00,-4.94,-63.26	0/0:9:9,0:40:-0.00,-3.44,-40.85	0/0:8:8,0:38:-0.00,-3.14,-36.36	1/1:6:0,6:26:-26.41,-2.05,-0.00	0/1:18:2,16:40:-65.59,-0.00,-3.31	1/1:34:0,34:40:-151.95,-10.47,-0.00	0/1:17:2,15:40:-61.41,-0.00,-3.61	./.	0/0:14:14,0:40:-0.00,-4.94,-63.26	0/0:16:16,0:40:-0.00,-5.55,-72.23	0/0:22:22,0:40:-0.00,-7.35,-99.13	./.	0/0:26:26,0:40:-0.00,-8.56,-117.07	0/0:20:20,0:40:-0.00,-6.75,-90.17	./.	0/0:10:10,0:40:-0.00,-3.74,-45.33	1/1:31:1,30:40:-129.54,-5.08,-0.00	1/1:36:0,36:40:-160.92,-11.07,-0.00	0/1:15:10,5:40:-17.17,0.00,-40.09	1/1:22:0,22:40:-98.15,-6.86,-0.00	1/1:18:1,17:16:-71.28,-1.20,-0.03	1/1:41:0,41:40:-183.34,-12.58,-0.00	1/1:12:0,12:40:-53.31,-3.85,-0.00	1/1:19:0,19:40:-84.70,-5.96,-0.00	1/1:18:0,18:40:-80.21,-5.65,-0.00	1/1:17:0,17:40:-75.73,-5.35,-0.00	1/1:11:0,11:40:-48.83,-3.55,-0.00	0/1:24:16,8:40:-27.92,0.00,-64.28	1/1:46:0,46:40:-205.76,-14.08,-0.00	0/0:11:11,0:40:-0.00,-4.04,-49.81	1/1:19:0,19:40:-84.70,-5.96,-0.00	0/1:17:8,9:40:-34.51,0.00,-30.52	0/0:29:29,0:40:-0.00,-9.46,-130.52	0/0:10:10,0:40:-0.00,-3.74,-45.33	0/0:20:20,0:40:-0.00,-6.75,-90.17	0/0:18:18,0:40:-0.00,-6.15,-81.20	0/0:16:16,0:40:-0.00,-5.55,-72.23	0/0:27:27,0:40:-0.00,-8.86,-121.55	0/0:15:15,0:40:-0.00,-5.24,-67.75	0/1:25:14,11:40:-41.07,0.00,-55.01	0/0:31:31,0:40:-0.00,-10.06,-139.49	./.	0/0:20:20,0:40:-0.00,-6.75,-90.17	0/0:7:7,0:35:-0.00,-2.84,-31.88	0/0:35:35,0:40:-0.00,-11.26,-157.42	0/0:18:18,0:40:-0.00,-6.15,-81.20	0/0:24:24,0:40:-0.00,-7.95,-108.10	0/1:30:16,14:40:-53.01,0.00,-62.47
682	34	.	T	A	.	PASS	NS=69;AF=0.159	GT:DP:AD:GQ:GL	0/0:34:34,0:40:-0.00,-11.52,-103.83	0/0:153:153,0:40:0.00,-47.29,-464.63	0/0:172:172,0:40:0.00,-53.00,-522.23	0/0:44:44,0:40:-0.00,-14.52,-134.15	0/0:44:44,0:40:-0.00,-14.52,-134.15	0/0:29:29,0:40:-0.00,-10.01,-88.67	0/0:27:27,0:40:-0.00,-9.41,-82.61	0/0:32:32,0:40:-0.00,-10.92,-97.76	0/0:25:25,0:40:-0.00,-8.81,-76.54	0/0:27:27,0:40:-0.00,-9.41,-82.61	0/0:20:20,0:40:-0.00,-7.31,-61.38	0/0:36:35,0:40:-0.00,-11.82,-106.86	0/0:17:17,0:40:-0.00,-6.41,-52.29	0/0:74:73,0:40:0.00,-23.24,-222.07	0/0:14:14,0:40:-0.00,-5.50,-43.19	0/0:16:16,0:40:-0.00,-6.11,-49.25	0/0:30:30,0:40:-0.00,-10.31,-91.70	0/0:20:20,0:40:-0.00,-7.31,-61.38	0/0:12:12,0:40:-0.00,-4.90,-37.13	0/0:16:16,0:40:-0.00,-6.11,-49.25	0/0:26:26,0:40:-0.00,-9.11,-79.57	0/0:18:18,0:40:-0.00,-6.71,-55.32	0/0:19:19,0:40:-0.00,-7.01,-58.35	0/0:14:14,0:40:-0.00,-5.50,-43.19	0/0:13:13,0:40:-0.00,-5.20,-40.16	0/0:15:15,0:40:-0.00,-5.80,-46.22	0/0:11:11,0:40:-0.00,-4.60,-34.09	0/0:47:47,0:40:-0.00,-15.42,-143.24	0/0:21:21,0:40:-0.00,-7.61,-64.41	0/0:12:12,0:40:-0.00,-4.90,-37.13	0/0:21:21,0:40:-0.00,-7.61,-64.41	0/0:7:7,0:40:-0.00,-3.40,-21.97	0/0:15:15,0:40:-0.00,-5.80,-46.22	./.	./.	0/0:10:9,0:40:-0.00,-4.00,-28.03	0/0:12:12,0:40:-0.00,-4.90,-37.13	0/0:22:22,0:40:-0.00,-7.91,-67.45	0/0:15:15,0:40:-0.00,-5.80,-46.22	0/0:12:12,0:40:-0.00,-4.90,-37.13	0/0:35:35,0:40:-0.00,-11.82,-106.86	1/1:103:0,103:40:-311.54,-31.52,0.00	0/1:32:7,25:40:-64.88,-0.00,-11.05	./.	1/1:61:0,61:40:-184.20,-18.89,0.00	1/1:124:0,124:40:-375.21,-37.83,0.00	1/1:61:0,61:40:-184.20,-18.89,0.00	1/1:62:0,62:40:-187.24,-19.19,0.00	0/0:46:46,0:40:-0.00,-15.12,-140.21	0/1:54:20,34:40:-85.56,0.00,-43.85	1/1:51:0,51:40:-153.88,-15.88,-0.00	1/1:49:0,49:40:-147.82,-15.28,-0.00	0/0:33:33,0:40:-0.00,-11.22,-100.80	1/1:88:0,88:40:-266.07,-27.01,0.00	1/1:74:0,74:40:-223.62,-22.80,0.00	1/1:129:0,129:40:-390.37,-39.33,0.00	0/0:52:52,0:40:-0.00,-16.93,-158.40	0/0:20:20,0:40:-0.00,-7.31,-61.38	0/0:36:36,0:40:-0.00,-12.12,-109.89	0/0:36:36,0:40:-0.00,-12.12,-109.89	0/0:57:56,0:40:0.00,-18.13,-170.53	0/0:40:40,0:40:-0.00,-13.32,-122.02	0/0:28:28,0:40:-0.00,-9.71,-85.64	0/0:34:34,0:40:-0.00,-11.52,-103.83	0/0:31:31,0:40:-0.00,-10.61,-94.73	0/0:55:55,0:40:-0.00,-17.83,-167.50	0/0:38:38,0:40:-0.00,-12.72,-115.96	0/0:12:12,0:40:-0.00,-4.90,-37.13	0/0:34:33,0:40:-0.00,-11.22,-100.80	0/0:41:41,0:40:-0.00,-13.62,-125.05	0/0:37:37,0:40:-0.00,-12.42,-112.92	0/0:47:47,0:40:-0.00,-15.42,-143.24
683	139	.	A	G	.	PASS	NS=70;AF=0.493	GT:DP:AD:GQ:GL	0/1:17:9,8:40:-12.58,-0.00,-14.82	1/1:136:0,136:40:-301.31,-40.63,0.00	0/1:73:42,31:40:-46.83,0.00,-71.22	0/0:73:71,0:40:0.00,-21.26,-157.34	0/0:43:43,0:40:-0.00,-12.91,-95.30	0/0:30:30,0:40:-0.00,-9.03,-66.50	0/0:27:27,0:40:-0.00,-8.13,-59.85	1/1:25:0,25:40:-55.37,-7.51,-0.00	0/0:38:38,0:40:-0.00,-11.42,-84.22	0/1:16:11,5:40:-6.23,-0.00,-19.55	0/0:19:19,0:40:-0.00,-5.75,-42.12	0/0:90:88,1:40:0.00,-24.42,-192.79	0/0:19:18,0:40:-0.00,-5.45,-39.91	0/1:77:41,36:40:-56.71,0.00,-67.81	0/0:46:46,0:40:-0.00,-13.80,-101.95	0/1:38:15,23:40:-39.54,0.00,-21.84	1/1:43:0,43:40:-95.25,-12.88,-0.00	0/0:16:16,0:40:-0.00,-4.85,-35.48	0/1:23:11,12:40:-19.65,0.00,-17.46	0/0:33:33,0:40:-0.00,-9.92,-73.14	0/1:15:11,4:40:-4.31,-0.00,-19.85	0/1:17:6,11:40:-19.22,-0.00,-8.17	0/1:24:11,12:40:-19.65,0.00,-17.46	1/1:40:0,39:40:-86.39,-11.69,-0.00	0/1:37:11,26:40:-46.49,-0.00,-13.28	0/1:9:2,7:22:-12.76,-0.01,-1.70	0/1:15:5,10:40:-17.60,-0.00,-6.55	0/0:4:4,0:18:-0.02,-1.29,-8.91	0/0:27:26,0:40:-0.00,-7.84,-57.63	0/0:17:16,0:40:-0.00,-4.85,-35.48	0/0:5:5,0:21:-0.01,-1.58,-11.12	./.	0/0:33:33,0:40:-0.00,-9.92,-73.14	0/0:39:39,0:40:-0.00,-11.72,-86.44	0/0:15:15,0:40:-0.00,-4.55,-33.26	0/1:19:10,9:40:-14.19,-0.00,-16.44	0/1:19:6,13:40:-23.06,-0.00,-7.57	0/1:21:7,13:40:-22.76,-0.00,-9.49	0/0:9:9,0:34:-0.00,-2.76,-19.97	0/0:14:14,0:40:-0.00,-4.26,-31.05	0/1:30:12,15:40:-25.10,0.00,-18.48	1/1:53:0,53:40:-117.40,-15.87,0.00	1/1:31:0,29:40:-64.23,-8.70,-0.00	1/1:41:0,41:40:-90.82,-12.29,-0.00	1/1:38:0,37:40:-81.95,-11.09,-0.00	1/1:57:0,57:40:-126.27,-17.06,0.00	1/1:18:0,18:40:-39.86,-5.42,-0.00	1/1:28:0,28:40:-62.01,-8.41,-0.00	1/1:32:0,31:40:-68.66,-9.30,-0.00	1/1:25:0,25:40:-55.37,-7.51,-0.00	1/1:27:0,26:40:-57.58,-7.81,-0.00	1/1:31:0,31:40:-68.66,-9.30,-0.00	1/1:49:1,48:40:-104.11,-12.46,-0.00	1/1:22:0,22:40:-48.72,-6.62,-0.00	1/1:18:0,18:40:-39.86,-5.42,-0.00	1/1:48:0,46:40:-101.89,-13.78,-0.00	0/1:41:13,27:40:-47.81,0.00,-16.82	0/0:19:18,0:40:-0.00,-5.45,-39.91	0/1:20:8,12:40:-20.54,-0.00,-11.71	0/0:48:47,0:40:-0.00,-14.10,-104.16	0/1:28:12,16:40:-27.02,0.00,-18.18	0/0:24:23,1:40:-0.00,-5.02,-48.77	1/1:16:0,16:40:-35.42,-4.83,-0.00	1/1:29:0,28:40:-62.01,-8.41,-0.00	0/1:20:9,11:40:-18.33,-0.00,-13.92	0/1:39:22,17:40:-25.95,0.00,-37.06	1/1:31:0,31:40:-68.66,-9.30,-0.00	./.	0/0:26:25,0:40:-0.00,-7.54,-55.42	1/1:52:0,52:40:-115.19,-15.57,0.00	1/1:36:0,34:40:-75.31,-10.20,-0.00	0/0:29:28,0:40:-0.00,-8.43,-62.07
688	134	.	G	T	.	PASS	NS=72;AF=0.125	GT:DP:AD:GQ:GL	0/0:31:31,0:40:-0.00,-10.05,-89.30	0/0:93:93,0:40:0.00,-28.68,-265.76	0/0:88:88,0:40:0.00,-27.17,-251.53	0/0:47:47,0:40:-0.00,-14.86,-134.84	0/0:43:42,1:40:-0.00,-10.81,-117.76	0/0:19:19,0:40:-0.00,-6.45,-55.15	0/0:28:28,0:40:-0.00,-9.15,-80.76	0/0:35:33,1:40:-0.00,-8.11,-92.15	0/0:18:18,0:40:-0.00,-6.15,-52.30	0/0:39:39,0:40:-0.00,-12.45,-112.07	0/0:20:20,0:40:-0.00,-6.75,-58.00	0/1:59:21,38:40:-89.69,0.00,-42.38	0/0:13:13,0:40:-0.00,-4.64,-38.07	0/0:71:71,0:40:0.00,-22.07,-203.15	0/1:21:12,9:40:-18.57,0.00,-28.18	0/0:23:21,2:25:-0.00,-1.96,-55.15	0/1:31:8,23:40:-55.41,-0.00,-13.79	0/0:12:12,0:40:-0.00,-4.34,-35.23	0/0:14:14,0:40:-0.00,-4.94,-40.92	0/0:48:48,0:40:-0.00,-15.16,-137.69	0/0:40:40,0:40:-0.00,-12.75,-114.92	0/1:16:4,12:40:-28.61,-0.00,-6.91	0/0:39:39,0:40:-0.00,-12.45,-112.07	0/0:31:30,1:40:-0.00,-7.21,-83.61	0/0:16:16,0:40:-0.00,-5.54,-46.61	0/0:21:21,0:40:-0.00,-7.05,-60.84	0/0:12:12,0:40:-0.00,-4.34,-35.23	0/0:38:38,0:40:-0.00,-12.15,-109.23	0/0:23:23,0:40:-0.00,-7.65,-66.53	1/1:18:0,18:40:-50.16,-5.07,-0.00	0/1:20:8,11:40:-24.86,0.00,-17.40	0/1:16:5,11:40:-25.76,-0.00,-9.76	0/0:16:16,0:40:-0.00,-5.54,-46.61	0/0:20:19,1:40:-0.00,-3.90,-52.30	0/1:20:16,4:40:-4.64,-0.00,-39.86	0/1:13:5,8:40:-18.13,-0.00,-10.66	0/0:17:16,1:36:-0.00,-3.00,-43.77	0/1:27:9,18:40:-42.38,0.00,-17.84	1/1:21:0,21:40:-58.69,-5.97,-0.00	0/0:23:23,0:40:-0.00,-7.65,-66.53	0/1:39:23,16:40:-33.08,0.00,-54.08	0/0:28:27,0:40:-0.00,-8.85,-77.92	0/0:16:16,0:40:-0.00,-5.54,-46.61	0/0:24:23,1:40:-0.00,-5.10,-63.69	0/0:18:18,0:40:-0.00,-6.15,-52.30	0/0:34:34,0:40:-0.00,-10.95,-97.84	0/0:19:19,0:40:-0.00,-6.45,-55.15	0/0:31:31,0:40:-0.00,-10.05,-89.30	0/0:15:15,0:40:-0.00,-5.24,-43.76	0/0:46:45,1:40:-0.00,-11.71,-126.30	0/0:16:16,0:40:-0.00,-5.54,-46.61	0/0:32:32,0:40:-0.00,-10.35,-92.15	0/0:38:38,0:40:-0.00,-12.15,-109.23	0/0:29:28,0:40:-0.00,-9.15,-80.76	0/0:20:20,0:40:-0.00,-6.75,-58.00	0/0:48:48,0:40:-0.00,-15.16,-137.69	0/0:38:38,0:40:-0.00,-12.15,-109.23	0/0:8:8,0:38:-0.00,-3.14,-23.84	0/0:16:16,0:40:-0.00,-5.54,-46.61	0/0:36:36,0:40:-0.00,-11.55,-103.53	0/0:34:34,0:40:-0.00,-10.95,-97.84	0/0:39:38,0:40:-0.00,-12.15,-109.23	0/0:4:4,0:25:-0.00,-1.94,-12.46	0/0:26:24,1:40:-0.00,-5.40,-66.53	0/0:28:28,0:40:-0.00,-9.15,-80.76	1/1:50:0,50:40:-141.23,-14.69,-0.00	0/0:42:42,0:40:-0.00,-13.36,-120.61	0/0:5:5,0:28:-0.00,-2.24,-15.31	0/0:52:52,0:40:0.00,-16.36,-149.07	0/0:42:42,0:40:-0.00,-13.36,-120.61	0/0:29:28,1:40:-0.00,-6.60,-77.92	1/1:47:0,47:40:-132.69,-13.78,-0.00
694	33	.	T	C	.	PASS	NS=71;AF=0.099	GT:DP:AD:GQ:GL	0/0:39:39,0:40:-0.00,-12.48,-134.26	0/0:106:106,0:40:-0.00,-32.64,-362.65	0/1:71:35,36:40:-100.61,0.00,-98.51	0/0:66:66,0:40:-0.00,-20.61,-226.30	0/0:71:71,0:40:-0.00,-22.11,-243.34	0/0:39:39,0:40:-0.00,-12.48,-134.26	0/0:25:25,0:40:-0.00,-8.27,-86.53	0/0:52:52,0:40:-0.00,-16.40,-178.57	0/0:24:24,0:40:-0.00,-7.97,-83.12	0/0:22:22,0:40:-0.00,-7.37,-76.30	0/1:26:15,11:40:-28.92,0.00,-43.87	0/1:53:34,19:40:-48.07,0.00,-100.51	1/1:18:0,18:40:-60.05,-4.86,-0.00	0/0:79:79,0:40:0.00,-24.52,-270.61	0/0:45:45,0:40:-0.00,-14.29,-154.71	0/0:35:34,0:40:-0.00,-10.98,-117.21	0/0:42:42,0:40:-0.00,-13.39,-144.48	0/0:24:24,0:40:-0.00,-7.97,-83.12	0/0:22:22,0:40:-0.00,-7.37,-76.30	0/0:21:21,0:40:-0.00,-7.07,-72.90	0/0:32:32,0:40:-0.00,-10.38,-110.39	0/0:30:30,0:40:-0.00,-9.78,-103.58	0/0:25:25,0:40:-0.00,-8.27,-86.53	0/0:40:40,0:40:-0.00,-12.79,-137.66	0/0:40:40,0:40:-0.00,-12.79,-137.66	0/0:14:14,0:40:-0.00,-4.96,-49.03	0/0:19:19,0:40:-0.00,-6.47,-66.08	0/0:3:3,0:22:-0.01,-1.66,-11.55	0/1:27:13,14:40:-38.85,0.00,-36.75	0/1:25:14,11:40:-29.22,0.00,-40.76	0/1:11:7,4:40:-9.57,-0.00,-21.11	./.	0/0:20:20,0:40:-0.00,-6.77,-69.49	0/0:34:34,0:40:-0.00,-10.98,-117.21	0/0:25:24,0:40:-0.00,-7.97,-83.12	0/0:33:33,0:40:-0.00,-10.68,-113.80	0/0:39:39,0:40:-0.00,-12.48,-134.26	0/0:31:31,0:40:-0.00,-10.08,-106.98	0/0:26:26,0:40:-0.00,-8.57,-89.94	0/0:9:9,0:40:-0.00,-3.46,-31.99	0/0:27:27,0:40:-0.00,-8.87,-93.35	0/1:62:27,35:40:-99.91,0.00,-73.94	1/1:38:0,38:40:-128.23,-10.87,-0.00	0/1:39:27,12:40:-28.42,0.00,-80.86	0/0:57:57,0:40:-0.00,-17.90,-195.62	0/0:49:49,0:40:-0.00,-15.49,-168.34	0/0:21:21,0:40:-0.00,-7.07,-72.90	0/0:37:37,0:40:-0.00,-11.88,-127.44	0/0:30:30,0:40:-0.00,-9.78,-103.58	0/0:22:22,0:40:-0.00,-7.37,-76.30	0/0:18:18,0:40:-0.00,-6.17,-62.67	0/0:27:27,0:40:-0.00,-8.87,-93.35	0/0:46:46,0:40:-0.00,-14.59,-158.12	0/1:36:14,22:40:-63.41,0.00,-37.45	0/1:31:10,21:40:-61.51,0.00,-25.32	0/0:78:78,0:40:-0.00,-24.22,-267.20	0/0:74:74,0:40:-0.00,-23.01,-253.57	0/0:23:23,0:40:-0.00,-7.67,-79.71	0/0:24:24,0:40:-0.00,-7.97,-83.12	0/0:24:24,0:40:-0.00,-7.97,-83.12	0/0:29:29,0:40:-0.00,-9.48,-100.17	0/0:46:46,0:40:-0.00,-14.59,-158.12	0/0:16:16,0:40:-0.00,-5.57,-55.85	0/0:45:45,0:40:-0.00,-14.29,-154.71	0/0:26:26,0:40:-0.00,-8.57,-89.94	0/0:77:77,0:40:0.00,-23.92,-263.79	0/0:42:42,0:40:-0.00,-13.39,-144.48	0/0:11:11,0:40:-0.00,-4.06,-38.81	0/0:88:88,0:40:0.00,-27.23,-301.29	0/0:50:50,0:40:-0.00,-15.79,-171.75	0/0:55:55,0:40:0.00,-17.30,-188.80	0/0:84:84,0:40:-0.00,-26.02,-287.66
701	25	.	T	C	.	PASS	NS=66;AF=0.371	GT:DP:AD:GQ:GL	0/1:71:33,38:40:-126.59,0.00,-107.42	0/0:248:248,0:40:0.00,-74.86,-967.34	0/0:257:257,0:40:0.00,-77.57,-1002.44	0/1:101:45,56:40:-187.75,0.00,-145.18	0/0:110:110,0:40:0.00,-33.32,-429.25	0/1:61:31,30:40:-98.40,0.00,-102.63	0/0:64:64,0:40:0.00,-19.48,-249.88	0/0:48:48,0:40:-0.00,-14.66,-187.49	0/0:47:47,0:40:-0.00,-14.36,-183.59	0/0:76:76,0:40:0.00,-23.09,-296.67	1/1:23:0,23:40:-89.36,-6.81,-0.00	1/1:80:0,80:40:-311.62,-23.97,0.00	1/1:50:0,50:40:-194.64,-14.94,-0.00	0/0:128:128,0:40:0.00,-38.74,-499.43	0/0:62:62,0:40:0.00,-18.88,-242.08	0/1:51:22,29:40:-97.51,0.00,-70.55	0/1:69:32,37:40:-123.29,0.00,-104.12	0/1:30:12,18:40:-60.94,0.00,-37.87	0/1:26:12,14:40:-46.55,0.00,-39.08	0/1:59:31,28:40:-91.21,0.00,-103.23	0/0:38:38,0:40:-0.00,-11.65,-148.50	0/0:28:28,0:40:-0.00,-8.64,-109.51	0/0:37:37,0:40:-0.00,-11.35,-144.60	0/0:46:46,0:40:-0.00,-14.06,-179.69	0/0:33:33,0:40:-0.00,-10.15,-129.00	0/1:32:12,20:40:-68.14,0.00,-37.27	0/0:29:29,0:40:-0.00,-8.94,-113.41	1/1:106:0,106:40:-413.00,-31.79,0.00	1/1:58:0,58:40:-225.83,-17.35,0.00	1/1:35:0,35:40:-136.15,-10.42,-0.00	1/1:37:0,37:40:-143.95,-11.02,-0.00	1/1:11:0,11:39:-42.57,-3.20,-0.00	0/0:44:44,0:40:-0.00,-13.46,-171.89	0/0:29:29,0:40:-0.00,-8.94,-113.41	0/0:25:24,1:40:-0.00,-3.84,-90.01	0/0:24:24,0:40:-0.00,-7.44,-93.91	0/0:17:17,0:40:-0.00,-5.33,-66.61	0/1:36:21,15:40:-47.44,0.00,-71.16	0/1:37:19,18:40:-58.84,0.00,-63.06	0/0:27:27,0:40:-0.00,-8.34,-105.61	0/1:76:37,39:40:-128.98,0.00,-121.51	0/1:98:45,53:40:-176.95,0.00,-146.08	0/1:54:24,30:40:-100.51,0.00,-77.44	1/1:71:0,71:40:-276.52,-21.26,0.00	1/1:46:0,46:40:-179.04,-13.73,-0.00	./.	1/1:62:1,60:40:-229.73,-14.35,-0.00	0/1:80:42,38:40:-123.88,0.00,-139.80	0/1:81:39,42:40:-139.18,0.00,-127.80	./.	1/1:56:0,56:40:-218.03,-16.74,0.00	./.	1/1:127:0,127:40:-494.88,-38.11,0.00	1/1:80:0,80:40:-311.62,-23.97,0.00	./.	./.	0/0:97:97,0:40:0.00,-29.41,-378.56	0/0:57:57,0:40:0.00,-17.37,-222.58	0/0:59:59,0:40:0.00,-17.97,-230.38	0/0:79:79,0:40:0.00,-23.99,-308.37	0/0:98:98,0:40:0.00,-29.71,-382.45	0/1:81:44,37:40:-119.68,0.00,-147.30	0/0:59:59,0:40:0.00,-17.97,-230.38	0/0:86:86,0:40:-0.00,-26.10,-335.66	0/0:70:70,0:40:0.00,-21.28,-273.28	0/0:128:128,0:40:0.00,-38.74,-499.43	0/1:57:31,26:40:-84.01,0.00,-103.83	0/0:11:11,0:40:-0.00,-3.53,-43.22	1/1:80:0,80:40:-311.62,-23.97,0.00	0/0:81:81,0:40:0.00,-24.59,-316.17	./.	0/1:99:44,55:40:-184.45,0.00,-141.88
704	39	.	A	G	.	PASS	NS=68;AF=0.309	GT:DP:AD:GQ:GL	0/1:39:21,18:40:-40.05,0.00,-49.24	0/0:167:166,0:40:0.00,-50.04,-479.40	./.	1/1:91:0,91:40:-261.98,-26.96,0.00	0/1:68:26,42:40:-100.57,0.00,-54.95	0/0:28:28,0:40:-0.00,-8.57,-81.31	0/0:35:35,0:40:-0.00,-10.67,-101.50	0/0:31:31,0:40:-0.00,-9.47,-89.96	0/1:38:14,24:40:-57.66,0.00,-29.35	1/1:36:0,35:40:-100.43,-10.14,-0.00	0/1:46:20,26:40:-61.02,0.00,-44.25	0/1:57:32,25:40:-54.83,0.00,-75.56	1/1:43:0,43:40:-123.51,-12.54,-0.00	0/0:99:99,0:40:0.00,-29.90,-286.12	0/1:44:23,21:40:-47.20,0.00,-53.51	0/1:60:27,33:40:-77.01,0.00,-60.24	0/0:79:79,0:40:0.00,-23.90,-228.43	0/1:25:9,16:40:-38.49,0.00,-18.83	1/1:41:0,41:40:-117.74,-11.94,-0.00	0/0:53:53,0:40:-0.00,-16.08,-153.43	0/0:45:45,0:40:-0.00,-13.68,-130.35	0/1:26:9,17:40:-41.07,0.00,-18.53	0/0:50:50,0:40:-0.00,-15.18,-144.77	0/1:53:29,24:40:-53.15,0.00,-68.11	0/0:31:31,0:40:-0.00,-9.47,-89.96	0/0:26:26,0:40:-0.00,-7.97,-75.54	0/1:34:14,20:40:-47.32,0.00,-30.55	1/1:19:0,19:40:-54.27,-5.33,-0.00	0/1:54:30,24:40:-52.85,0.00,-70.69	0/1:39:16,23:40:-54.47,0.00,-34.82	0/1:24:9,14:40:-33.32,0.00,-19.43	1/1:13:0,13:40:-36.97,-3.53,-0.00	0/0:42:42,0:40:-0.00,-12.78,-121.69	1/1:75:0,75:40:-215.82,-22.16,0.00	0/0:32:32,0:40:-0.00,-9.77,-92.85	0/1:38:6,32:40:-80.74,-0.00,-6.27	0/0:35:35,0:40:-0.00,-10.67,-101.50	0/1:61:24,37:40:-88.25,0.00,-51.28	0/1:26:9,17:40:-41.07,0.00,-18.53	0/1:25:9,16:40:-38.49,0.00,-18.83	0/0:43:43,0:40:-0.00,-13.08,-124.58	0/0:31:31,0:40:-0.00,-9.47,-89.96	0/0:29:29,0:40:-0.00,-8.87,-84.19	./.	0/0:39:39,0:40:-0.00,-11.88,-113.04	0/0:48:46,0:40:-0.00,-13.98,-133.23	0/0:17:17,0:40:-0.00,-5.27,-49.58	0/0:21:21,0:40:-0.00,-6.47,-61.12	0/0:40:39,0:40:-0.00,-11.88,-113.04	./.	0/0:32:32,0:40:-0.00,-9.77,-92.85	0/0:35:35,0:40:-0.00,-10.67,-101.50	0/0:41:40,0:40:-0.00,-12.18,-115.93	0/0:24:24,0:40:-0.00,-7.37,-69.77	0/0:28:28,0:40:-0.00,-8.57,-81.31	0/0:74:73,0:40:0.00,-22.09,-211.12	0/0:88:88,0:40:-0.00,-26.60,-254.39	0/1:27:11,16:40:-37.88,0.00,-24.00	0/0:21:21,0:40:-0.00,-6.47,-61.12	0/0:43:43,0:40:-0.00,-13.08,-124.58	0/0:34:34,0:40:-0.00,-10.37,-98.62	0/0:45:45,0:40:-0.00,-13.68,-130.35	0/0:14:14,0:40:-0.00,-4.36,-40.92	1/1:57:0,57:40:-163.89,-16.75,0.00	0/1:72:25,47:40:-113.79,0.00,-50.86	0/1:84:32,52:40:-124.61,0.00,-67.45	1/1:43:0,43:40:-123.51,-12.54,-0.00	0/0:17:17,0:40:-0.00,-5.27,-49.58	0/1:96:46,50:40:-115.23,0.00,-104.23	0/1:53:28,25:40:-56.04,0.00,-65.23	./.	0/1:94:44,50:40:-115.83,0.00,-99.06
708	28	.	T	A	.	PASS	NS=65;AF=0.223	GT:DP:AD:GQ:GL	0/0:97:97,0:40:-0.00,-29.87,-479.58	0/0:231:231,0:40:0.00,-70.21,-1141.20	0/0:290:290,0:40:-0.00,-87.97,-1432.52	0/0:106:106,0:40:0.00,-32.58,-524.01	./.	0/0:67:67,0:40:0.00,-20.84,-331.45	0/0:88:88,0:40:0.00,-27.16,-435.14	0/0:68:68,0:40:0.00,-21.14,-336.39	0/0:49:49,0:40:-0.00,-15.42,-242.57	0/0:81:81,0:40:0.00,-25.06,-400.58	1/1:44:0,44:40:-216.61,-13.28,-0.00	1/1:99:1,98:40:-478.30,-24.90,0.00	1/1:49:0,49:40:-241.30,-14.79,-0.00	./.	0/0:66:65,1:40:0.00,-15.60,-316.64	0/0:70:70,0:40:0.00,-21.75,-346.26	./.	0/0:63:63,0:40:-0.00,-19.64,-311.70	0/0:48:48,0:40:-0.00,-15.12,-237.64	0/0:79:79,0:40:0.00,-24.46,-390.70	0/0:59:59,0:40:0.00,-18.43,-291.95	0/0:44:44,0:40:-0.00,-13.92,-217.89	0/0:71:71,0:40:0.00,-22.05,-351.20	0/0:47:47,0:40:-0.00,-14.82,-232.70	0/0:54:54,0:40:-0.00,-16.93,-267.26	0/0:38:38,0:40:-0.00,-12.11,-188.26	0/0:36:36,0:40:-0.00,-11.51,-178.39	1/1:40:0,40:40:-196.86,-12.08,-0.00	1/1:61:0,61:40:-300.55,-18.40,-0.00	1/1:46:0,46:40:-226.49,-13.88,-0.00	1/1:29:0,29:40:-142.55,-8.77,-0.00	1/1:12:0,12:40:-58.61,-3.65,-0.00	0/0:57:57,0:40:0.00,-17.83,-282.08	0/0:35:35,0:40:-0.00,-11.21,-173.45	0/0:47:47,0:40:-0.00,-14.82,-232.70	0/0:36:36,0:40:-0.00,-11.51,-178.39	0/0:49:49,0:40:-0.00,-15.42,-242.57	0/0:53:53,0:40:-0.00,-16.63,-262.32	0/1:8:5,3:40:-11.73,-0.00,-22.24	0/0:24:24,0:40:-0.00,-7.90,-119.14	0/0:22:22,0:40:-0.00,-7.30,-109.26	0/0:99:99,0:40:-0.00,-30.48,-489.45	0/1:48:25,23:40:-98.44,0.00,-108.95	0/0:43:43,0:40:-0.00,-13.62,-212.95	0/0:57:57,0:40:0.00,-17.83,-282.08	0/1:88:36,52:40:-229.59,0.00,-151.22	0/0:60:60,0:40:-0.00,-18.74,-296.89	1/1:62:1,61:40:-295.61,-13.76,-0.00	0/1:66:35,31:40:-132.52,0.00,-152.91	./.	0/0:50:50,0:40:-0.00,-15.73,-247.51	./.	0/0:125:125,0:40:0.00,-38.30,-617.83	0/0:91:91,0:40:0.00,-28.07,-449.95	0/0:73:73,0:40:0.00,-22.65,-361.08	0/0:79:79,0:40:0.00,-24.46,-390.70	0/1:94:53,41:40:-173.47,0.00,-233.35	1/1:50:0,50:40:-246.24,-15.09,-0.00	0/0:59:59,0:40:0.00,-18.43,-291.95	0/0:69:69,0:40:-0.00,-21.45,-341.33	0/0:97:97,0:40:-0.00,-29.87,-479.58	0/1:68:39,29:40:-122.04,0.00,-172.06	0/0:55:55,0:40:-0.00,-17.23,-272.20	0/1:78:36,42:40:-183.22,0.00,-154.23	0/0:75:75,0:40:0.00,-23.25,-370.95	./.	0/0:55:55,0:40:-0.00,-17.23,-272.20	./.	0/0:52:52,0:40:0.00,-16.33,-257.39	0/1:72:39,33:40:-140.59,0.00,-170.85	0/1:66:29,37:40:-162.15,0.00,-123.28	0/0:36:36,0:40:-0.00,-11.51,-178.39
731	127	.	A	G	.	PASS	NS=68;AF=0.235	GT:DP:AD:GQ:GL	0/0:19:19,0:40:-0.00,-6.53,-47.48	0/0:26:26,0:40:-0.00,-8.62,-64.77	0/0:18:18,0:40:-0.00,-6.23,-45.01	0/0:22:20,1:40:-0.00,-4.66,-47.48	0/0:32:32,0:40:-0.00,-10.42,-79.60	0/0:16:15,0:40:-0.00,-5.33,-37.60	0/0:11:11,0:40:-0.00,-4.13,-27.72	0/0:9:9,0:40:-0.00,-3.53,-22.78	0/0:11:11,0:40:-0.00,-4.13,-27.72	0/0:12:12,0:40:-0.00,-4.43,-30.19	0/1:14:6,8:40:-14.73,-0.00,-10.34	0/1:14:7,7:40:-12.26,-0.00,-12.81	0/0:9:9,0:40:-0.00,-3.53,-22.78	0/0:32:32,0:40:-0.00,-10.42,-79.60	0/0:15:14,0:40:-0.00,-5.03,-35.13	0/0:13:13,0:40:-0.00,-4.73,-32.66	0/0:26:26,0:40:-0.00,-8.62,-64.77	0/0:13:13,0:40:-0.00,-4.73,-32.66	./.	0/0:13:13,0:40:-0.00,-4.73,-32.66	0/0:14:14,0:40:-0.00,-5.03,-35.13	0/0:6:6,0:33:-0.00,-2.63,-15.37	0/0:19:19,0:40:-0.00,-6.53,-47.48	0/0:9:9,0:40:-0.00,-3.53,-22.78	0/0:8:8,0:39:-0.00,-3.23,-20.31	0/0:11:11,0:40:-0.00,-4.13,-27.72	0/0:14:14,0:40:-0.00,-5.03,-35.13	0/0:10:10,0:40:-0.00,-3.83,-25.25	1/1:12:0,12:40:-29.10,-3.89,-0.00	0/0:11:11,0:40:-0.00,-4.13,-27.72	0/1:7:5,2:26:-2.01,-0.00,-9.97	./.	0/0:9:9,0:40:-0.00,-3.53,-22.78	0/0:8:8,0:39:-0.00,-3.23,-20.31	0/0:5:5,0:29:-0.00,-2.34,-12.90	0/0:5:5,0:29:-0.00,-2.34,-12.90	0/0:9:9,0:40:-0.00,-3.53,-22.78	0/0:19:19,0:40:-0.00,-6.53,-47.48	0/0:8:8,0:39:-0.00,-3.23,-20.31	0/0:5:5,0:29:-0.00,-2.34,-12.90	0/0:13:13,0:40:-0.00,-4.73,-32.66	1/1:25:0,25:40:-61.22,-7.78,-0.00	1/1:22:0,22:40:-53.81,-6.88,-0.00	1/1:12:0,12:40:-29.10,-3.89,-0.00	1/1:10:0,9:36:-21.69,-2.99,-0.00	1/1:15:0,15:40:-36.51,-4.79,-0.00	1/1:11:0,11:40:-26.63,-3.59,-0.00	1/1:10:0,10:40:-24.16,-3.29,-0.00	1/1:11:0,11:40:-26.63,-3.59,-0.00	1/1:12:0,12:40:-29.10,-3.89,-0.00	1/1:11:0,11:40:-26.63,-3.59,-0.00	0/1:12:7,5:40:-7.92,-0.00,-13.40	0/1:17:9,8:40:-13.83,-0.00,-16.85	1/1:12:0,12:40:-29.10,-3.89,-0.00	0/1:6:2,3:38:-5.08,-0.00,-3.15	1/1:23:0,23:40:-56.28,-7.18,-0.00	0/0:16:15,0:40:-0.00,-5.33,-37.60	0/0:9:9,0:40:-0.00,-3.53,-22.78	0/0:4:4,0:26:-0.00,-2.04,-10.43	0/0:14:14,0:40:-0.00,-5.03,-35.13	0/0:7:7,0:36:-0.00,-2.93,-17.84	0/0:13:13,0:40:-0.00,-4.73,-32.66	./.	0/0:11:11,0:40:-0.00,-4.13,-27.72	0/0:15:15,0:40:-0.00,-5.33,-37.60	0/0:31:31,0:40:-0.00,-10.12,-77.13	0/0:4:4,0:26:-0.00,-2.04,-10.43	./.	0/0:15:15,0:40:-0.00,-5.33,-37.60	0/0:6:6,0:33:-0.00,-2.63,-15.37	0/0:20:20,0:40:-0.00,-6.83,-49.95	0/0:9:9,0:40:-0.00,-3.53,-22.78
739	6	.	G	A	.	PASS	NS=68;AF=0.051	GT:DP:AD:GQ:GL	0/0:21:21,0:40:-0.00,-7.29,-71.63	0/0:40:40,0:40:-0.00,-13.00,-135.23	0/0:26:26,0:40:-0.00,-8.79,-88.36	0/0:37:37,0:40:-0.00,-12.10,-125.18	0/0:31:31,0:40:-0.00,-10.30,-105.10	0/0:16:16,0:40:-0.00,-5.78,-54.89	0/0:14:14,0:40:-0.00,-5.18,-48.20	0/0:9:9,0:40:-0.00,-3.68,-31.46	0/0:18:18,0:40:-0.00,-6.39,-61.59	0/0:8:8,0:40:-0.00,-3.38,-28.11	0/0:17:17,0:40:-0.00,-6.09,-58.24	0/0:18:18,0:40:-0.00,-6.39,-61.59	0/0:18:18,0:40:-0.00,-6.39,-61.59	0/0:30:30,0:40:-0.00,-10.00,-101.75	0/0:14:14,0:40:-0.00,-5.18,-48.20	0/0:12:12,0:40:-0.00,-4.58,-41.50	0/0:19:19,0:40:-0.00,-6.69,-64.93	0/0:16:16,0:40:-0.00,-5.78,-54.89	0/0:10:10,0:40:-0.00,-3.98,-34.81	0/0:12:12,0:40:-0.00,-4.58,-41.50	0/0:13:13,0:40:-0.00,-4.88,-44.85	0/0:11:11,0:40:-0.00,-4.28,-38.16	0/0:15:14,0:40:-0.00,-5.18,-48.20	0/0:17:17,0:40:-0.00,-6.09,-58.24	0/0:24:24,0:40:-0.00,-8.19,-81.67	0/0:13:13,0:40:-0.00,-4.88,-44.85	0/0:5:5,0:31:-0.00,-2.48,-18.07	0/0:7:7,0:37:-0.00,-3.08,-24.77	0/0:20:20,0:40:-0.00,-6.99,-68.28	0/0:24:24,0:40:-0.00,-8.19,-81.67	0/0:5:5,0:31:-0.00,-2.48,-18.07	./.	0/0:16:16,0:40:-0.00,-5.78,-54.89	0/0:18:18,0:40:-0.00,-6.39,-61.59	0/0:9:9,0:40:-0.00,-3.68,-31.46	./.	0/0:4:4,0:28:-0.00,-2.18,-14.73	0/0:15:15,0:40:-0.00,-5.48,-51.54	0/0:11:11,0:40:-0.00,-4.28,-38.16	0/0:11:11,0:40:-0.00,-4.28,-38.16	0/0:32:32,0:40:-0.00,-10.60,-108.45	0/1:27:15,12:40:-31.07,0.00,-42.45	0/1:13:4,9:40:-25.24,-0.00,-9.84	0/1:16:7,9:40:-24.34,0.00,-18.98	0/1:24:5,19:40:-55.41,-0.00,-9.88	0/1:14:7,7:40:-18.25,0.00,-19.58	1/1:16:0,16:40:-52.22,-4.45,-0.00	./.	0/0:27:27,0:40:-0.00,-9.09,-91.71	0/0:9:9,0:40:-0.00,-3.68,-31.46	0/0:12:12,0:40:-0.00,-4.58,-41.50	0/0:24:24,0:40:-0.00,-8.19,-81.67	0/0:26:26,0:40:-0.00,-8.79,-88.36	0/0:13:13,0:40:-0.00,-4.88,-44.85	0/0:17:17,0:40:-0.00,-6.09,-58.24	0/0:30:30,0:40:-0.00,-10.00,-101.75	0/0:50:50,0:40:-0.00,-16.01,-168.70	0/0:17:17,0:40:-0.00,-6.09,-58.24	0/0:14:14,0:40:-0.00,-5.18,-48.20	0/0:12:12,0:40:-0.00,-4.58,-41.50	0/0:22:22,0:40:-0.00,-7.59,-74.98	0/0:20:20,0:40:-0.00,-6.99,-68.28	0/0:12:12,0:40:-0.00,-4.58,-41.50	0/0:12:12,0:40:-0.00,-4.58,-41.50	0/0:26:26,0:40:-0.00,-8.79,-88.36	0/0:22:22,0:40:-0.00,-7.59,-74.98	0/0:10:10,0:40:-0.00,-3.98,-34.81	./.	0/0:18:18,0:40:-0.00,-6.39,-61.59	0/0:18:18,0:40:-0.00,-6.39,-61.59	0/0:14:14,0:40:-0.00,-5.18,-48.20	0/0:20:20,0:40:-0.00,-6.99,-68.28
747	17	.	T	A	.	PASS	NS=71;AF=0.155	GT:DP:AD:GQ:GL	0/0:44:44,0:40:-0.00,-14.60,-160.56	0/0:108:108,0:40:0.00,-33.86,-393.01	0/0:58:58,0:40:0.00,-18.81,-211.41	0/0:39:39,0:40:-0.00,-13.09,-142.40	0/0:38:38,0:40:-0.00,-12.79,-138.77	0/0:23:23,0:40:-0.00,-8.28,-84.28	0/0:29:29,0:40:-0.00,-10.08,-106.08	0/0:36:36,0:40:-0.00,-12.19,-131.50	0/0:31:31,0:40:-0.00,-10.69,-113.34	0/0:19:19,0:40:-0.00,-7.08,-69.76	0/0:10:10,0:40:-0.00,-4.37,-37.07	0/0:54:53,0:40:0.00,-17.31,-193.25	0/0:30:30,0:40:-0.00,-10.39,-109.71	0/0:81:81,0:40:0.00,-25.73,-294.94	0/0:26:26,0:40:-0.00,-9.18,-95.18	0/0:31:31,0:40:-0.00,-10.69,-113.34	0/0:57:57,0:40:-0.00,-18.51,-207.77	0/0:22:22,0:40:-0.00,-7.98,-80.65	0/0:12:12,0:40:-0.00,-4.97,-44.33	0/0:24:24,0:40:-0.00,-8.58,-87.92	0/0:34:34,0:40:-0.00,-11.59,-124.24	0/0:24:24,0:40:-0.00,-8.58,-87.92	0/0:13:13,0:40:-0.00,-5.27,-47.96	0/0:23:23,0:40:-0.00,-8.28,-84.28	0/0:20:20,0:40:-0.00,-7.38,-73.39	0/0:26:26,0:40:-0.00,-9.18,-95.18	0/0:27:27,0:40:-0.00,-9.48,-98.81	0/0:10:10,0:40:-0.00,-4.37,-37.07	0/0:25:25,0:40:-0.00,-8.88,-91.55	0/0:13:13,0:40:-0.00,-5.27,-47.96	0/0:12:12,0:40:-0.00,-4.97,-44.33	0/0:3:3,0:29:-0.00,-2.26,-11.64	0/0:22:22,0:40:-0.00,-7.98,-80.65	0/0:21:21,0:40:-0.00,-7.68,-77.02	0/0:35:35,0:40:-0.00,-11.89,-127.87	0/0:20:20,0:40:-0.00,-7.38,-73.39	0/0:19:19,0:40:-0.00,-7.08,-69.76	0/0:32:32,0:40:-0.00,-10.99,-116.97	0/0:14:14,0:40:-0.00,-5.57,-51.60	0/0:9:9,0:40:-0.00,-4.07,-33.43	0/0:20:20,0:40:-0.00,-7.38,-73.39	1/1:54:0,54:40:-195.39,-16.86,0.00	0/1:20:10,10:40:-28.94,0.00,-29.69	1/1:49:0,49:40:-177.23,-15.36,-0.00	1/1:28:0,28:40:-100.95,-9.04,-0.00	1/1:79:0,79:40:-286.19,-24.38,0.00	1/1:27:0,27:40:-97.32,-8.74,-0.00	1/1:35:0,35:40:-126.38,-11.14,-0.00	1/1:28:0,28:40:-100.95,-9.04,-0.00	1/1:26:0,26:40:-93.69,-8.44,-0.00	1/1:19:0,19:40:-68.26,-6.33,-0.00	0/0:25:25,0:40:-0.00,-8.88,-91.55	0/1:66:38,28:40:-80.48,0.00,-117.55	0/0:23:23,0:40:-0.00,-8.28,-84.28	1/1:38:0,38:40:-137.27,-12.05,-0.00	0/0:51:51,0:40:0.00,-16.71,-185.98	0/0:36:36,0:40:-0.00,-12.19,-131.50	0/0:19:19,0:40:-0.00,-7.08,-69.76	0/0:30:30,0:40:-0.00,-10.39,-109.71	0/0:50:50,0:40:-0.00,-16.40,-182.35	0/0:28:28,0:40:-0.00,-9.78,-102.44	0/0:53:53,0:40:-0.00,-17.31,-193.25	0/0:12:12,0:40:-0.00,-4.97,-44.33	0/0:45:45,0:40:-0.00,-14.90,-164.19	0/0:28:28,0:40:-0.00,-9.78,-102.44	0/0:89:89,0:40:0.00,-28.14,-324.00	0/0:28:28,0:40:-0.00,-9.78,-102.44	./.	0/0:44:44,0:40:-0.00,-14.60,-160.56	0/0:67:67,0:40:0.00,-21.52,-244.10	0/0:30:30,0:40:-0.00,-10.39,-109.71	0/0:38:38,0:40:-0.00,-12.79,-138.77
749	47	.	A	C	.	PASS	NS=60;AF=0.150	GT:DP:AD:GQ:GL	0/0:18:18,0:40:-0.00,-7.13,-78.99	0/0:57:57,0:40:0.00,-18.86,-248.61	0/0:55:55,0:40:-0.00,-18.26,-239.91	0/0:24:24,0:40:-0.00,-8.93,-105.09	0/0:33:33,0:40:-0.00,-11.64,-144.23	0/0:17:17,0:40:-0.00,-6.82,-74.65	0/0:11:11,0:40:-0.00,-5.02,-48.55	0/0:14:14,0:40:-0.00,-5.92,-61.60	0/0:18:18,0:40:-0.00,-7.13,-78.99	0/0:20:20,0:40:-0.00,-7.73,-87.69	0/0:13:13,0:40:-0.00,-5.62,-57.25	0/0:42:42,0:40:-0.00,-14.35,-183.37	0/0:16:16,0:40:-0.00,-6.52,-70.30	0/0:40:40,0:40:-0.00,-13.75,-174.67	0/0:11:11,0:40:-0.00,-5.02,-48.55	0/0:14:14,0:40:-0.00,-5.92,-61.60	0/0:36:36,0:40:-0.00,-12.54,-157.28	0/0:7:7,0:40:-0.00,-3.81,-31.16	0/0:13:13,0:40:-0.00,-5.62,-57.25	0/0:18:18,0:40:-0.00,-7.13,-78.99	0/0:20:20,0:40:-0.00,-7.73,-87.69	1/1:11:0,11:40:-47.13,-4.31,-0.00	0/0:18:18,0:40:-0.00,-7.13,-78.99	1/1:16:0,16:40:-68.87,-5.81,-0.00	0/0:18:18,0:40:-0.00,-7.13,-78.99	0/0:5:5,0:39:-0.00,-3.21,-22.46	0/0:16:16,0:40:-0.00,-6.52,-70.30	0/0:6:6,0:40:-0.00,-3.51,-26.81	0/0:20:20,0:40:-0.00,-7.73,-87.69	0/0:12:12,0:40:-0.00,-5.32,-52.90	0/0:25:25,0:40:-0.00,-9.23,-109.44	0/0:5:5,0:39:-0.00,-3.21,-22.46	./.	0/0:16:16,0:40:-0.00,-6.52,-70.30	1/1:5:0,5:31:-21.03,-2.50,-0.00	0/0:15:15,0:40:-0.00,-6.22,-65.95	0/0:8:8,0:40:-0.00,-4.12,-35.50	1/1:9:0,9:40:-38.43,-3.70,-0.00	0/0:13:13,0:40:-0.00,-5.62,-57.25	1/1:6:0,6:34:-25.38,-2.80,-0.00	0/0:34:34,0:40:-0.00,-11.94,-148.58	./.	./.	./.	./.	./.	./.	./.	./.	./.	./.	0/0:9:9,0:40:-0.00,-4.42,-39.85	0/0:35:35,0:40:-0.00,-12.24,-152.93	0/0:9:9,0:40:-0.00,-4.42,-39.85	./.	0/0:43:43,0:40:-0.00,-14.65,-187.72	1/1:18:0,18:40:-77.57,-6.41,-0.00	0/0:7:7,0:40:-0.00,-3.81,-31.16	1/1:12:0,12:40:-51.48,-4.61,-0.00	0/0:15:15,0:40:-0.00,-6.22,-65.95	0/0:24:24,0:40:-0.00,-8.93,-105.09	0/0:7:7,0:40:-0.00,-3.81,-31.16	0/0:10:10,0:40:-0.00,-4.72,-44.20	0/0:13:13,0:40:-0.00,-5.62,-57.25	0/0:19:19,0:40:-0.00,-7.43,-83.34	0/0:44:44,0:40:-0.00,-14.95,-192.07	0/0:7:7,0:40:-0.00,-3.81,-31.16	0/0:6:6,0:40:-0.00,-3.51,-26.81	1/1:26:0,26:40:-112.36,-8.82,-0.00	0/0:34:34,0:40:-0.00,-11.94,-148.58	0/0:9:9,0:40:-0.00,-4.42,-39.85	1/1:15:0,15:40:-64.52,-5.51,-0.00
752	149	.	A	C	.	PASS	NS=71;AF=0.423	GT:DP:AD:GQ:GL	0/1:23:11,11:40:-33.48,0.00,-33.68	0/0:108:108,0:40:0.00,-32.44,-393.35	0/1:69:27,42:40:-132.19,0.00,-77.79	0/1:32:12,20:40:-63.24,0.00,-34.32	0/1:49:27,22:40:-65.40,0.00,-83.80	0/0:13:13,0:40:-0.00,-3.85,-47.52	0/0:34:34,0:40:-0.00,-10.17,-123.97	0/1:33:18,15:40:-44.74,0.00,-55.86	0/1:21:8,13:40:-41.07,0.00,-23.06	0/1:34:15,19:40:-59.00,0.00,-44.63	0/0:7:7,0:26:-0.00,-2.05,-25.69	1/1:66:2,64:40:-225.50,-12.32,-0.00	./.	0/1:95:56,39:40:-113.44,0.00,-175.53	0/0:20:20,0:40:-0.00,-5.96,-73.01	1/1:43:2,41:40:-141.77,-5.40,-0.00	0/1:39:18,21:40:-64.77,0.00,-54.05	1/1:13:0,13:40:-47.12,-3.65,-0.00	0/0:13:13,0:40:-0.00,-3.85,-47.52	0/0:31:31,0:40:-0.00,-9.27,-113.05	0/0:21:21,0:40:-0.00,-6.26,-76.65	0/1:15:9,6:40:-17.39,0.00,-28.51	0/0:30:30,0:40:-0.00,-8.97,-109.41	0/1:28:12,16:40:-49.88,0.00,-35.52	0/0:19:19,0:40:-0.00,-5.66,-69.37	0/1:28:9,19:40:-60.80,0.00,-24.60	0/0:21:21,0:40:-0.00,-6.26,-76.65	0/1:51:20,31:40:-97.56,0.00,-57.72	0/0:23:23,0:40:-0.00,-6.86,-83.93	0/1:31:20,11:40:-30.78,0.00,-63.74	0/1:19:9,10:40:-30.75,0.00,-27.31	0/1:20:11,9:40:-26.81,0.00,-34.29	1/1:49:1,48:40:-170.89,-10.84,-0.00	0/0:16:16,0:40:-0.00,-4.75,-58.44	0/0:23:23,0:40:-0.00,-6.86,-83.93	0/1:15:11,4:40:-10.11,-0.00,-35.79	0/1:28:18,10:40:-28.04,0.00,-57.36	0/0:27:27,0:40:-0.00,-8.06,-98.49	0/1:31:16,15:40:-45.34,0.00,-49.18	1/1:27:0,27:40:-98.09,-7.86,-0.00	1/1:37:1,36:40:-127.21,-7.23,-0.00	0/1:55:19,36:40:-114.56,0.00,-52.88	0/0:9:9,0:33:-0.00,-2.65,-32.96	0/0:36:36,0:40:-0.00,-10.77,-131.25	0/0:36:36,0:40:-0.00,-10.77,-131.25	0/0:55:55,0:40:-0.00,-16.49,-200.42	0/0:26:26,0:40:-0.00,-7.76,-94.85	0/0:48:48,0:40:-0.00,-14.38,-174.93	0/0:19:19,0:40:-0.00,-5.66,-69.37	0/1:25:16,9:40:-25.30,0.00,-50.98	0/0:13:13,0:40:-0.00,-3.85,-47.52	0/1:26:18,8:40:-21.36,0.00,-57.96	0/1:53:27,26:40:-78.76,0.00,-82.60	1/1:34:0,34:40:-123.57,-9.97,-0.00	1/1:27:1,26:40:-90.81,-4.22,-0.00	0/1:67:30,37:40:-114.59,0.00,-89.31	1/1:37:0,37:40:-134.49,-10.87,-0.00	0/1:16:8,8:40:-24.37,0.00,-24.57	0/1:21:10,11:40:-33.79,0.00,-30.35	1/1:44:1,43:40:-152.69,-9.34,-0.00	0/1:33:16,17:40:-52.02,0.00,-48.58	0/1:30:6,24:40:-78.40,-0.00,-13.08	1/1:18:0,18:40:-65.33,-5.16,-0.00	1/1:31:0,31:40:-112.65,-9.07,-0.00	0/1:32:15,17:40:-52.32,0.00,-45.24	1/1:60:4,56:39:-189.10,-3.23,-0.00	0/1:33:14,19:40:-59.30,0.00,-41.30	0/0:7:7,0:26:-0.00,-2.05,-25.69	1/1:58:0,58:40:-210.94,-17.19,-0.00	0/0:40:40,0:40:-0.00,-11.98,-145.81	0/0:19:19,0:40:-0.00,-5.66,-69.37	1/1:80:1,79:40:-283.74,-20.17,0.00
754	77	.	G	A	.	PASS	NS=60;AF=0.467	GT:DP:AD:GQ:GL	0/1:11:7,4:40:-6.70,-0.00,-14.44	0/1:33:11,22:40:-46.10,0.00,-18.06	0/1:30:13,17:40:-34.22,0.00,-24.08	0/1:15:7,8:40:-15.72,-0.00,-13.24	0/0:20:20,0:40:-0.00,-6.22,-51.19	1/1:4:0,4:19:-10.17,-1.37,-0.02	0/0:20:18,2:16:-0.03,-1.14,-41.00	0/1:12:7,5:40:-8.95,-0.00,-14.14	0/0:5:5,0:23:-0.01,-1.73,-12.86	0/1:20:13,7:40:-11.67,-0.00,-27.07	1/1:5:0,5:22:-12.71,-1.66,-0.01	1/1:13:0,13:40:-33.15,-4.05,-0.00	./.	1/1:30:0,30:40:-76.60,-9.15,-0.00	0/0:11:11,0:40:-0.00,-3.53,-28.19	0/1:7:4,3:40:-5.34,-0.00,-7.97	0/1:8:3,5:40:-10.15,-0.00,-5.11	0/1:7:3,4:40:-7.90,-0.00,-5.41	./.	1/1:14:0,14:40:-35.71,-4.35,-0.00	1/1:9:0,9:35:-22.93,-2.85,-0.00	./.	1/1:7:0,7:28:-17.82,-2.26,-0.00	0/1:8:6,2:31:-2.49,-0.00,-12.78	0/0:10:9,0:36:-0.00,-2.93,-23.07	0/1:4:3,1:16:-1.16,-0.03,-6.34	0/0:10:10,0:39:-0.00,-3.23,-25.63	1/1:11:0,11:40:-28.04,-3.45,-0.00	1/1:9:0,9:35:-22.93,-2.85,-0.00	1/1:9:0,9:35:-22.93,-2.85,-0.00	./.	./.	0/0:7:7,0:29:-0.00,-2.33,-17.96	./.	0/0:4:4,0:19:-0.02,-1.44,-10.31	./.	0/0:9:9,0:36:-0.00,-2.93,-23.07	./.	1/1:4:0,4:19:-10.17,-1.37,-0.02	0/0:5:5,0:23:-0.01,-1.73,-12.86	1/1:11:0,11:40:-28.04,-3.45,-0.00	0/0:18:17,0:40:-0.00,-5.32,-43.52	0/0:11:11,0:40:-0.00,-3.53,-28.19	0/0:11:11,0:40:-0.00,-3.53,-28.19	0/0:15:14,0:40:-0.00,-4.42,-35.85	0/0:16:16,0:40:-0.00,-5.02,-40.96	0/0:10:9,0:36:-0.00,-2.93,-23.07	0/0:9:9,0:36:-0.00,-2.93,-23.07	0/0:9:9,0:36:-0.00,-2.93,-23.07	0/0:12:12,0:40:-0.00,-3.82,-30.74	./.	0/0:11:11,0:40:-0.00,-3.53,-28.19	0/0:21:21,0:40:-0.00,-6.52,-53.74	0/0:11:11,0:40:-0.00,-3.53,-28.19	0/0:7:7,0:29:-0.00,-2.33,-17.96	0/0:27:27,0:40:-0.00,-8.32,-69.08	1/1:18:0,18:40:-45.93,-5.55,-0.00	1/1:13:0,13:40:-33.15,-4.05,-0.00	1/1:4:0,4:19:-10.17,-1.37,-0.02	1/1:23:0,23:40:-58.71,-7.05,-0.00	1/1:9:0,9:35:-22.93,-2.85,-0.00	1/1:5:0,5:22:-12.71,-1.66,-0.01	./.	0/1:11:9,2:21:-1.60,-0.01,-19.56	1/1:14:0,14:40:-35.71,-4.35,-0.00	0/1:16:10,6:40:-10.31,-0.00,-20.61	0/1:10:4,6:40:-12.11,-0.00,-7.07	./.	0/0:20:20,0:40:-0.00,-6.22,-51.19	1/1:11:0,11:40:-28.04,-3.45,-0.00	1/1:10:0,10:38:-25.48,-3.15,-0.00	./.
756	100	.	T	A	.	PASS	NS=65;AF=0.162	GT:DP:AD:GQ:GL	0/0:14:14,0:40:-0.00,-5.55,-60.39	0/0:45:45,0:40:-0.00,-14.88,-192.55	0/0:11:11,0:40:-0.00,-4.65,-47.60	0/0:24:24,0:40:-0.00,-8.56,-103.02	0/0:28:28,0:40:-0.00,-9.76,-120.08	0/0:17:17,0:40:-0.00,-6.45,-73.18	./.	0/0:11:11,0:40:-0.00,-4.65,-47.60	0/0:10:10,0:40:-0.00,-4.34,-43.33	0/0:13:13,0:40:-0.00,-5.25,-56.12	0/0:7:7,0:40:-0.00,-3.44,-30.54	0/0:8:8,0:40:-0.00,-3.74,-34.81	0/0:15:15,0:40:-0.00,-5.85,-64.65	0/0:36:36,0:40:-0.00,-12.17,-154.18	0/0:10:10,0:40:-0.00,-4.34,-43.33	0/0:20:20,0:40:-0.00,-7.35,-85.97	0/0:7:7,0:40:-0.00,-3.44,-30.54	0/0:13:13,0:40:-0.00,-5.25,-56.12	1/1:9:0,9:40:-37.67,-3.34,-0.00	0/0:18:18,0:40:-0.00,-6.75,-77.44	1/1:17:0,17:40:-71.78,-5.75,-0.00	1/1:8:0,8:37:-33.41,-3.04,-0.00	0/0:15:15,0:40:-0.00,-5.85,-64.65	1/1:10:0,10:40:-41.93,-3.64,-0.00	0/0:5:5,0:35:-0.00,-2.84,-22.02	0/0:10:10,0:40:-0.00,-4.34,-43.33	0/0:8:8,0:40:-0.00,-3.74,-34.81	0/0:15:15,0:40:-0.00,-5.85,-64.65	0/0:19:19,0:40:-0.00,-7.05,-81.70	0/0:18:18,0:40:-0.00,-6.75,-77.44	0/0:15:15,0:40:-0.00,-5.85,-64.65	./.	./.	0/0:8:8,0:40:-0.00,-3.74,-34.81	1/1:8:0,8:37:-33.41,-3.04,-0.00	./.	0/0:9:9,0:40:-0.00,-4.04,-39.07	1/1:14:0,14:40:-58.99,-4.85,-0.00	1/1:5:0,5:27:-20.62,-2.14,-0.00	0/0:3:3,0:28:-0.00,-2.24,-13.49	0/0:5:5,0:35:-0.00,-2.84,-22.02	0/0:28:28,0:40:-0.00,-9.76,-120.08	./.	0/0:20:20,0:40:-0.00,-7.35,-85.97	0/0:23:23,0:40:-0.00,-8.26,-98.76	0/0:16:16,0:40:-0.00,-6.15,-68.91	0/0:3:3,0:28:-0.00,-2.24,-13.49	0/0:13:13,0:40:-0.00,-5.25,-56.12	0/0:13:13,0:40:-0.00,-5.25,-56.12	0/0:16:16,0:40:-0.00,-6.15,-68.91	0/0:15:15,0:40:-0.00,-5.85,-64.65	./.	0/0:21:21,0:40:-0.00,-7.66,-90.23	0/0:10:10,0:40:-0.00,-4.34,-43.33	0/0:5:5,0:35:-0.00,-2.84,-22.02	0/0:35:35,0:40:-0.00,-11.87,-149.92	0/1:3:1,2:34:-6.29,-0.00,-2.73	0/0:14:14,0:40:-0.00,-5.55,-60.39	0/0:23:23,0:40:-0.00,-8.26,-98.76	0/0:4:4,0:32:-0.00,-2.54,-17.76	0/0:11:11,0:40:-0.00,-4.65,-47.60	0/0:7:7,0:40:-0.00,-3.44,-30.54	0/0:5:5,0:35:-0.00,-2.84,-22.02	0/0:19:19,0:40:-0.00,-7.05,-81.70	0/0:15:15,0:40:-0.00,-5.85,-64.65	1/1:17:0,17:40:-71.78,-5.75,-0.00	1/1:9:0,9:40:-37.67,-3.34,-0.00	./.	0/0:8:8,0:40:-0.00,-3.74,-34.81	0/0:10:10,0:40:-0.00,-4.34,-43.33	0/0:7:7,0:40:-0.00,-3.44,-30.54	1/1:14:0,14:40:-58.99,-4.85,-0.00
762	100	.	C	T	.	PASS	NS=65;AF=0.308	GT:DP:AD:GQ:GL	0/1:28:14,14:40:-27.33,0.00,-27.85	1/1:73:0,73:40:-187.00,-21.60,-0.00	0/1:44:28,16:40:-27.67,-0.00,-59.02	0/0:17:16,0:40:-0.00,-5.03,-41.62	0/1:26:7,19:40:-40.77,-0.00,-10.47	0/1:15:6,9:40:-18.39,-0.00,-11.20	1/1:12:0,12:40:-30.30,-3.31,-0.00	0/1:18:6,12:40:-25.19,-0.00,-10.30	0/0:15:15,0:40:-0.00,-4.73,-39.05	0/1:22:7,15:40:-31.70,-0.00,-11.67	0/0:6:6,0:26:-0.00,-2.04,-15.94	0/0:14:14,0:40:-0.00,-4.43,-36.48	0/0:6:6,0:26:-0.00,-2.04,-15.94	0/1:36:15,21:40:-42.91,0.00,-28.02	1/1:15:0,15:40:-38.01,-4.21,-0.00	0/1:16:7,9:40:-18.09,-0.00,-13.47	1/1:24:0,24:40:-61.13,-6.91,-0.00	1/1:20:0,20:40:-50.85,-5.71,-0.00	0/1:5:1,4:19:-8.56,-0.02,-1.37	0/1:14:5,9:40:-18.69,-0.00,-8.93	1/1:20:1,19:38:-45.72,-3.14,-0.00	0/1:7:2,5:40:-10.51,-0.00,-3.32	0/0:10:10,0:39:-0.00,-3.23,-26.21	0/0:11:11,0:40:-0.00,-3.53,-28.78	0/1:22:12,10:40:-18.86,-0.00,-24.51	0/1:15:9,6:40:-10.68,-0.00,-18.91	./.	0/0:13:13,0:40:-0.00,-4.13,-33.92	0/0:10:10,0:39:-0.00,-3.23,-26.21	0/0:13:13,0:40:-0.00,-4.13,-33.92	0/0:8:8,0:33:-0.00,-2.64,-21.07	0/0:6:6,0:26:-0.00,-2.04,-15.94	0/1:14:6,8:40:-16.12,-0.00,-11.50	0/1:11:4,7:40:-14.45,-0.00,-7.26	./.	1/1:17:1,16:28:-38.01,-2.25,-0.00	0/1:14:5,9:40:-18.69,-0.00,-8.93	0/0:7:7,0:29:-0.00,-2.34,-18.50	0/0:13:13,0:40:-0.00,-4.13,-33.92	0/0:3:3,0:16:-0.03,-1.17,-8.26	0/0:15:15,0:40:-0.00,-4.73,-39.05	1/1:12:0,12:40:-30.30,-3.31,-0.00	./.	./.	0/0:7:7,0:29:-0.00,-2.34,-18.50	0/0:19:19,0:40:-0.00,-5.93,-49.33	0/0:8:8,0:33:-0.00,-2.64,-21.07	0/0:17:17,0:40:-0.00,-5.33,-44.19	./.	./.	0/0:19:19,0:40:-0.00,-5.93,-49.33	0/0:13:13,0:40:-0.00,-4.13,-33.92	0/0:25:24,0:40:-0.00,-7.43,-62.17	0/0:9:8,0:33:-0.00,-2.64,-21.07	./.	0/0:23:23,0:40:-0.00,-7.13,-59.60	1/1:33:0,33:40:-84.25,-9.61,-0.00	0/0:19:19,0:40:-0.00,-5.93,-49.33	0/0:18:17,1:37:-0.00,-3.06,-41.62	0/1:25:11,14:40:-28.23,0.00,-21.05	0/0:25:25,0:40:-0.00,-7.73,-64.74	0/0:17:16,0:40:-0.00,-5.03,-41.62	0/1:4:1,3:22:-6.28,-0.01,-1.66	0/1:17:7,10:40:-20.35,-0.00,-13.17	0/1:20:7,12:40:-24.89,-0.00,-12.57	0/0:35:35,0:40:-0.00,-10.73,-90.43	0/0:13:13,0:40:-0.00,-4.13,-33.92	0/0:9:9,0:36:-0.00,-2.93,-23.64	1/1:29:0,29:40:-73.97,-8.41,-0.00	0/0:21:21,0:40:-0.00,-6.53,-54.47	0/0:19:19,0:40:-0.00,-5.93,-49.33	0/0:28:27,0:40:-0.00,-8.33,-69.88
763	39	.	T	G	.	PASS	NS=71;AF=0.458	GT:DP:AD:GQ:GL	0/0:38:38,0:40:-0.00,-11.70,-111.71	0/0:108:108,0:40:0.00,-32.74,-317.32	0/1:113:89,24:40:-36.25,0.00,-227.27	0/0:98:96,0:40:0.00,-29.13,-282.07	0/0:59:59,0:40:0.00,-18.01,-173.39	0/1:42:26,16:40:-34.09,0.00,-63.56	0/0:54:54,0:40:0.00,-16.51,-158.70	0/1:38:14,24:40:-58.79,0.00,-29.51	0/0:40:40,0:40:-0.00,-12.30,-117.58	0/0:38:38,0:40:-0.00,-11.70,-111.71	0/0:43:43,0:40:-0.00,-13.21,-126.39	0/0:97:96,0:40:0.00,-29.13,-282.07	0/0:34:34,0:40:-0.00,-10.50,-99.96	0/1:119:66,53:40:-119.63,0.00,-157.91	0/1:40:21,19:40:-43.50,0.00,-49.47	0/1:23:16,7:40:-13.37,-0.00,-39.89	0/1:83:50,33:40:-71.70,0.00,-121.73	0/0:55:55,0:40:0.00,-16.81,-161.64	0/1:20:9,11:40:-26.02,0.00,-20.24	0/1:34:20,14:40:-30.62,0.00,-48.34	0/0:26:26,0:40:-0.00,-8.10,-76.46	0/0:23:23,0:40:-0.00,-7.19,-67.65	0/0:61:61,0:40:0.00,-18.61,-179.27	0/0:31:31,0:40:-0.00,-9.60,-91.15	0/0:35:35,0:40:-0.00,-10.80,-102.90	0/0:37:36,0:40:-0.00,-11.10,-105.83	0/1:18:10,8:40:-17.81,0.00,-23.77	0/0:25:25,0:40:-0.00,-7.80,-73.52	0/0:21:21,0:40:-0.00,-6.59,-61.78	0/0:8:8,0:33:-0.00,-2.69,-23.59	0/0:21:21,0:40:-0.00,-6.59,-61.78	0/1:11:7,4:40:-8.16,-0.00,-17.07	0/1:65:46,19:40:-35.99,0.00,-115.39	0/0:40:40,0:40:-0.00,-12.30,-117.58	0/0:30:30,0:40:-0.00,-9.30,-88.21	0/0:26:26,0:40:-0.00,-8.10,-76.46	0/0:61:60,0:40:0.00,-18.31,-176.33	0/0:46:46,0:40:-0.00,-14.11,-135.21	0/0:14:14,0:40:-0.00,-4.49,-41.21	0/1:31:20,11:40:-22.71,0.00,-49.24	1/1:13:0,13:40:-38.09,-4.10,-0.00	1/1:45:0,45:40:-132.08,-13.71,-0.00	1/1:33:1,32:40:-90.96,-7.17,-0.00	1/1:22:0,22:40:-64.53,-6.80,-0.00	1/1:33:0,33:40:-96.84,-10.11,-0.00	1/1:16:0,16:40:-46.90,-5.00,-0.00	1/1:34:0,34:40:-99.77,-10.41,-0.00	1/1:35:0,35:40:-102.71,-10.71,-0.00	1/1:57:0,57:40:-167.33,-17.32,-0.00	1/1:94:0,94:40:-276.01,-28.44,0.00	1/1:18:0,18:40:-52.78,-5.60,-0.00	1/1:34:0,34:40:-99.77,-10.41,-0.00	1/1:60:0,60:40:-176.14,-18.22,0.00	1/1:45:0,45:40:-132.08,-13.71,-0.00	1/1:44:0,44:40:-129.15,-13.41,-0.00	1/1:50:0,50:40:-146.77,-15.22,-0.00	1/1:51:0,51:40:-149.71,-15.52,-0.00	1/1:45:0,45:40:-132.08,-13.71,-0.00	1/1:30:0,30:40:-88.02,-9.21,-0.00	1/1:17:0,17:40:-49.84,-5.30,-0.00	1/1:54:0,52:40:-152.64,-15.82,0.00	1/1:66:0,66:40:-193.77,-20.02,0.00	1/1:27:0,27:40:-79.21,-8.30,-0.00	0/0:52:52,0:40:-0.00,-15.91,-152.83	0/0:45:45,0:40:-0.00,-13.81,-132.27	0/1:124:72,52:40:-115.19,0.00,-174.03	0/1:39:17,22:40:-52.62,0.00,-38.02	./.	0/0:24:24,0:40:-0.00,-7.50,-70.59	1/1:20:0,20:40:-58.65,-6.20,-0.00	1/1:21:0,21:40:-61.59,-6.50,-0.00	0/0:29:29,0:40:-0.00,-9.00,-85.27
764	95	.	T	A	.	PASS	NS=62;AF=0.379	GT:DP:AD:GQ:GL	0/1:29:13,16:40:-40.11,0.00,-31.20	0/1:81:47,34:40:-79.61,0.00,-119.70	0/1:74:37,37:40:-90.90,0.00,-91.18	./.	0/1:53:25,28:40:-69.65,0.00,-60.74	0/0:20:20,0:40:-0.00,-6.18,-61.53	0/1:38:22,16:40:-37.41,0.00,-56.06	0/0:46:46,0:40:-0.00,-14.00,-141.17	0/1:22:9,13:40:-33.03,0.00,-21.06	0/0:39:39,0:40:-0.00,-11.90,-119.73	1/1:9:0,9:32:-27.29,-2.60,-0.00	1/1:39:0,39:40:-119.17,-11.62,-0.00	1/1:22:0,22:40:-67.10,-6.51,-0.00	./.	0/0:58:57,0:40:0.00,-17.31,-174.86	./.	./.	./.	0/0:22:22,0:40:-0.00,-6.79,-67.66	0/0:36:36,0:40:-0.00,-11.00,-110.54	0/1:20:8,12:40:-30.57,0.00,-18.59	0/1:41:33,8:40:-12.00,-0.00,-88.85	./.	./.	0/1:16:8,8:40:-19.52,0.00,-19.80	0/0:16:16,0:40:-0.00,-4.98,-49.28	0/0:45:44,1:40:-0.00,-10.64,-131.98	0/1:22:12,10:40:-23.84,0.00,-30.24	0/1:78:21,57:40:-150.96,0.00,-40.97	1/1:22:0,22:40:-67.10,-6.51,-0.00	1/1:22:0,22:40:-67.10,-6.51,-0.00	1/1:10:0,10:35:-30.35,-2.90,-0.00	./.	0/0:30:30,0:40:-0.00,-9.19,-92.16	0/0:24:24,0:40:-0.00,-7.39,-73.78	0/0:29:29,0:40:-0.00,-8.89,-89.10	1/1:21:0,21:40:-64.04,-6.21,-0.00	0/1:18:10,8:40:-18.92,0.00,-25.32	0/1:27:12,15:40:-37.65,0.00,-28.74	0/0:26:25,0:40:-0.00,-7.69,-76.85	1/1:57:0,56:40:-171.24,-16.73,0.00	0/0:49:49,0:40:-0.00,-14.90,-150.35	0/0:24:24,0:40:-0.00,-7.39,-73.78	0/0:51:51,0:40:-0.00,-15.51,-156.48	0/0:49:49,0:40:-0.00,-14.90,-150.35	0/0:45:45,0:40:-0.00,-13.70,-138.10	0/0:14:14,0:40:-0.00,-4.38,-43.16	0/0:25:25,0:40:-0.00,-7.69,-76.85	0/0:24:24,0:40:-0.00,-7.39,-73.78	0/0:28:28,0:40:-0.00,-8.59,-86.04	0/0:32:32,0:40:-0.00,-9.79,-98.29	0/0:27:27,0:40:-0.00,-8.29,-82.97	0/0:47:46,1:40:-0.00,-11.24,-138.10	0/0:69:69,0:40:0.00,-20.92,-211.61	0/0:18:18,0:40:-0.00,-5.58,-55.41	0/0:52:52,0:40:-0.00,-15.81,-159.54	0/0:11:11,0:40:-0.00,-3.48,-33.97	./.	0/1:16:8,8:40:-19.52,0.00,-19.80	1/1:28:0,28:40:-85.48,-8.31,-0.00	./.	1/1:32:0,32:40:-97.73,-9.52,-0.00	1/1:12:0,12:40:-36.48,-3.50,-0.00	1/1:30:0,30:40:-91.61,-8.91,-0.00	0/0:36:36,0:40:-0.00,-11.00,-110.54	1/1:52:0,51:40:-155.93,-15.23,0.00	0/1:38:24,14:40:-31.28,0.00,-62.19	0/0:16:16,0:40:-0.00,-4.98,-49.28	0/0:59:59,0:40:0.00,-17.91,-180.98	1/1:31:0,31:40:-94.67,-9.22,-0.00	1/1:18:0,18:40:-54.85,-5.31,-0.00	1/1:68:0,68:40:-207.99,-20.34,0.00
769	54	.	C	G	.	PASS	NS=62;AF=0.153	GT:DP:AD:GQ:GL	0/1:19:12,7:40:-16.04,0.00,-33.14	0/0:32:32,0:40:-0.00,-10.06,-102.68	0/1:29:21,8:40:-16.20,0.00,-58.66	0/0:11:11,0:40:-0.00,-3.74,-36.11	0/1:11:5,6:40:-15.28,-0.00,-13.35	0/0:7:7,0:32:-0.00,-2.54,-23.44	0/1:6:1,5:28:-13.61,-0.00,-2.18	0/1:10:6,4:40:-9.24,-0.00,-16.82	0/0:11:11,0:40:-0.00,-3.74,-36.11	0/0:11:11,0:40:-0.00,-3.74,-36.11	0/0:11:11,0:40:-0.00,-3.74,-36.11	0/0:19:19,0:40:-0.00,-6.15,-61.47	0/0:12:12,0:40:-0.00,-4.04,-39.28	0/1:28:12,16:40:-41.87,0.00,-30.43	0/0:5:5,0:25:-0.00,-1.94,-17.10	./.	0/0:13:13,0:40:-0.00,-4.34,-42.45	./.	1/1:8:0,8:21:-24.13,-1.61,-0.01	0/1:9:7,2:39:-3.20,-0.00,-20.29	./.	0/1:8:6,2:40:-3.50,-0.00,-17.42	./.	0/0:12:11,1:13:-0.05,-0.93,-33.00	0/1:16:9,7:40:-16.94,0.00,-24.53	./.	./.	0/0:4:4,0:22:-0.01,-1.65,-13.93	0/0:12:12,0:40:-0.00,-4.04,-39.28	0/0:8:8,0:35:-0.00,-2.84,-26.60	./.	0/0:4:4,0:22:-0.01,-1.65,-13.93	0/0:9:9,0:38:-0.00,-3.14,-29.77	0/0:7:7,0:32:-0.00,-2.54,-23.44	0/1:11:9,2:32:-2.60,-0.00,-26.03	0/0:12:12,0:40:-0.00,-4.04,-39.28	0/1:7:1,6:24:-16.49,-0.01,-1.88	0/1:8:5,3:40:-6.67,-0.00,-14.25	0/0:13:13,0:40:-0.00,-4.34,-42.45	./.	0/0:19:19,0:40:-0.00,-6.15,-61.47	0/0:19:19,0:40:-0.00,-6.15,-61.47	0/0:11:11,0:40:-0.00,-3.74,-36.11	0/0:22:22,0:40:-0.00,-7.05,-70.98	0/0:22:22,0:40:-0.00,-7.05,-70.98	0/0:23:23,0:40:-0.00,-7.35,-74.15	0/0:13:13,0:40:-0.00,-4.34,-42.45	0/0:9:9,0:38:-0.00,-3.14,-29.77	0/0:9:9,0:38:-0.00,-3.14,-29.77	0/0:7:7,0:32:-0.00,-2.54,-23.44	0/0:4:4,0:22:-0.01,-1.65,-13.93	0/0:11:11,0:40:-0.00,-3.74,-36.11	0/0:17:17,0:40:-0.00,-5.55,-55.13	0/0:14:14,0:40:-0.00,-4.64,-45.62	0/0:13:13,0:40:-0.00,-4.34,-42.45	0/0:17:17,0:40:-0.00,-5.55,-55.13	0/0:22:22,0:40:-0.00,-7.05,-70.98	0/0:9:9,0:38:-0.00,-3.14,-29.77	0/0:10:10,0:40:-0.00,-3.44,-32.94	./.	./.	0/0:8:8,0:35:-0.00,-2.84,-26.60	0/1:6:4,2:40:-4.10,-0.00,-11.69	0/0:16:16,0:40:-0.00,-5.25,-51.96	0/1:9:4,5:40:-12.71,-0.00,-10.78	0/0:15:15,0:40:-0.00,-4.94,-48.79	0/1:5:4,1:17:-1.26,-0.02,-12.01	1/1:7:0,7:18:-20.97,-1.32,-0.02	0/0:40:39,0:40:-0.00,-12.16,-124.87	0/0:13:13,0:40:-0.00,-4.34,-42.45	0/0:8:8,0:35:-0.00,-2.84,-26.60	0/0:25:25,0:40:-0.00,-7.95,-80.49
775	70	.	C	G	.	PASS	NS=72;AF=0.431	GT:DP:AD:GQ:GL	0/0:38:38,0:40:-0.00,-11.45,-124.22	0/1:163:74,89:40:-241.49,0.00,-192.70	0/0:154:154,0:40:0.00,-46.34,-502.90	0/0:52:52,0:40:-0.00,-15.66,-169.93	0/0:52:52,0:40:-0.00,-15.66,-169.93	0/1:21:6,15:40:-42.63,-0.00,-13.43	0/1:43:24,19:40:-49.07,0.00,-65.57	0/0:43:43,0:40:-0.00,-12.95,-140.55	0/0:21:21,0:40:-0.00,-6.33,-68.73	0/0:26:26,0:40:-0.00,-7.84,-85.05	0/0:24:23,1:40:-0.00,-3.97,-71.99	0/1:52:27,25:40:-65.95,0.00,-72.66	0/1:24:12,12:40:-31.94,0.00,-32.11	0/1:66:29,37:40:-100.92,0.00,-74.98	0/1:29:15,14:40:-36.96,0.00,-40.40	0/1:25:12,13:40:-34.90,0.00,-31.81	0/0:44:44,0:40:-0.00,-13.25,-143.81	0/0:28:28,0:40:-0.00,-8.44,-91.58	0/1:23:9,14:40:-38.77,0.00,-22.62	0/1:30:14,16:40:-43.19,0.00,-36.84	0/0:26:26,0:40:-0.00,-7.84,-85.05	0/0:14:14,0:40:-0.00,-4.23,-45.88	0/0:19:19,0:40:-0.00,-5.73,-62.20	0/1:31:11,18:40:-50.02,0.00,-27.35	0/0:27:27,0:40:-0.00,-8.14,-88.32	0/0:14:14,0:40:-0.00,-4.23,-45.88	0/0:27:27,0:40:-0.00,-8.14,-88.32	0/0:22:22,0:40:-0.00,-6.63,-71.99	0/1:18:11,7:40:-17.42,0.00,-30.65	0/0:21:21,0:40:-0.00,-6.33,-68.73	0/1:11:9,2:39:-3.20,-0.00,-26.23	0/0:7:7,0:27:-0.00,-2.12,-23.03	0/1:24:10,14:40:-38.47,0.00,-25.59	0/1:25:13,12:40:-31.64,0.00,-35.08	0/0:32:32,0:40:-0.00,-9.64,-104.64	0/1:16:14,2:22:-1.71,-0.01,-41.06	0/0:25:24,0:40:-0.00,-7.24,-78.52	0/1:29:20,9:40:-20.64,0.00,-56.73	0/0:25:25,0:40:-0.00,-7.54,-81.79	0/1:21:10,11:40:-29.58,0.00,-26.49	0/0:63:63,0:40:-0.00,-18.97,-205.84	1/1:66:0,66:40:-215.28,-19.69,0.00	1/1:27:0,27:40:-87.96,-7.96,-0.00	1/1:56:0,56:40:-182.63,-16.68,0.00	1/1:55:0,55:40:-179.37,-16.38,0.00	1/1:80:0,80:40:-260.98,-23.90,0.00	1/1:26:0,26:40:-84.70,-7.66,-0.00	1/1:41:0,41:40:-133.67,-12.17,-0.00	1/1:38:0,38:40:-123.87,-11.27,-0.00	1/1:35:0,35:40:-114.08,-10.37,-0.00	1/1:20:0,20:40:-65.11,-5.86,-0.00	1/1:23:0,23:40:-74.91,-6.76,-0.00	1/1:62:0,62:40:-202.22,-18.49,0.00	1/1:28:0,28:40:-91.23,-8.26,-0.00	1/1:32:0,32:40:-104.29,-9.47,-0.00	1/1:51:0,51:40:-166.31,-15.18,-0.00	0/1:49:23,26:40:-70.12,0.00,-60.50	0/1:28:11,17:40:-47.06,0.00,-27.65	0/1:43:14,29:40:-81.72,0.00,-32.93	1/1:35:0,35:40:-114.08,-10.37,-0.00	0/1:39:18,21:40:-56.81,0.00,-47.19	1/1:51:0,51:40:-166.31,-15.18,-0.00	1/1:24:0,24:40:-78.17,-7.06,-0.00	0/0:32:32,0:40:-0.00,-9.64,-104.64	0/0:35:35,0:40:-0.00,-10.54,-114.43	0/0:85:85,0:40:0.00,-25.58,-277.65	0/0:48:48,0:40:-0.00,-14.45,-156.87	0/1:25:16,9:40:-21.84,0.00,-44.87	0/1:99:55,44:40:-113.84,0.00,-149.93	0/1:31:18,13:40:-33.10,0.00,-49.60	0/1:45:27,18:40:-45.21,0.00,-74.76	0/0:90:90,0:40:0.00,-27.09,-293.98
785	6	.	T	C	.	PASS	NS=67;AF=0.104	GT:DP:AD:GQ:GL	0/0:10:10,0:40:-0.00,-3.73,-33.61	0/0:42:42,0:40:-0.00,-13.35,-136.97	0/1:27:11,16:40:-42.84,0.00,-28.00	0/0:10:10,0:40:-0.00,-3.73,-33.61	0/0:19:19,0:40:-0.00,-6.43,-62.68	0/1:4:1,3:32:-7.77,-0.00,-2.61	0/1:5:4,1:15:-1.05,-0.04,-12.04	0/1:7:2,5:40:-13.33,-0.00,-4.94	./.	./.	0/0:6:6,0:31:-0.00,-2.52,-20.69	0/0:6:6,0:31:-0.00,-2.52,-20.69	0/0:7:7,0:35:-0.00,-2.82,-23.92	0/0:40:40,0:40:-0.00,-12.75,-130.51	0/0:6:6,0:31:-0.00,-2.52,-20.69	0/0:14:14,0:40:-0.00,-4.93,-46.53	0/1:10:4,6:40:-15.66,-0.00,-10.50	./.	0/1:7:5,2:40:-3.64,-0.00,-14.63	0/1:11:5,6:40:-15.35,-0.00,-13.43	0/0:13:13,0:40:-0.00,-4.63,-43.30	./.	0/0:9:9,0:40:-0.00,-3.43,-30.38	0/0:7:7,0:35:-0.00,-2.82,-23.92	0/0:7:7,0:35:-0.00,-2.82,-23.92	0/1:8:1,7:19:-19.50,-0.02,-1.43	0/0:12:12,0:40:-0.00,-4.33,-40.07	0/0:16:16,0:40:-0.00,-5.53,-52.99	0/0:14:14,0:40:-0.00,-4.93,-46.53	0/0:7:7,0:35:-0.00,-2.82,-23.92	0/0:11:11,0:40:-0.00,-4.03,-36.84	0/0:8:8,0:38:-0.00,-3.12,-27.15	0/0:8:8,0:38:-0.00,-3.12,-27.15	0/0:6:6,0:31:-0.00,-2.52,-20.69	1/1:14:0,14:40:-43.92,-3.62,-0.00	0/0:10:10,0:40:-0.00,-3.73,-33.61	1/1:8:0,8:24:-24.54,-1.83,-0.01	0/1:13:6,7:40:-17.98,0.00,-16.06	0/0:8:8,0:38:-0.00,-3.12,-27.15	0/0:9:9,0:40:-0.00,-3.43,-30.38	0/0:8:8,0:38:-0.00,-3.12,-27.15	0/0:38:38,0:40:-0.00,-12.15,-124.05	0/0:24:24,0:40:-0.00,-7.94,-78.83	0/0:27:26,0:40:-0.00,-8.54,-85.29	0/0:38:38,0:40:-0.00,-12.15,-124.05	0/0:32:32,0:40:-0.00,-10.34,-104.67	0/0:15:15,0:40:-0.00,-5.23,-49.76	0/0:17:17,0:40:-0.00,-5.83,-56.22	0/0:7:7,0:35:-0.00,-2.82,-23.92	0/0:22:22,0:40:-0.00,-7.34,-72.37	0/0:14:14,0:40:-0.00,-4.93,-46.53	0/0:26:26,0:40:-0.00,-8.54,-85.29	0/0:32:32,0:40:-0.00,-10.34,-104.67	0/0:18:18,0:40:-0.00,-6.13,-59.45	0/0:20:20,0:40:-0.00,-6.73,-65.91	0/0:32:32,0:40:-0.00,-10.34,-104.67	0/0:12:12,0:40:-0.00,-4.33,-40.07	0/0:4:4,0:25:-0.01,-1.93,-14.23	0/0:5:5,0:28:-0.00,-2.22,-17.46	0/0:7:7,0:35:-0.00,-2.82,-23.92	0/0:6:6,0:31:-0.00,-2.52,-20.69	0/0:8:8,0:38:-0.00,-3.12,-27.15	0/0:5:5,0:28:-0.00,-2.22,-17.46	0/0:8:8,0:38:-0.00,-3.12,-27.15	0/0:6:6,0:31:-0.00,-2.52,-20.69	0/0:25:25,0:40:-0.00,-8.24,-82.06	0/1:10:3,7:40:-18.89,-0.00,-7.27	./.	0/0:12:12,0:40:-0.00,-4.33,-40.07	0/0:13:13,0:40:-0.00,-4.63,-43.30	0/0:5:5,0:28:-0.00,-2.22,-17.46	0/0:21:21,0:40:-0.00,-7.03,-69.14
786	128	.	C	T	.	PASS	NS=72;AF=0.125	GT:DP:AD:GQ:GL	0/0:22:22,0:40:-0.00,-7.39,-50.09	0/0:65:65,0:40:0.00,-20.22,-146.04	0/0:68:68,0:40:0.00,-21.12,-152.73	0/0:46:45,0:40:-0.00,-14.25,-101.41	0/0:29:29,0:40:-0.00,-9.48,-65.71	0/0:28:28,0:40:-0.00,-9.18,-63.48	0/0:17:16,0:40:-0.00,-5.60,-36.70	0/0:17:17,0:40:-0.00,-5.90,-38.93	0/0:15:15,0:40:-0.00,-5.30,-34.47	0/0:19:19,0:40:-0.00,-6.49,-43.39	0/0:26:26,0:40:-0.00,-8.58,-59.01	0/0:23:23,0:40:-0.00,-7.69,-52.32	0/0:14:13,1:34:-0.00,-2.77,-27.78	0/0:49:49,0:40:-0.00,-15.45,-110.33	0/0:22:22,0:40:-0.00,-7.39,-50.09	0/0:34:32,0:40:-0.00,-10.37,-72.40	0/0:42:42,0:40:-0.00,-13.36,-94.72	0/0:26:26,0:40:-0.00,-8.58,-59.01	0/0:11:11,0:40:-0.00,-4.11,-25.54	0/0:32:32,0:40:-0.00,-10.37,-72.40	0/0:20:19,0:40:-0.00,-6.49,-43.39	0/0:25:25,0:40:-0.00,-8.28,-56.78	0/0:27:26,0:40:-0.00,-8.58,-59.01	0/0:26:26,0:40:-0.00,-8.58,-59.01	0/0:23:23,0:40:-0.00,-7.69,-52.32	0/0:9:9,0:40:-0.00,-3.51,-21.08	0/0:17:17,0:40:-0.00,-5.90,-38.93	0/0:7:7,0:36:-0.00,-2.91,-16.62	0/0:18:17,0:40:-0.00,-5.90,-38.93	0/0:15:14,0:40:-0.00,-5.00,-32.24	0/0:8:8,0:39:-0.00,-3.21,-18.85	0/0:10:10,0:40:-0.00,-3.81,-23.31	0/0:18:18,0:40:-0.00,-6.19,-41.16	0/0:21:21,0:40:-0.00,-7.09,-47.86	0/0:21:21,0:40:-0.00,-7.09,-47.86	0/0:8:8,0:39:-0.00,-3.21,-18.85	0/0:16:15,0:40:-0.00,-5.30,-34.47	0/0:17:17,0:40:-0.00,-5.90,-38.93	0/0:13:13,0:40:-0.00,-4.70,-30.01	0/0:8:8,0:39:-0.00,-3.21,-18.85	0/0:34:34,0:40:-0.00,-10.97,-76.86	0/1:64:30,32:40:-52.07,0.00,-48.61	0/1:32:19,12:40:-16.70,0.00,-33.32	0/1:57:38,18:40:-22.63,0.00,-68.25	1/1:35:0,35:40:-77.10,-10.27,-0.00	1/1:69:0,68:40:-150.73,-20.12,0.00	0/1:24:13,10:40:-14.63,0.00,-22.32	0/1:34:17,17:40:-26.96,0.00,-27.96	0/1:55:9,46:40:-85.40,-0.00,-3.84	0/0:26:26,0:40:-0.00,-8.58,-59.01	0/0:23:23,0:40:-0.00,-7.69,-52.32	1/1:27:0,27:40:-59.25,-7.88,-0.00	0/1:69:37,32:40:-49.98,0.00,-62.14	1/1:40:0,39:40:-86.02,-11.46,-0.00	0/1:31:16,14:40:-21.46,0.00,-26.92	1/1:78:0,77:40:-170.81,-22.81,0.00	0/0:36:36,0:40:-0.00,-11.57,-81.33	0/0:9:9,0:40:-0.00,-3.51,-21.08	0/0:28:28,0:40:-0.00,-9.18,-63.48	0/0:45:44,0:40:-0.00,-13.96,-99.18	0/0:37:35,0:40:-0.00,-11.27,-79.10	0/0:16:16,0:40:-0.00,-5.60,-36.70	0/0:16:16,0:40:-0.00,-5.60,-36.70	0/0:21:21,0:40:-0.00,-7.09,-47.86	0/0:18:18,0:40:-0.00,-6.19,-41.16	0/0:133:130,0:40:0.00,-39.63,-291.07	0/0:18:18,0:40:-0.00,-6.19,-41.16	0/0:8:8,0:39:-0.00,-3.21,-18.85	0/0:49:49,0:40:-0.00,-15.45,-110.33	0/0:85:84,0:40:0.00,-25.89,-188.43	0/0:60:60,0:40:0.00,-18.73,-134.88	0/0:53:52,0:40:0.00,-16.34,-117.03
787	73	.	T	G	.	PASS	NS=69;AF=0.203	GT:DP:AD:GQ:GL	0/0:44:44,0:40:-0.00,-14.29,-147.36	0/0:105:105,0:40:-0.00,-32.64,-350.76	0/0:108:108,0:40:0.00,-33.54,-360.76	0/0:72:72,0:40:-0.00,-22.71,-240.72	0/0:84:84,0:40:-0.00,-26.32,-280.73	0/0:51:51,0:40:-0.00,-16.39,-170.70	0/0:48:48,0:40:-0.00,-15.49,-160.69	0/0:27:27,0:40:-0.00,-9.17,-90.67	0/0:35:35,0:40:-0.00,-11.58,-117.35	0/0:37:37,0:40:-0.00,-12.18,-124.02	0/0:19:19,0:40:-0.00,-6.77,-64.00	0/0:42:42,0:40:-0.00,-13.69,-140.69	0/0:20:20,0:40:-0.00,-7.07,-67.33	0/0:87:87,0:40:0.00,-27.22,-290.74	0/0:48:48,0:40:-0.00,-15.49,-160.69	0/0:35:35,0:40:-0.00,-11.58,-117.35	0/0:52:52,0:40:0.00,-16.69,-174.03	0/0:21:21,0:40:-0.00,-7.37,-70.66	0/0:18:18,0:40:-0.00,-6.47,-60.66	./.	0/0:43:43,0:40:-0.00,-13.99,-144.02	0/0:29:29,0:40:-0.00,-9.77,-97.34	0/0:45:45,0:40:-0.00,-14.59,-150.69	0/0:46:46,0:40:-0.00,-14.89,-154.03	0/0:30:30,0:40:-0.00,-10.08,-100.67	0/0:11:11,0:40:-0.00,-4.36,-37.32	0/0:29:29,0:40:-0.00,-9.77,-97.34	./.	0/1:8:6,2:39:-3.21,-0.00,-17.19	0/0:38:38,0:40:-0.00,-12.48,-127.35	0/0:11:11,0:40:-0.00,-4.36,-37.32	./.	0/0:29:29,0:40:-0.00,-9.77,-97.34	0/0:34:34,0:40:-0.00,-11.28,-114.01	0/0:37:37,0:40:-0.00,-12.18,-124.02	0/0:19:19,0:40:-0.00,-6.77,-64.00	0/0:42:42,0:40:-0.00,-13.69,-140.69	0/0:46:46,0:40:-0.00,-14.89,-154.03	0/0:8:8,0:40:-0.00,-3.46,-27.32	0/0:13:13,0:40:-0.00,-4.96,-43.99	0/0:20:20,0:40:-0.00,-7.07,-67.33	1/1:39:1,38:40:-122.73,-8.81,-0.00	1/1:18:0,18:40:-59.38,-5.82,-0.00	1/1:20:1,19:37:-59.38,-3.09,-0.00	1/1:22:0,22:40:-72.72,-7.03,-0.00	1/1:28:1,27:40:-86.05,-5.50,-0.00	1/1:14:0,14:40:-46.04,-4.62,-0.00	1/1:8:0,8:34:-26.03,-2.82,-0.00	1/1:10:0,10:40:-32.70,-3.42,-0.00	1/1:17:0,17:40:-56.04,-5.52,-0.00	1/1:13:1,12:14:-36.08,-1.03,-0.04	0/1:13:7,6:40:-15.05,0.00,-19.02	1/1:30:1,29:40:-92.72,-6.10,-0.00	1/1:18:1,17:31:-52.71,-2.49,-0.00	0/1:22:15,7:40:-15.67,0.00,-42.99	0/1:31:23,8:40:-16.30,0.00,-66.96	0/0:44:44,0:40:-0.00,-14.29,-147.36	0/0:25:25,0:40:-0.00,-8.57,-84.00	0/0:35:35,0:40:-0.00,-11.58,-117.35	0/0:29:29,0:40:-0.00,-9.77,-97.34	0/0:34:34,0:40:-0.00,-11.28,-114.01	0/0:20:20,0:40:-0.00,-7.07,-67.33	0/0:32:32,0:40:-0.00,-10.68,-107.34	0/0:34:33,0:40:-0.00,-10.98,-110.68	0/0:11:11,0:40:-0.00,-4.36,-37.32	0/0:62:62,0:40:-0.00,-19.70,-207.38	0/0:24:23,0:40:-0.00,-7.97,-77.33	0/0:5:5,0:32:-0.00,-2.56,-17.31	0/0:16:16,0:40:-0.00,-5.86,-53.99	0/0:35:35,0:40:-0.00,-11.58,-117.35	0/0:32:32,0:40:-0.00,-10.68,-107.34	0/0:39:39,0:40:-0.00,-12.78,-130.68
791	90	.	G	A	.	PASS	NS=71;AF=0.134	GT:DP:AD:GQ:GL	0/0:45:44,1:40:-0.00,-11.75,-112.96	0/0:158:158,0:40:0.00,-48.25,-412.59	0/0:92:92,0:40:0.00,-28.45,-240.63	0/0:94:94,0:40:-0.00,-29.05,-245.84	0/0:81:81,0:40:0.00,-25.15,-211.97	0/0:47:47,0:40:-0.00,-14.96,-123.39	./.	0/0:36:34,0:40:-0.00,-11.06,-89.51	0/0:28:27,0:40:-0.00,-8.96,-71.28	0/0:64:63,0:40:0.00,-19.76,-165.07	0/0:40:39,0:40:-0.00,-12.56,-102.54	0/0:94:92,0:40:0.00,-28.45,-240.63	0/0:48:48,0:40:-0.00,-15.26,-125.99	0/0:60:60,0:40:0.00,-18.86,-157.26	0/0:42:42,0:40:-0.00,-13.46,-110.36	0/0:40:40,0:40:-0.00,-12.86,-105.15	0/0:64:64,0:40:-0.00,-20.05,-167.68	0/0:30:30,0:40:-0.00,-9.86,-79.09	0/0:36:36,0:40:-0.00,-11.66,-94.73	0/0:36:36,0:40:-0.00,-11.66,-94.73	0/0:32:32,0:40:-0.00,-10.46,-84.30	0/0:22:22,0:40:-0.00,-7.46,-58.25	0/0:38:38,0:40:-0.00,-12.26,-99.94	0/0:33:33,0:40:-0.00,-10.76,-86.91	0/0:42:42,0:40:-0.00,-13.46,-110.36	0/0:34:34,0:40:-0.00,-11.06,-89.51	0/0:29:29,0:40:-0.00,-9.56,-76.49	0/0:36:36,0:40:-0.00,-11.66,-94.73	0/0:72:72,0:40:-0.00,-22.45,-188.52	0/1:28:14,14:40:-27.22,0.00,-28.15	0/0:31:31,0:40:-0.00,-10.16,-81.70	0/0:17:17,0:40:-0.00,-5.96,-45.22	0/0:34:34,0:40:-0.00,-11.06,-89.51	0/0:44:44,0:40:-0.00,-14.06,-115.57	0/0:29:28,0:40:-0.00,-9.26,-73.88	0/0:27:27,0:40:-0.00,-8.96,-71.28	0/0:35:35,0:40:-0.00,-11.36,-92.12	0/0:33:33,0:40:-0.00,-10.76,-86.91	0/0:38:38,0:40:-0.00,-12.26,-99.94	0/0:15:15,0:40:-0.00,-5.36,-40.01	0/0:63:63,0:40:0.00,-19.76,-165.07	0/0:61:61,0:40:0.00,-19.16,-159.86	1/1:39:0,39:40:-100.68,-11.63,-0.00	0/1:39:17,22:40:-44.76,0.00,-32.67	1/1:54:0,53:40:-137.16,-15.82,0.00	1/1:70:0,69:40:-178.84,-20.62,0.00	1/1:26:0,26:40:-66.81,-7.73,-0.00	0/0:53:53,0:40:0.00,-16.76,-139.02	1/1:35:0,34:40:-87.65,-10.13,-0.00	0/1:51:22,29:40:-59.40,0.00,-42.09	0/1:31:17,12:40:-21.71,0.00,-35.67	0/1:48:23,25:40:-49.88,0.00,-45.60	0/1:83:40,43:40:-86.28,0.00,-79.39	0/1:38:26,12:40:-19.01,0.00,-56.42	0/0:40:40,0:40:-0.00,-12.86,-105.15	1/1:67:1,66:40:-168.42,-17.42,0.00	0/0:80:80,0:40:0.00,-24.85,-209.36	0/0:31:31,0:40:-0.00,-10.16,-81.70	0/0:16:16,0:40:-0.00,-5.66,-42.62	0/0:32:31,0:40:-0.00,-10.16,-81.70	0/0:55:55,0:40:0.00,-17.36,-144.23	0/0:44:44,0:40:-0.00,-14.06,-115.57	0/0:19:18,0:40:-0.00,-6.26,-47.83	0/0:55:55,0:40:0.00,-17.36,-144.23	0/0:58:58,0:40:-0.00,-18.26,-152.04	0/0:73:73,0:40:-0.00,-22.75,-191.13	0/0:27:27,0:40:-0.00,-8.96,-71.28	0/0:6:6,0:33:-0.00,-2.66,-16.56	0/0:104:102,0:40:0.00,-31.45,-266.68	0/0:93:93,0:40:0.00,-28.75,-243.23	0/0:63:63,0:40:0.00,-19.76,-165.07	0/0:114:114,0:40:0.00,-35.05,-297.95
794	119	.	G	A	.	PASS	NS=68;AF=0.110	GT:DP:AD:GQ:GL	0/0:27:27,0:40:-0.00,-8.85,-70.89	0/0:78:78,0:40:0.00,-24.14,-202.56	0/0:71:71,0:40:-0.00,-22.04,-184.49	0/0:49:49,0:40:-0.00,-15.44,-127.69	0/0:43:43,0:40:-0.00,-13.64,-112.20	0/0:20:20,0:40:-0.00,-6.75,-52.81	0/0:39:39,0:40:-0.00,-12.44,-101.87	0/0:28:26,0:40:-0.00,-8.55,-68.31	./.	0/0:27:26,1:40:-0.00,-6.26,-65.72	0/0:37:37,0:40:-0.00,-11.84,-96.71	0/0:36:36,0:40:-0.00,-11.54,-94.12	0/0:52:52,0:40:0.00,-16.34,-135.43	0/0:104:103,0:40:0.00,-31.64,-267.11	0/0:43:43,0:40:-0.00,-13.64,-112.20	0/0:46:46,0:40:-0.00,-14.54,-119.94	0/0:50:50,0:40:-0.00,-15.74,-130.27	0/0:34:34,0:40:-0.00,-10.94,-88.96	0/0:32:32,0:40:-0.00,-10.35,-83.80	0/0:48:48,0:40:-0.00,-15.14,-125.11	0/0:43:42,0:40:-0.00,-13.34,-109.62	0/0:23:23,0:40:-0.00,-7.65,-60.56	0/0:31:31,0:40:-0.00,-10.05,-81.22	0/0:22:22,0:40:-0.00,-7.35,-57.98	0/0:33:33,0:40:-0.00,-10.65,-86.38	0/0:31:31,0:40:-0.00,-10.05,-81.22	0/0:22:22,0:40:-0.00,-7.35,-57.98	0/0:4:4,0:25:-0.00,-1.95,-11.51	0/0:30:30,0:40:-0.00,-9.75,-78.63	0/0:24:23,0:40:-0.00,-7.65,-60.56	0/0:9:9,0:40:-0.00,-3.45,-24.41	./.	0/0:21:21,0:40:-0.00,-7.05,-55.40	0/0:32:32,0:40:-0.00,-10.35,-83.80	0/0:31:31,0:40:-0.00,-10.05,-81.22	0/0:40:40,0:40:-0.00,-12.74,-104.45	0/0:22:22,0:40:-0.00,-7.35,-57.98	0/0:61:60,0:40:0.00,-18.74,-156.09	0/0:9:9,0:40:-0.00,-3.45,-24.41	0/0:9:9,0:40:-0.00,-3.45,-24.41	0/0:19:19,0:40:-0.00,-6.45,-50.23	./.	0/1:40:21,17:40:-31.75,0.00,-43.25	0/0:51:50,1:40:-0.00,-13.46,-127.69	0/1:36:14,21:40:-42.97,0.00,-26.08	1/1:44:0,44:40:-112.42,-12.77,-0.00	1/1:33:0,33:40:-84.02,-9.47,-0.00	0/1:14:6,8:40:-15.71,-0.00,-11.72	1/1:23:0,22:40:-55.62,-6.17,-0.00	0/1:21:10,10:40:-19.07,0.00,-20.25	0/1:23:11,12:40:-23.34,0.00,-21.93	0/0:40:40,0:40:-0.00,-12.74,-104.45	0/1:32:15,17:40:-33.55,0.00,-29.56	0/1:30:13,17:40:-34.15,0.00,-25.00	0/1:25:16,9:40:-14.99,0.00,-34.24	./.	0/0:47:47,0:40:-0.00,-14.84,-122.52	0/0:16:16,0:40:-0.00,-5.55,-42.49	0/0:26:26,0:40:-0.00,-8.55,-68.31	0/0:14:14,0:40:-0.00,-4.95,-37.32	0/0:40:40,0:40:-0.00,-12.74,-104.45	0/0:37:37,0:40:-0.00,-11.84,-96.71	0/0:15:15,0:40:-0.00,-5.25,-39.91	0/0:21:21,0:40:-0.00,-7.05,-55.40	0/0:33:33,0:40:-0.00,-10.65,-86.38	0/1:62:32,30:40:-58.11,0.00,-64.46	0/0:40:39,0:40:-0.00,-12.44,-101.87	0/0:6:6,0:32:-0.00,-2.55,-16.67	0/0:47:47,0:40:-0.00,-14.84,-122.52	0/0:60:60,0:40:-0.00,-18.74,-156.09	0/0:41:41,0:40:-0.00,-13.04,-107.03	0/0:31:31,0:40:-0.00,-10.05,-81.22
798	31	.	C	T	.	PASS	NS=68;AF=0.066	GT:DP:AD:GQ:GL	0/0:41:41,0:40:-0.00,-13.31,-145.93	0/0:160:160,0:40:0.00,-49.12,-565.61	0/0:120:120,0:40:-0.00,-37.08,-424.54	0/0:71:71,0:40:0.00,-22.34,-251.73	0/0:75:75,0:40:0.00,-23.54,-265.84	0/0:40:40,0:40:-0.00,-13.01,-142.40	0/0:46:46,0:40:-0.00,-14.81,-163.56	0/0:37:36,0:40:-0.00,-11.80,-128.30	0/0:32:32,0:40:-0.00,-10.60,-114.19	0/0:57:57,0:40:0.00,-18.12,-202.36	0/0:37:37,0:40:-0.00,-12.10,-131.82	0/0:74:74,0:40:0.00,-23.24,-262.31	0/0:41:41,0:40:-0.00,-13.31,-145.93	./.	0/0:78:78,0:40:0.00,-24.44,-276.42	0/0:45:45,0:40:-0.00,-14.51,-160.04	0/0:37:37,0:40:-0.00,-12.10,-131.82	0/0:29:29,0:40:-0.00,-9.70,-103.61	0/0:32:32,0:40:-0.00,-10.60,-114.19	0/0:34:34,0:40:-0.00,-11.20,-121.24	0/0:56:56,0:40:0.00,-17.82,-198.83	0/0:41:41,0:40:-0.00,-13.31,-145.93	0/0:59:59,0:40:0.00,-18.72,-209.41	0/0:44:44,0:40:-0.00,-14.21,-156.51	0/0:46:46,0:40:-0.00,-14.81,-163.56	0/0:37:37,0:40:-0.00,-12.10,-131.82	0/0:26:26,0:40:-0.00,-8.79,-93.03	0/0:43:43,0:40:-0.00,-13.91,-152.98	0/0:68:68,0:40:0.00,-21.43,-241.15	0/0:33:33,0:40:-0.00,-10.90,-117.72	0/0:55:55,0:40:-0.00,-17.52,-195.30	0/0:24:24,0:40:-0.00,-8.19,-85.98	0/0:47:47,0:40:-0.00,-15.11,-167.09	0/0:50:50,0:40:-0.00,-16.02,-177.67	0/0:51:51,0:40:0.00,-16.32,-181.20	0/0:45:45,0:40:-0.00,-14.51,-160.04	./.	0/0:51:51,0:40:0.00,-16.32,-181.20	0/0:15:15,0:40:-0.00,-5.48,-54.24	0/0:43:43,0:40:-0.00,-13.91,-152.98	0/0:56:56,0:40:0.00,-17.82,-198.83	0/1:79:46,33:40:-91.64,0.00,-138.82	0/0:44:44,0:40:-0.00,-14.21,-156.51	0/0:41:41,0:40:-0.00,-13.31,-145.93	0/0:53:53,0:40:0.00,-16.92,-188.25	0/1:57:19,38:40:-115.89,0.00,-50.22	0/1:48:18,30:40:-90.39,0.00,-49.40	0/0:53:53,0:40:0.00,-16.92,-188.25	0/0:39:38,1:40:-0.00,-9.18,-131.82	0/1:23:18,5:40:-9.74,-0.00,-56.92	0/0:47:46,1:40:-0.00,-11.59,-160.04	0/1:43:18,25:40:-74.26,0.00,-50.91	./.	1/1:59:0,59:40:-206.74,-17.39,0.00	0/0:45:44,1:40:-0.00,-10.99,-152.98	1/1:78:1,77:40:-266.69,-19.58,0.00	0/0:52:52,0:40:-0.00,-16.62,-184.72	0/0:35:35,0:40:-0.00,-11.50,-124.77	0/0:29:27,2:33:-0.00,-2.64,-89.50	0/0:38:38,0:40:-0.00,-12.41,-135.35	0/0:43:41,2:40:-0.00,-6.86,-138.88	0/0:46:44,2:40:-0.00,-7.76,-149.46	0/0:29:28,1:40:-0.00,-6.17,-96.56	0/0:38:38,0:40:-0.00,-12.41,-135.35	0/0:45:44,0:40:-0.00,-14.21,-156.51	0/0:111:111,0:40:0.00,-34.37,-392.80	0/0:66:66,0:40:0.00,-20.83,-234.10	./.	0/0:67:67,0:40:-0.00,-21.13,-237.63	0/0:64:64,0:40:0.00,-20.23,-227.05	0/0:31:31,0:40:-0.00,-10.30,-110.66	0/0:55:55,0:40:-0.00,-17.52,-195.30
800	106	.	G	A	.	PASS	NS=71;AF=0.352	GT:DP:AD:GQ:GL	0/1:17:10,7:40:-12.01,-0.00,-19.83	0/0:79:79,0:40:-0.00,-23.92,-196.26	0/0:66:66,0:40:-0.00,-20.02,-164.03	0/0:19:18,1:40:-0.00,-3.46,-42.53	0/0:21:20,0:40:-0.00,-6.24,-49.96	0/1:13:6,7:40:-13.21,-0.00,-11.11	0/0:17:17,0:40:-0.00,-5.34,-42.53	0/0:12:12,0:40:-0.00,-3.84,-30.13	0/0:19:18,0:40:-0.00,-5.64,-45.01	0/0:26:26,0:40:-0.00,-8.04,-64.84	0/1:26:13,12:40:-22.02,0.00,-24.87	1/1:22:0,22:40:-54.18,-6.47,-0.00	0/1:16:10,6:40:-9.83,-0.00,-20.13	0/0:35:35,0:40:-0.00,-10.74,-87.16	0/0:20:20,0:40:-0.00,-6.24,-49.96	0/1:20:7,13:40:-25.99,-0.00,-11.49	0/0:23:23,0:40:-0.00,-7.14,-57.40	0/0:16:16,0:40:-0.00,-5.04,-40.05	0/1:11:5,5:40:-9.15,-0.00,-9.53	0/1:31:22,9:40:-12.78,-0.00,-45.39	0/0:13:12,0:40:-0.00,-3.84,-30.13	0/0:12:12,0:40:-0.00,-3.84,-30.13	0/0:14:14,0:40:-0.00,-4.44,-35.09	1/1:13:0,13:40:-31.86,-3.77,-0.00	1/1:6:0,6:22:-14.51,-1.68,-0.01	0/0:14:14,0:40:-0.00,-4.44,-35.09	0/0:10:10,0:39:-0.00,-3.25,-25.17	0/1:18:7,11:40:-21.63,-0.00,-12.09	0/1:19:11,8:40:-13.89,-0.00,-21.71	0/1:15:6,9:40:-17.57,-0.00,-10.51	0/1:22:7,13:40:-25.99,-0.00,-11.49	0/1:13:6,7:40:-13.21,-0.00,-11.11	0/0:16:15,1:32:-0.00,-2.56,-35.09	0/0:11:11,0:40:-0.00,-3.55,-27.65	0/0:19:19,0:40:-0.00,-5.94,-47.48	0/0:10:10,0:39:-0.00,-3.25,-25.17	0/0:28:28,0:40:-0.00,-8.64,-69.80	0/0:31:31,0:40:-0.00,-9.54,-77.24	0/0:12:12,0:40:-0.00,-3.84,-30.13	0/0:17:17,0:40:-0.00,-5.34,-42.53	0/0:23:22,1:40:-0.00,-4.66,-52.44	1/1:39:0,38:40:-93.85,-11.26,-0.00	1/1:30:0,30:40:-74.01,-8.86,-0.00	0/1:47:17,30:40:-60.06,0.00,-28.20	1/1:25:0,25:40:-61.62,-7.37,-0.00	1/1:33:0,33:40:-81.45,-9.76,-0.00	0/1:12:7,5:40:-8.55,-0.00,-13.89	0/1:25:15,10:40:-17.06,0.00,-29.83	1/1:15:0,15:40:-36.82,-4.37,-0.00	1/1:35:0,35:40:-86.41,-10.36,-0.00	1/1:19:0,19:40:-46.74,-5.57,-0.00	1/1:16:0,16:40:-39.30,-4.67,-0.00	1/1:31:0,31:40:-76.49,-9.16,-0.00	1/1:24:0,24:40:-59.14,-7.07,-0.00	1/1:17:0,17:40:-41.78,-4.97,-0.00	1/1:70:0,70:40:-173.20,-20.85,0.00	0/0:60:59,0:40:0.00,-17.93,-146.67	0/0:13:13,0:40:-0.00,-4.14,-32.61	0/0:16:16,0:40:-0.00,-5.04,-40.05	0/0:14:14,0:40:-0.00,-4.44,-35.09	0/0:40:40,0:40:-0.00,-12.23,-99.56	0/0:15:15,0:40:-0.00,-4.74,-37.57	0/0:13:13,0:40:-0.00,-4.14,-32.61	0/0:24:24,0:40:-0.00,-7.44,-59.88	0/1:26:16,9:40:-14.58,-0.00,-32.31	0/0:54:54,0:40:-0.00,-16.43,-134.27	0/1:9:2,7:30:-14.41,-0.00,-2.39	./.	0/0:38:37,1:40:-0.00,-9.15,-89.64	0/1:26:17,9:40:-14.28,-0.00,-34.49	0/1:25:11,14:40:-26.97,0.00,-19.91	0/1:35:12,22:40:-44.11,0.00,-19.69
814	121	.	C	T	.	PASS	NS=67;AF=0.172	GT:DP:AD:GQ:GL	0/0:35:35,0:40:-0.00,-11.28,-77.01	0/0:118:118,0:40:-0.00,-36.03,-257.84	0/0:240:240,0:40:0.00,-72.40,-523.63	./.	0/0:55:55,0:40:0.00,-17.24,-120.58	0/0:46:46,0:40:-0.00,-14.56,-100.97	0/0:45:44,0:40:-0.00,-13.96,-96.62	0/0:53:51,1:40:-0.00,-14.17,-109.69	0/0:49:49,0:40:-0.00,-15.45,-107.51	0/0:31:30,0:40:-0.00,-9.79,-66.11	0/0:28:27,0:40:-0.00,-8.89,-59.58	0/0:91:88,0:40:0.00,-27.08,-192.48	0/1:53:19,33:40:-55.55,0.00,-25.80	0/0:139:138,0:40:0.00,-41.99,-301.41	0/0:34:31,0:40:-0.00,-10.09,-68.29	0/0:44:42,0:40:-0.00,-13.37,-92.26	0/0:51:51,0:40:0.00,-16.05,-111.87	0/0:26:25,0:40:-0.00,-8.30,-55.22	0/0:17:17,0:40:-0.00,-5.91,-37.79	0/0:32:32,0:40:-0.00,-10.39,-70.47	0/0:48:47,0:40:-0.00,-14.86,-103.15	0/0:26:26,0:40:-0.00,-8.60,-57.40	0/0:41:41,0:40:-0.00,-13.07,-90.08	0/0:46:46,0:40:-0.00,-14.56,-100.97	0/0:41:39,0:40:-0.00,-12.47,-85.72	0/0:23:23,0:40:-0.00,-7.70,-50.86	0/0:36:35,0:40:-0.00,-11.28,-77.01	0/0:27:27,0:40:-0.00,-8.89,-59.58	0/0:57:56,0:40:0.00,-17.54,-122.76	0/0:38:37,0:40:-0.00,-11.88,-81.36	0/0:61:61,0:40:0.00,-19.03,-133.65	0/0:22:21,0:40:-0.00,-7.11,-46.51	0/0:50:49,0:40:-0.00,-15.45,-107.51	0/0:50:49,0:40:-0.00,-15.45,-107.51	0/0:30:30,0:40:-0.00,-9.79,-66.11	0/0:44:42,0:40:-0.00,-13.37,-92.26	0/0:23:23,0:40:-0.00,-7.70,-50.86	./.	0/0:45:43,1:40:-0.00,-11.78,-92.26	0/0:33:33,0:40:-0.00,-10.68,-72.65	./.	1/1:104:0,104:40:-225.83,-31.10,0.00	0/0:45:45,0:40:-0.00,-14.26,-98.79	1/1:89:0,89:40:-193.15,-26.63,0.00	0/1:77:33,44:40:-72.06,0.00,-48.85	1/1:103:0,102:40:-221.47,-30.50,0.00	0/1:42:21,21:40:-32.38,0.00,-33.14	1/1:45:0,45:40:-97.28,-13.51,-0.00	1/1:56:0,55:40:-119.07,-16.49,0.00	1/1:66:0,66:40:-143.04,-19.77,0.00	0/1:37:20,17:40:-25.16,0.00,-32.45	1/1:53:0,53:40:-114.71,-15.89,0.00	0/1:76:36,40:40:-63.64,0.00,-55.68	1/1:46:0,46:40:-99.46,-13.81,-0.00	0/1:48:23,25:40:-39.31,0.00,-35.71	0/1:131:54,74:40:-122.21,0.00,-79.39	0/0:46:45,0:40:-0.00,-14.26,-98.79	0/0:22:21,0:40:-0.00,-7.11,-46.51	0/0:22:21,0:40:-0.00,-7.11,-46.51	0/0:80:78,0:40:0.00,-24.10,-170.69	0/0:38:34,2:40:-0.00,-7.22,-70.47	0/0:62:61,0:40:0.00,-19.03,-133.65	0/0:14:14,0:40:-0.00,-5.02,-31.26	0/0:60:60,0:40:0.00,-18.73,-131.47	0/0:61:59,0:40:0.00,-18.44,-129.30	0/0:64:63,0:40:0.00,-19.63,-138.01	0/0:30:29,0:40:-0.00,-9.49,-63.94	0/0:13:13,0:40:-0.00,-4.72,-29.08	./.	0/0:46:45,0:40:-0.00,-14.26,-98.79	0/0:43:42,0:40:-0.00,-13.37,-92.26	./.
825	27	.	T	C	.	PASS	NS=61;AF=0.164	GT:DP:AD:GQ:GL	0/0:10:10,0:40:-0.00,-3.48,-42.09	0/0:9:9,0:38:-0.00,-3.18,-37.99	0/0:12:12,0:40:-0.00,-4.08,-50.28	0/1:12:7,5:40:-16.40,0.00,-25.72	0/0:14:14,0:40:-0.00,-4.68,-58.48	0/1:12:7,5:40:-16.40,0.00,-25.72	0/0:9:9,0:38:-0.00,-3.18,-37.99	./.	0/0:6:6,0:29:-0.00,-2.28,-25.71	0/0:10:10,0:40:-0.00,-3.48,-42.09	0/0:10:10,0:40:-0.00,-3.48,-42.09	0/0:17:17,0:40:-0.00,-5.58,-70.77	0/0:10:10,0:40:-0.00,-3.48,-42.09	./.	0/1:12:6,6:40:-20.50,0.00,-21.62	0/1:14:5,9:40:-32.19,0.00,-16.92	0/0:18:18,0:40:-0.00,-5.89,-74.87	0/1:10:4,6:40:-21.10,-0.00,-14.03	0/0:10:10,0:40:-0.00,-3.48,-42.09	0/1:9:3,6:40:-21.40,-0.00,-10.24	0/1:10:5,5:40:-17.01,0.00,-18.13	./.	1/1:12:0,12:36:-48.04,-2.96,-0.00	./.	1/1:6:0,6:16:-23.49,-1.18,-0.03	0/1:5:2,3:40:-10.32,-0.00,-7.34	0/1:7:1,6:33:-22.01,-0.00,-2.64	./.	0/0:10:10,0:40:-0.00,-3.48,-42.09	0/0:5:5,0:25:-0.00,-1.98,-21.61	0/0:14:14,0:40:-0.00,-4.68,-58.48	0/0:5:5,0:25:-0.00,-1.98,-21.61	0/0:12:12,0:40:-0.00,-4.08,-50.28	0/1:4:3,1:30:-2.43,-0.00,-11.74	./.	./.	0/0:9:9,0:38:-0.00,-3.18,-37.99	0/1:15:4,11:40:-40.08,-0.00,-12.53	0/1:9:6,3:40:-9.11,-0.00,-22.53	0/0:5:5,0:25:-0.00,-1.98,-21.61	0/0:9:9,0:38:-0.00,-3.18,-37.99	0/0:13:13,0:40:-0.00,-4.38,-54.38	./.	0/0:8:8,0:35:-0.00,-2.88,-33.90	0/0:9:9,0:38:-0.00,-3.18,-37.99	0/0:15:15,0:40:-0.00,-4.98,-62.58	0/0:12:12,0:40:-0.00,-4.08,-50.28	./.	0/0:13:13,0:40:-0.00,-4.38,-54.38	0/0:13:13,0:40:-0.00,-4.38,-54.38	0/0:12:12,0:40:-0.00,-4.08,-50.28	0/0:7:7,0:32:-0.00,-2.58,-29.80	0/0:10:10,0:40:-0.00,-3.48,-42.09	0/0:6:6,0:29:-0.00,-2.28,-25.71	0/0:5:5,0:25:-0.00,-1.98,-21.61	0/0:14:14,0:40:-0.00,-4.68,-58.48	0/0:16:16,0:40:-0.00,-5.28,-66.67	0/0:7:7,0:32:-0.00,-2.58,-29.80	0/0:5:5,0:25:-0.00,-1.98,-21.61	0/0:9:9,0:38:-0.00,-3.18,-37.99	0/0:10:10,0:40:-0.00,-3.48,-42.09	0/0:9:9,0:38:-0.00,-3.18,-37.99	./.	1/1:6:0,6:16:-23.49,-1.18,-0.03	0/0:16:16,0:40:-0.00,-5.28,-66.67	0/0:11:11,0:40:-0.00,-3.78,-46.19	0/1:11:1,10:19:-37.21,-0.02,-1.46	0/0:5:5,0:25:-0.00,-1.98,-21.61	0/1:18:5,13:40:-47.37,0.00,-15.72	0/0:7:7,0:32:-0.00,-2.58,-29.80	./.	0/0:17:17,0:40:-0.00,-5.58,-70.77
832	13	.	T	A	.	PASS	NS=63;AF=0.230	GT:DP:AD:GQ:GL	0/0:15:15,0:40:-0.00,-4.88,-62.74	1/1:29:0,29:40:-119.05,-8.33,-0.00	0/0:19:19,0:40:-0.00,-6.09,-79.27	0/1:11:4,7:40:-25.24,-0.00,-13.61	0/0:16:16,0:40:-0.00,-5.18,-66.87	0/0:10:10,0:40:-0.00,-3.38,-42.08	0/1:8:1,7:27:-26.15,-0.00,-2.13	0/0:7:7,0:31:-0.00,-2.48,-29.69	0/0:6:6,0:28:-0.00,-2.18,-25.56	0/0:10:10,0:40:-0.00,-3.38,-42.08	1/1:8:0,8:26:-32.29,-2.01,-0.00	1/1:16:0,16:40:-65.34,-4.42,-0.00	0/1:14:10,4:40:-11.94,-0.00,-37.50	0/0:22:22,0:40:-0.00,-6.99,-91.66	0/0:10:10,0:40:-0.00,-3.38,-42.08	0/0:6:6,0:28:-0.00,-2.18,-25.56	0/1:10:4,6:40:-21.41,-0.00,-13.92	0/1:7:4,3:40:-9.92,-0.00,-14.82	./.	./.	0/0:7:7,0:31:-0.00,-2.48,-29.69	./.	./.	0/0:11:11,0:40:-0.00,-3.68,-46.22	0/0:12:12,0:40:-0.00,-3.98,-50.35	0/0:8:8,0:34:-0.00,-2.78,-33.82	0/0:5:5,0:24:-0.01,-1.88,-21.43	0/1:8:6,2:40:-5.49,-0.00,-22.78	1/1:16:0,16:40:-65.34,-4.42,-0.00	0/1:7:2,5:40:-18.18,-0.00,-6.56	0/0:12:12,0:40:-0.00,-3.98,-50.35	./.	0/0:5:5,0:24:-0.01,-1.88,-21.43	0/0:10:10,0:40:-0.00,-3.38,-42.08	0/1:13:9,4:40:-12.24,-0.00,-33.67	0/0:7:7,0:31:-0.00,-2.48,-29.69	0/1:6:1,5:34:-18.48,-0.00,-2.73	0/0:13:13,0:40:-0.00,-4.28,-54.48	0/0:11:11,0:40:-0.00,-3.68,-46.22	./.	0/0:16:16,0:40:-0.00,-5.18,-66.87	0/0:7:7,0:31:-0.00,-2.48,-29.69	0/0:10:10,0:40:-0.00,-3.38,-42.08	0/1:11:7,4:40:-12.85,-0.00,-26.01	0/0:10:10,0:40:-0.00,-3.38,-42.08	./.	0/0:8:8,0:34:-0.00,-2.78,-33.82	0/1:6:3,3:40:-10.22,-0.00,-10.99	1/1:8:0,8:26:-32.29,-2.01,-0.00	0/1:18:10,8:40:-27.27,0.00,-36.30	./.	0/0:10:10,0:40:-0.00,-3.38,-42.08	0/0:19:19,0:40:-0.00,-6.09,-79.27	0/0:10:10,0:40:-0.00,-3.38,-42.08	0/0:9:9,0:37:-0.00,-3.08,-37.95	0/0:10:10,0:40:-0.00,-3.38,-42.08	0/1:10:4,6:40:-21.41,-0.00,-13.92	0/0:9:9,0:37:-0.00,-3.08,-37.95	0/0:5:5,0:24:-0.01,-1.88,-21.43	0/0:4:4,0:21:-0.01,-1.58,-17.31	0/0:6:6,0:28:-0.00,-2.18,-25.56	0/0:10:10,0:40:-0.00,-3.38,-42.08	0/0:7:7,0:31:-0.00,-2.48,-29.69	1/1:12:0,12:39:-48.81,-3.21,-0.00	0/1:17:4,13:40:-48.22,-0.00,-11.81	0/0:19:19,0:40:-0.00,-6.09,-79.27	0/0:7:7,0:31:-0.00,-2.48,-29.69	./.	0/1:14:7,7:40:-24.34,0.00,-25.11	0/1:11:8,3:40:-8.71,-0.00,-30.14	0/1:9:6,3:40:-9.32,-0.00,-22.48	0/0:10:10,0:40:-0.00,-3.38,-42.08
846	115	.	C	T	.	PASS	NS=68;AF=0.265	GT:DP:AD:GQ:GL	0/0:66:64,0:40:0.00,-19.84,-129.13	0/0:165:165,0:40:0.00,-49.81,-332.17	0/0:228:228,0:40:0.00,-68.51,-458.82	0/0:57:57,0:40:0.00,-17.76,-115.06	0/0:106:105,0:40:0.00,-32.01,-211.55	0/0:58:56,0:40:0.00,-17.46,-113.05	0/0:46:45,0:40:-0.00,-14.20,-90.94	0/0:66:65,0:40:0.00,-20.13,-131.14	0/0:53:52,0:40:0.00,-16.28,-105.01	0/0:93:92,0:40:0.00,-28.15,-185.42	1/1:19:0,19:40:-37.72,-6.01,-0.00	0/1:75:43,29:40:-36.09,0.00,-64.70	0/1:16:10,6:40:-6.47,-0.00,-14.99	0/0:134:130,0:40:0.00,-39.43,-261.81	0/0:44:42,0:40:-0.00,-13.31,-84.91	0/0:55:53,0:40:0.00,-16.57,-107.02	0/0:96:94,0:40:0.00,-28.74,-189.44	0/0:49:48,0:40:0.00,-15.09,-96.97	0/0:34:33,0:40:-0.00,-10.64,-66.81	0/0:50:50,0:40:-0.00,-15.68,-100.99	0/0:41:41,0:40:-0.00,-13.01,-82.90	0/0:34:33,0:40:-0.00,-10.64,-66.81	0/0:58:58,0:40:0.00,-18.06,-117.07	0/0:58:54,0:40:0.00,-16.87,-109.03	0/0:50:47,0:40:-0.00,-14.79,-94.96	0/0:32:32,0:40:-0.00,-10.34,-64.80	0/0:17:16,0:40:-0.00,-5.59,-32.64	1/1:68:0,68:40:-136.22,-20.55,0.00	1/1:31:0,31:40:-61.84,-9.57,-0.00	1/1:22:0,22:40:-43.75,-6.90,-0.00	0/1:36:19,16:40:-20.93,0.00,-27.44	1/1:15:0,15:40:-29.68,-4.82,-0.00	0/0:25:25,0:40:-0.00,-8.26,-50.73	0/0:16:16,0:40:-0.00,-5.59,-32.64	./.	./.	0/0:47:44,0:40:-0.00,-13.90,-88.93	./.	./.	0/0:18:18,0:40:-0.00,-6.18,-36.66	1/1:93:0,92:40:-184.47,-27.67,0.00	0/1:68:40,28:40:-35.26,0.00,-59.86	1/1:39:0,39:40:-77.93,-11.94,-0.00	0/0:28:27,0:40:-0.00,-8.86,-54.75	1/1:20:0,20:40:-39.73,-6.30,-0.00	0/0:50:49,0:40:0.00,-15.38,-98.98	1/1:14:0,14:40:-27.67,-4.52,-0.00	0/1:64:43,21:40:-22.38,0.00,-67.08	0/0:55:53,0:40:0.00,-16.57,-107.02	0/0:40:39,0:40:-0.00,-12.42,-78.87	1/1:16:0,16:40:-31.69,-5.12,-0.00	1/1:39:0,39:40:-77.93,-11.94,-0.00	1/1:72:0,72:40:-144.26,-21.74,0.00	1/1:54:0,54:40:-108.08,-16.39,0.00	0/1:48:32,15:40:-15.36,0.00,-50.01	1/1:114:0,114:40:-228.70,-34.20,0.00	0/0:93:91,0:40:0.00,-27.85,-183.41	0/0:48:47,0:40:-0.00,-14.79,-94.96	0/0:60:58,0:40:0.00,-18.06,-117.07	0/0:79:77,0:40:0.00,-23.70,-155.27	0/0:60:58,0:40:0.00,-18.06,-117.07	0/0:49:47,0:40:-0.00,-14.79,-94.96	0/0:36:35,0:40:-0.00,-11.23,-70.83	0/0:67:67,0:40:0.00,-20.73,-135.16	0/0:71:68,0:40:0.00,-21.02,-137.17	0/0:93:91,0:40:0.00,-27.85,-183.41	0/0:45:43,0:40:-0.00,-13.60,-86.92	0/0:25:25,0:40:-0.00,-8.26,-50.73	0/0:34:30,0:40:-0.00,-9.75,-60.78	0/0:102:99,0:40:0.00,-30.23,-199.49	0/0:62:60,0:40:0.00,-18.65,-121.09	1/1:36:0,35:40:-69.88,-10.76,-0.00
855	138	.	T	A	.	PASS	NS=59;AF=0.102	GT:DP:AD:GQ:GL	0/1:18:13,5:40:-8.21,-0.00,-32.60	./.	0/0:14:14,0:40:-0.00,-4.74,-41.37	0/1:23:16,7:40:-12.36,-0.00,-39.59	0/0:47:46,1:40:-0.00,-11.82,-129.08	./.	0/1:22:18,4:40:-4.18,-0.00,-45.54	0/0:18:18,0:40:-0.00,-5.94,-52.69	0/1:14:10,4:40:-6.58,-0.00,-25.31	./.	0/0:18:18,0:40:-0.00,-5.94,-52.69	0/0:39:38,1:40:-0.00,-9.42,-106.44	0/0:18:18,0:40:-0.00,-5.94,-52.69	0/1:44:31,13:40:-23.03,0.00,-75.72	0/1:17:11,6:40:-11.34,-0.00,-27.24	0/1:13:9,4:40:-6.88,-0.00,-22.78	0/0:33:33,0:40:-0.00,-10.45,-95.13	0/0:22:22,0:40:-0.00,-7.14,-64.00	./.	./.	./.	./.	./.	0/1:20:13,7:40:-13.26,-0.00,-32.00	./.	0/1:13:10,2:20:-1.53,-0.01,-25.93	0/1:16:9,7:40:-14.47,-0.00,-21.88	0/0:31:31,0:40:-0.00,-9.85,-89.47	0/0:39:39,0:40:-0.00,-12.25,-112.10	0/0:28:28,0:40:-0.00,-8.94,-80.98	0/0:28:28,0:40:-0.00,-8.94,-80.98	0/0:12:12,0:40:-0.00,-4.14,-35.71	0/0:27:27,0:40:-0.00,-8.64,-78.15	./.	./.	0/1:13:4,9:40:-21.03,-0.00,-8.64	0/1:27:21,6:40:-8.33,-0.00,-52.53	0/0:28:27,1:40:-0.00,-6.12,-75.32	0/0:9:9,0:39:-0.00,-3.24,-27.22	./.	0/0:21:21,0:40:-0.00,-6.84,-61.17	0/0:37:37,0:40:-0.00,-11.65,-106.44	0/0:27:26,0:40:-0.00,-8.34,-75.32	0/0:22:22,0:40:-0.00,-7.14,-64.00	0/0:22:22,0:40:-0.00,-7.14,-64.00	0/0:45:45,0:40:-0.00,-14.05,-129.08	0/0:22:22,0:40:-0.00,-7.14,-64.00	0/0:11:11,0:40:-0.00,-3.84,-32.88	0/0:12:12,0:40:-0.00,-4.14,-35.71	0/0:18:18,0:40:-0.00,-5.94,-52.69	0/0:13:13,0:40:-0.00,-4.44,-38.54	0/0:17:16,1:34:-0.00,-2.81,-44.20	0/0:23:23,0:40:-0.00,-7.44,-66.83	0/0:22:22,0:40:-0.00,-7.14,-64.00	0/0:16:16,0:40:-0.00,-5.34,-47.03	0/0:53:53,0:40:-0.00,-16.45,-151.71	0/0:36:36,0:40:-0.00,-11.35,-103.61	0/0:11:11,0:40:-0.00,-3.84,-32.88	0/0:15:15,0:40:-0.00,-5.04,-44.20	0/0:27:27,0:40:-0.00,-8.64,-78.15	0/0:13:13,0:40:-0.00,-4.44,-38.54	0/0:22:22,0:40:-0.00,-7.14,-64.00	0/0:15:14,0:40:-0.00,-4.74,-41.37	0/0:18:18,0:40:-0.00,-5.94,-52.69	0/0:22:22,0:40:-0.00,-7.14,-64.00	0/0:41:41,0:40:-0.00,-12.85,-117.76	0/0:18:17,0:40:-0.00,-5.64,-49.86	./.	0/0:29:29,0:40:-0.00,-9.24,-83.81	0/0:24:24,0:40:-0.00,-7.74,-69.66	0/0:24:24,0:40:-0.00,-7.74,-69.66	0/0:27:26,1:40:-0.00,-5.81,-72.49
857	42	.	G	C	.	PASS	NS=70;AF=0.307	GT:DP:AD:GQ:GL	0/0:31:31,0:40:-0.00,-10.09,-114.81	0/0:117:117,0:40:0.00,-35.97,-432.28	0/0:140:140,0:40:0.00,-42.90,-517.19	0/0:67:64,3:40:-0.00,-9.85,-225.56	0/0:63:63,0:40:0.00,-19.72,-232.94	0/0:39:39,0:40:-0.00,-12.50,-144.34	0/0:44:44,0:40:-0.00,-14.01,-162.80	0/0:41:41,0:40:-0.00,-13.10,-151.72	0/0:25:25,0:40:-0.00,-8.29,-92.66	0/0:53:53,0:40:0.00,-16.71,-196.02	0/1:26:14,12:40:-35.71,0.00,-43.46	1/1:46:0,46:40:-169.44,-14.24,-0.00	1/1:43:0,43:40:-158.37,-13.33,-0.00	0/0:109:109,0:40:0.00,-33.57,-402.75	0/0:45:45,0:40:-0.00,-14.31,-166.49	0/0:28:28,0:40:-0.00,-9.19,-103.73	0/0:69:69,0:40:0.00,-21.53,-255.09	0/0:34:34,0:40:-0.00,-11.00,-125.88	0/0:19:19,0:40:-0.00,-6.48,-70.51	0/0:60:60,0:40:0.00,-18.82,-221.86	0/0:62:62,0:40:-0.00,-19.42,-229.25	0/0:34:34,0:40:-0.00,-11.00,-125.88	0/0:54:54,0:40:-0.00,-17.01,-199.71	0/0:31:31,0:40:-0.00,-10.09,-114.81	0/0:40:40,0:40:-0.00,-12.80,-148.03	0/0:28:28,0:40:-0.00,-9.19,-103.73	0/0:27:27,0:40:-0.00,-8.89,-100.04	0/0:49:49,0:40:-0.00,-15.51,-181.26	1/1:39:0,39:40:-143.60,-12.13,-0.00	0/0:37:37,0:40:-0.00,-11.90,-136.96	0/0:42:42,0:40:-0.00,-13.40,-155.42	0/0:24:24,0:40:-0.00,-7.99,-88.97	0/0:42:42,0:40:-0.00,-13.40,-155.42	0/0:45:45,0:40:-0.00,-14.31,-166.49	0/0:38:38,0:40:-0.00,-12.20,-140.65	0/0:12:12,0:40:-0.00,-4.38,-44.67	0/0:14:13,0:40:-0.00,-4.68,-48.36	0/0:46:46,0:40:-0.00,-14.61,-170.18	./.	0/0:32:32,0:40:-0.00,-10.39,-118.50	0/0:22:22,0:40:-0.00,-7.38,-81.58	1/1:46:0,46:40:-169.44,-14.24,-0.00	1/1:21:0,21:40:-77.15,-6.71,-0.00	1/1:19:0,19:40:-69.77,-6.11,-0.00	1/1:18:0,18:40:-66.08,-5.81,-0.00	1/1:65:0,65:40:-239.58,-19.95,0.00	1/1:22:0,22:40:-80.84,-7.01,-0.00	1/1:26:0,26:40:-95.61,-8.22,-0.00	1/1:15:0,15:40:-55.00,-4.91,-0.00	1/1:30:0,30:40:-110.38,-9.42,-0.00	1/1:37:0,37:40:-136.22,-11.53,-0.00	1/1:26:0,26:40:-95.61,-8.22,-0.00	1/1:25:0,25:40:-91.92,-7.92,-0.00	1/1:22:0,22:40:-80.84,-7.01,-0.00	1/1:36:0,36:40:-132.53,-11.23,-0.00	1/1:29:1,28:40:-99.30,-5.43,-0.00	0/1:29:18,11:40:-31.12,0.00,-57.33	0/0:17:17,0:40:-0.00,-5.88,-63.13	0/1:19:16,3:40:-4.59,-0.00,-52.95	0/1:35:22,13:40:-36.69,0.00,-70.29	0/1:39:18,21:40:-65.02,0.00,-54.32	0/1:43:15,28:40:-89.66,0.00,-42.04	0/1:14:10,4:40:-9.79,-0.00,-32.31	0/0:9:9,0:40:-0.00,-3.47,-33.59	0/0:43:43,0:40:-0.00,-13.70,-159.11	0/0:70:70,0:40:0.00,-21.83,-258.78	0/0:31:31,0:40:-0.00,-10.09,-114.81	./.	0/0:22:22,0:40:-0.00,-7.38,-81.58	0/0:32:32,0:40:-0.00,-10.39,-118.50	0/0:30:30,0:40:-0.00,-9.79,-111.12	0/0:18:18,0:40:-0.00,-6.18,-66.82
869	42	.	T	C	.	PASS	NS=72;AF=0.493	GT:DP:AD:GQ:GL	0/1:64:32,31:40:-55.87,0.00,-58.29	0/0:228:228,0:40:0.00,-68.09,-548.45	0/1:204:110,94:40:-165.20,0.00,-203.71	0/1:116:64,51:40:-88.41,0.00,-119.70	0/1:146:66,80:40:-148.88,0.00,-115.23	0/1:73:42,31:40:-52.87,0.00,-79.36	0/1:91:41,50:40:-93.19,0.00,-71.56	0/0:57:57,0:40:0.00,-16.91,-137.13	0/1:57:21,36:40:-69.69,0.00,-33.63	1/1:79:0,75:40:-180.38,-22.27,0.00	0/0:40:40,0:40:-0.00,-11.82,-96.24	0/0:119:119,0:40:0.00,-35.46,-286.26	0/0:72:72,0:40:0.00,-21.40,-173.21	0/1:186:98,87:40:-154.05,0.00,-180.53	1/1:68:0,66:40:-158.73,-19.58,0.00	0/0:81:81,0:40:0.00,-24.09,-194.86	1/1:85:0,82:40:-197.22,-24.36,0.00	0/0:57:57,0:40:0.00,-16.91,-137.13	1/1:55:0,55:40:-132.27,-16.28,0.00	0/1:82:44,38:40:-67.02,0.00,-81.47	0/1:72:28,43:40:-82.34,0.00,-46.28	1/1:38:0,38:40:-91.38,-11.19,-0.00	0/1:88:38,50:40:-94.08,0.00,-65.24	0/0:52:51,1:40:-0.00,-13.00,-120.29	0/1:73:37,36:40:-64.90,0.00,-67.33	0/1:53:30,23:40:-39.62,0.00,-56.48	0/0:40:40,0:40:-0.00,-11.82,-96.24	0/0:90:90,0:40:0.00,-26.78,-216.51	0/0:85:85,0:40:0.00,-25.29,-204.48	0/0:51:51,0:40:-0.00,-15.11,-122.70	0/0:72:72,0:40:0.00,-21.40,-173.21	0/0:41:41,0:40:-0.00,-12.12,-98.64	0/1:66:33,32:40:-57.67,0.00,-60.10	0/1:59:31,28:40:-49.85,0.00,-57.09	0/0:59:59,0:40:0.00,-17.50,-141.94	0/1:47:38,9:40:-7.74,-0.00,-77.52	0/0:58:58,0:40:0.00,-17.20,-139.54	0/1:78:38,39:40:-70.92,0.00,-68.54	0/0:52:52,0:40:-0.00,-15.41,-125.10	0/1:69:36,33:40:-58.88,0.00,-66.12	0/1:93:52,41:40:-70.94,0.00,-97.42	1/1:139:0,137:40:-329.51,-40.83,0.00	1/1:74:0,73:40:-175.57,-21.67,0.00	0/1:120:57,63:40:-115.78,0.00,-101.37	1/1:103:0,101:40:-242.92,-30.05,0.00	0/1:129:65,63:40:-113.38,0.00,-118.22	1/1:42:2,40:40:-91.38,-7.58,-0.00	1/1:64:0,62:40:-149.11,-18.38,0.00	0/0:54:54,0:40:0.00,-16.01,-129.91	0/1:53:31,22:40:-37.21,0.00,-58.88	1/1:38:0,38:40:-91.38,-11.19,-0.00	1/1:38:0,37:40:-88.97,-10.89,-0.00	1/1:106:0,102:40:-245.32,-30.35,0.00	0/1:58:32,26:40:-45.34,0.00,-59.79	1/1:53:0,53:40:-127.46,-15.68,0.00	1/1:130:0,128:40:-307.86,-38.13,0.00	0/1:108:61,45:40:-76.67,0.00,-115.18	1/1:61:0,59:40:-141.89,-17.48,0.00	0/1:64:36,27:40:-46.24,0.00,-67.92	0/0:54:54,0:40:0.00,-16.01,-129.91	0/1:62:32,30:40:-53.76,0.00,-58.59	1/1:50:0,50:40:-120.24,-14.79,-0.00	1/1:39:0,39:40:-93.79,-11.49,-0.00	0/1:62:26,34:40:-63.98,0.00,-44.76	0/1:59:23,34:40:-64.88,0.00,-38.44	0/1:142:68,74:40:-135.65,0.00,-121.24	0/1:62:26,36:40:-68.19,0.00,-44.16	0/1:28:18,10:40:-15.83,0.00,-35.10	0/0:61:61,0:40:0.00,-18.10,-146.75	1/1:73:0,70:40:-168.35,-20.77,0.00	1/1:67:0,66:40:-158.73,-19.58,0.00	0/0:56:56,0:40:-0.00,-16.61,-134.72
885	109	.	T	C	.	PASS	NS=66;AF=0.068	GT:DP:AD:GQ:GL	0/0:16:16,0:40:-0.00,-6.34,-41.09	0/0:50:50,0:40:0.00,-16.53,-125.99	0/0:56:56,0:40:0.00,-18.33,-140.97	0/0:17:17,0:40:-0.00,-6.64,-43.58	0/0:18:18,0:40:-0.00,-6.94,-46.08	0/0:12:12,0:40:-0.00,-5.14,-31.10	0/0:12:12,0:40:-0.00,-5.14,-31.10	0/0:8:8,0:40:-0.00,-3.94,-21.11	0/0:4:4,0:34:-0.00,-2.75,-11.12	0/0:19:18,0:40:-0.00,-6.94,-46.08	0/0:7:7,0:40:-0.00,-3.64,-18.61	0/0:14:14,0:40:-0.00,-5.74,-36.09	0/0:7:7,0:40:-0.00,-3.64,-18.61	0/0:15:15,0:40:-0.00,-6.04,-38.59	0/0:18:18,0:40:-0.00,-6.94,-46.08	0/0:12:12,0:40:-0.00,-5.14,-31.10	0/0:6:6,0:40:-0.00,-3.34,-16.12	0/0:5:5,0:37:-0.00,-3.04,-13.62	0/0:6:6,0:40:-0.00,-3.34,-16.12	0/0:8:8,0:40:-0.00,-3.94,-21.11	0/0:8:8,0:40:-0.00,-3.94,-21.11	0/0:8:7,0:40:-0.00,-3.64,-18.61	0/0:6:6,0:40:-0.00,-3.34,-16.12	0/0:8:8,0:40:-0.00,-3.94,-21.11	0/0:4:4,0:34:-0.00,-2.75,-11.12	0/0:6:6,0:40:-0.00,-3.34,-16.12	0/0:4:4,0:34:-0.00,-2.75,-11.12	0/0:27:27,0:40:-0.00,-9.64,-68.55	0/0:10:10,0:40:-0.00,-4.54,-26.10	0/0:6:6,0:40:-0.00,-3.34,-16.12	0/0:15:14,1:40:-0.00,-3.54,-33.60	./.	0/0:5:5,0:37:-0.00,-3.04,-13.62	0/0:5:5,0:37:-0.00,-3.04,-13.62	./.	0/0:7:7,0:40:-0.00,-3.64,-18.61	./.	0/0:9:9,0:40:-0.00,-4.24,-23.61	0/0:12:11,0:40:-0.00,-4.84,-28.60	./.	0/0:20:20,0:40:-0.00,-7.54,-51.07	0/0:20:20,0:40:-0.00,-7.54,-51.07	0/0:18:18,0:40:-0.00,-6.94,-46.08	1/1:7:0,7:31:-16.35,-2.51,-0.00	0/0:15:15,0:40:-0.00,-6.04,-38.59	1/1:9:0,9:38:-21.34,-3.11,-0.00	0/0:11:11,0:40:-0.00,-4.84,-28.60	0/0:20:20,0:40:-0.00,-7.54,-51.07	0/0:18:18,0:40:-0.00,-6.94,-46.08	1/1:13:0,13:40:-31.33,-4.31,-0.00	./.	0/0:9:9,0:40:-0.00,-4.24,-23.61	0/1:17:7,10:40:-18.33,-0.00,-11.97	0/0:21:21,0:40:-0.00,-7.84,-53.57	1/1:10:0,9:38:-21.34,-3.11,-0.00	0/0:38:38,0:40:-0.00,-12.93,-96.02	0/0:33:33,0:40:-0.00,-11.43,-83.54	0/0:11:10,0:40:-0.00,-4.54,-26.10	0/0:16:15,0:40:-0.00,-6.04,-38.59	0/0:23:23,0:40:-0.00,-8.44,-58.57	0/0:17:17,0:40:-0.00,-6.64,-43.58	0/0:14:14,0:40:-0.00,-5.74,-36.09	0/0:7:7,0:40:-0.00,-3.64,-18.61	0/0:17:17,0:40:-0.00,-6.64,-43.58	0/0:23:23,0:40:-0.00,-8.44,-58.57	0/0:27:27,0:40:-0.00,-9.64,-68.55	0/0:11:11,0:40:-0.00,-4.84,-28.60	./.	0/0:27:27,0:40:-0.00,-9.64,-68.55	0/0:12:12,0:40:-0.00,-5.14,-31.10	0/0:16:16,0:40:-0.00,-6.34,-41.09	0/0:17:17,0:40:-0.00,-6.64,-43.58
887	112	.	C	A	.	PASS	NS=67;AF=0.246	GT:DP:AD:GQ:GL	0/0:31:31,0:40:-0.00,-10.08,-87.19	0/0:47:47,0:40:-0.00,-14.89,-131.92	0/0:101:101,0:40:0.00,-31.11,-282.87	0/0:31:30,1:40:-0.00,-7.29,-81.60	0/0:37:37,0:40:-0.00,-11.89,-103.97	0/0:12:12,0:40:-0.00,-4.38,-34.08	0/0:27:27,0:40:-0.00,-8.88,-76.01	0/0:11:11,0:40:-0.00,-4.08,-31.28	0/0:11:11,0:40:-0.00,-4.08,-31.28	0/0:35:32,1:40:-0.00,-7.89,-87.19	0/0:15:15,0:40:-0.00,-5.28,-42.47	1/1:28:0,28:40:-77.74,-8.65,-0.00	0/1:15:11,4:40:-5.90,-0.00,-26.01	0/0:37:37,0:40:-0.00,-11.89,-103.97	0/0:13:13,0:40:-0.00,-4.68,-36.88	0/0:29:29,0:40:-0.00,-9.48,-81.60	0/0:34:34,0:40:-0.00,-10.98,-95.58	./.	0/0:10:10,0:40:-0.00,-3.78,-28.49	0/0:13:13,0:40:-0.00,-4.68,-36.88	0/0:29:29,0:40:-0.00,-9.48,-81.60	0/0:10:9,1:14:-0.04,-1.02,-22.94	0/0:12:12,0:40:-0.00,-4.38,-34.08	0/0:13:13,0:40:-0.00,-4.68,-36.88	0/0:19:19,0:40:-0.00,-6.48,-53.65	0/0:8:8,0:38:-0.00,-3.18,-22.90	0/0:10:10,0:40:-0.00,-3.78,-28.49	0/0:17:17,0:40:-0.00,-5.88,-48.06	0/1:25:16,8:40:-14.38,-0.00,-37.28	0/0:16:16,0:40:-0.00,-5.58,-45.26	./.	0/0:8:8,0:38:-0.00,-3.18,-22.90	0/0:9:9,0:40:-0.00,-3.48,-25.69	0/0:17:17,0:40:-0.00,-5.88,-48.06	0/0:10:10,0:40:-0.00,-3.78,-28.49	0/0:17:17,0:40:-0.00,-5.88,-48.06	0/0:13:13,0:40:-0.00,-4.68,-36.88	0/0:18:18,0:40:-0.00,-6.18,-50.85	0/0:7:7,0:35:-0.00,-2.88,-20.10	0/1:10:7,3:40:-4.61,-0.00,-16.33	0/0:11:11,0:40:-0.00,-4.08,-31.28	0/1:24:14,10:40:-19.97,0.00,-31.69	1/1:12:0,12:40:-33.01,-3.84,-0.00	0/1:18:12,6:40:-10.59,-0.00,-27.90	1/1:23:0,22:40:-60.97,-6.85,-0.00	1/1:42:0,42:40:-116.87,-12.85,-0.00	1/1:17:0,17:40:-46.99,-5.34,-0.00	1/1:12:0,12:40:-33.01,-3.84,-0.00	1/1:17:0,17:40:-46.99,-5.34,-0.00	1/1:8:0,8:33:-21.83,-2.64,-0.00	1/1:11:0,11:40:-30.22,-3.54,-0.00	0/1:10:4,6:40:-13.00,-0.00,-7.94	1/1:31:0,31:40:-86.12,-9.55,-0.00	1/1:12:0,12:40:-33.01,-3.84,-0.00	1/1:13:0,13:40:-35.81,-4.14,-0.00	1/1:13:0,13:40:-35.81,-4.14,-0.00	0/0:14:14,0:40:-0.00,-4.98,-39.67	./.	0/1:8:4,4:40:-8.01,-0.00,-8.54	0/0:6:6,0:32:-0.00,-2.58,-17.31	0/0:24:24,0:40:-0.00,-7.98,-67.62	0/0:11:11,0:40:-0.00,-4.08,-31.28	./.	0/0:19:19,0:40:-0.00,-6.48,-53.65	0/0:13:13,0:40:-0.00,-4.68,-36.88	0/0:14:14,0:40:-0.00,-4.98,-39.67	0/0:17:17,0:40:-0.00,-5.88,-48.06	./.	0/0:24:24,0:40:-0.00,-7.98,-67.62	0/0:17:17,0:40:-0.00,-5.88,-48.06	0/0:18:18,0:40:-0.00,-6.18,-50.85	0/0:22:21,1:40:-0.00,-4.58,-56.44
889	28	.	C	T	.	PASS	NS=60;AF=0.083	GT:DP:AD:GQ:GL	0/0:11:11,0:40:-0.00,-5.01,-31.22	0/0:25:25,0:40:-0.00,-9.21,-69.70	0/0:30:30,0:40:-0.00,-10.72,-83.45	0/0:13:12,0:40:-0.00,-5.31,-33.97	0/0:9:9,0:40:-0.00,-4.41,-25.72	0/0:8:8,0:40:-0.00,-4.11,-22.97	0/0:13:13,0:40:-0.00,-5.61,-36.71	0/0:10:10,0:40:-0.00,-4.71,-28.47	0/0:5:5,0:39:-0.00,-3.21,-14.72	0/0:8:8,0:40:-0.00,-4.11,-22.97	0/0:6:6,0:40:-0.00,-3.51,-17.47	0/0:19:19,0:40:-0.00,-7.41,-53.21	0/0:5:5,0:39:-0.00,-3.21,-14.72	0/0:12:12,0:40:-0.00,-5.31,-33.97	0/0:9:9,0:40:-0.00,-4.41,-25.72	0/0:8:8,0:40:-0.00,-4.11,-22.97	0/0:11:11,0:40:-0.00,-5.01,-31.22	0/0:5:5,0:39:-0.00,-3.21,-14.72	0/0:6:6,0:40:-0.00,-3.51,-17.47	0/0:13:13,0:40:-0.00,-5.61,-36.71	0/0:8:8,0:40:-0.00,-4.11,-22.97	0/0:9:9,0:40:-0.00,-4.41,-25.72	0/0:12:12,0:40:-0.00,-5.31,-33.97	0/0:5:5,0:39:-0.00,-3.21,-14.72	0/0:5:5,0:39:-0.00,-3.21,-14.72	0/0:12:12,0:40:-0.00,-5.31,-33.97	0/0:12:12,0:40:-0.00,-5.31,-33.97	0/0:3:3,0:32:-0.00,-2.61,-9.23	0/0:7:7,0:40:-0.00,-3.81,-20.22	0/0:13:13,0:40:-0.00,-5.61,-36.71	0/0:9:9,0:40:-0.00,-4.41,-25.72	0/0:4:4,0:35:-0.00,-2.91,-11.98	0/0:11:11,0:40:-0.00,-5.01,-31.22	0/0:13:13,0:40:-0.00,-5.61,-36.71	0/0:11:11,0:40:-0.00,-5.01,-31.22	0/0:6:6,0:40:-0.00,-3.51,-17.47	0/0:9:9,0:40:-0.00,-4.41,-25.72	0/0:16:16,0:40:-0.00,-6.51,-44.96	./.	./.	0/0:8:8,0:40:-0.00,-4.11,-22.97	./.	./.	1/1:11:0,11:40:-29.26,-4.03,-0.00	1/1:4:0,4:25:-10.02,-1.94,-0.01	./.	./.	./.	./.	./.	1/1:7:0,7:35:-18.26,-2.83,-0.00	./.	./.	./.	1/1:8:0,8:38:-21.01,-3.13,-0.00	1/1:9:0,9:40:-23.76,-3.43,-0.00	0/0:24:24,0:40:-0.00,-8.91,-66.95	0/0:10:10,0:40:-0.00,-4.71,-28.47	0/0:8:8,0:40:-0.00,-4.11,-22.97	0/0:12:12,0:40:-0.00,-5.31,-33.97	0/0:10:10,0:40:-0.00,-4.71,-28.47	0/0:11:11,0:40:-0.00,-5.01,-31.22	0/0:5:5,0:39:-0.00,-3.21,-14.72	0/0:4:4,0:35:-0.00,-2.91,-11.98	0/0:5:4,0:35:-0.00,-2.91,-11.98	0/0:14:14,0:40:-0.00,-5.91,-39.46	0/0:4:4,0:35:-0.00,-2.91,-11.98	0/0:3:3,0:32:-0.00,-2.61,-9.23	0/0:16:16,0:40:-0.00,-6.51,-44.96	0/0:11:11,0:40:-0.00,-5.01,-31.22	0/0:9:9,0:40:-0.00,-4.41,-25.72	0/0:8:8,0:40:-0.00,-4.11,-22.97
890	124	.	G	T	.	PASS	NS=68;AF=0.088	GT:DP:AD:GQ:GL	0/0:15:15,0:40:-0.00,-5.54,-40.05	0/0:39:39,0:40:-0.00,-12.74,-102.35	0/0:39:39,0:40:-0.00,-12.74,-102.35	0/0:21:21,0:40:-0.00,-7.34,-55.62	0/0:28:28,0:40:-0.00,-9.44,-73.79	0/0:16:16,0:40:-0.00,-5.84,-42.64	0/0:15:15,0:40:-0.00,-5.54,-40.05	0/0:7:7,0:38:-0.00,-3.14,-19.28	0/0:6:6,0:35:-0.00,-2.84,-16.68	0/0:18:18,0:40:-0.00,-6.44,-47.83	1/1:7:0,7:26:-17.07,-2.04,-0.00	0/0:9:8,1:16:-0.03,-1.17,-19.31	0/0:12:12,0:40:-0.00,-4.64,-32.26	0/0:28:28,0:40:-0.00,-9.44,-73.79	0/0:9:9,0:40:-0.00,-3.74,-24.47	0/0:11:11,0:40:-0.00,-4.34,-29.66	0/0:20:20,0:40:-0.00,-7.04,-53.02	0/0:10:10,0:40:-0.00,-4.04,-27.07	./.	0/0:9:9,0:40:-0.00,-3.74,-24.47	0/0:16:16,0:40:-0.00,-5.84,-42.64	0/0:10:10,0:40:-0.00,-4.04,-27.07	0/0:10:10,0:40:-0.00,-4.04,-27.07	0/0:9:9,0:40:-0.00,-3.74,-24.47	0/0:8:7,0:38:-0.00,-3.14,-19.28	0/0:5:5,0:32:-0.00,-2.54,-14.09	0/0:4:4,0:28:-0.00,-2.24,-11.49	1/1:27:0,27:40:-68.98,-8.03,-0.00	1/1:6:0,6:23:-14.47,-1.74,-0.01	0/1:6:4,2:29:-2.35,-0.00,-8.65	1/1:7:0,7:26:-17.07,-2.04,-0.00	./.	0/0:13:13,0:40:-0.00,-4.94,-34.85	0/0:7:7,0:38:-0.00,-3.14,-19.28	0/0:6:6,0:35:-0.00,-2.84,-16.68	0/0:6:6,0:35:-0.00,-2.84,-16.68	0/0:6:6,0:35:-0.00,-2.84,-16.68	./.	0/1:6:3,3:40:-4.95,-0.00,-6.05	0/0:12:12,0:40:-0.00,-4.64,-32.26	0/1:17:8,9:40:-17.22,0.00,-15.73	0/0:23:23,0:40:-0.00,-7.94,-60.81	./.	0/0:9:9,0:40:-0.00,-3.74,-24.47	0/0:14:14,0:40:-0.00,-5.24,-37.45	0/0:20:20,0:40:-0.00,-7.04,-53.02	0/0:15:15,0:40:-0.00,-5.54,-40.05	0/0:26:26,0:40:-0.00,-8.84,-68.60	0/0:8:8,0:40:-0.00,-3.44,-21.88	0/0:22:22,0:40:-0.00,-7.64,-58.22	0/0:16:16,0:40:-0.00,-5.84,-42.64	0/0:9:9,0:40:-0.00,-3.74,-24.47	0/0:31:31,0:40:-0.00,-10.34,-81.58	0/0:19:19,0:40:-0.00,-6.74,-50.43	0/0:14:14,0:40:-0.00,-5.24,-37.45	0/0:6:6,0:35:-0.00,-2.84,-16.68	0/0:17:17,0:40:-0.00,-6.14,-45.24	0/0:16:15,0:40:-0.00,-5.54,-40.05	0/0:16:16,0:40:-0.00,-5.84,-42.64	0/0:13:13,0:40:-0.00,-4.94,-34.85	0/0:21:21,0:40:-0.00,-7.34,-55.62	0/0:21:21,0:40:-0.00,-7.34,-55.62	0/0:7:7,0:38:-0.00,-3.14,-19.28	0/0:26:25,0:40:-0.00,-8.54,-66.00	0/0:12:12,0:40:-0.00,-4.64,-32.26	0/1:31:21,9:40:-13.32,-0.00,-45.58	0/0:14:14,0:40:-0.00,-5.24,-37.45	0/0:3:3,0:25:-0.00,-1.95,-8.90	0/0:28:27,0:40:-0.00,-9.14,-71.20	0/0:20:20,0:40:-0.00,-7.04,-53.02	0/0:5:5,0:32:-0.00,-2.54,-14.09	0/0:31:31,0:40:-0.00,-10.34,-81.58
905	96	.	C	T	.	PASS	NS=63;AF=0.238	GT:DP:AD:GQ:GL	0/0:11:11,0:40:-0.00,-4.28,-34.51	0/0:20:20,0:40:-0.00,-6.98,-62.32	0/0:27:27,0:40:-0.00,-9.09,-83.95	0/0:15:15,0:40:-0.00,-5.48,-46.87	0/0:15:15,0:40:-0.00,-5.48,-46.87	./.	0/0:9:9,0:40:-0.00,-3.68,-28.33	0/0:15:15,0:40:-0.00,-5.48,-46.87	0/0:6:6,0:34:-0.00,-2.78,-19.06	0/0:11:11,0:40:-0.00,-4.28,-34.51	./.	1/1:17:0,17:40:-52.01,-5.56,-0.00	1/1:8:0,8:35:-24.20,-2.85,-0.00	0/0:28:28,0:40:-0.00,-9.39,-87.04	0/0:8:8,0:40:-0.00,-3.38,-25.24	0/0:6:6,0:34:-0.00,-2.78,-19.06	0/0:8:8,0:40:-0.00,-3.38,-25.24	0/0:6:6,0:34:-0.00,-2.78,-19.06	0/0:11:11,0:40:-0.00,-4.28,-34.51	0/0:7:6,0:34:-0.00,-2.78,-19.06	0/0:5:5,0:31:-0.00,-2.48,-15.97	0/0:7:7,0:37:-0.00,-3.08,-22.15	0/0:8:8,0:40:-0.00,-3.38,-25.24	0/0:12:12,0:40:-0.00,-4.58,-37.60	0/0:7:7,0:37:-0.00,-3.08,-22.15	0/0:13:13,0:40:-0.00,-4.88,-40.69	0/0:11:10,1:17:-0.03,-1.22,-28.36	1/1:8:0,8:35:-24.20,-2.85,-0.00	1/1:8:0,8:35:-24.20,-2.85,-0.00	./.	0/1:8:5,3:40:-5.89,-0.00,-12.60	./.	0/0:14:14,0:40:-0.00,-5.18,-43.78	0/0:4:4,0:28:-0.00,-2.18,-12.89	./.	0/0:8:8,0:40:-0.00,-3.38,-25.24	0/0:9:9,0:40:-0.00,-3.68,-28.33	0/0:12:12,0:40:-0.00,-4.58,-37.60	0/0:5:5,0:31:-0.00,-2.48,-15.97	0/0:10:10,0:40:-0.00,-3.98,-31.42	0/0:12:12,0:40:-0.00,-4.58,-37.60	1/1:20:0,20:40:-61.27,-6.46,-0.00	1/1:5:0,5:25:-14.93,-1.96,-0.00	1/1:9:0,9:38:-27.29,-3.15,-0.00	1/1:11:0,11:40:-33.47,-3.76,-0.00	1/1:16:0,16:40:-48.92,-5.26,-0.00	1/1:7:0,7:32:-21.11,-2.55,-0.00	1/1:7:0,7:32:-21.11,-2.55,-0.00	1/1:4:0,4:22:-11.85,-1.66,-0.01	./.	./.	0/1:10:4,6:40:-14.56,-0.00,-8.90	1/1:12:0,12:40:-36.56,-4.06,-0.00	0/1:9:5,4:40:-8.68,-0.00,-12.29	./.	0/1:11:4,7:40:-17.35,-0.00,-8.60	0/0:13:13,0:40:-0.00,-4.88,-40.69	0/0:12:12,0:40:-0.00,-4.58,-37.60	0/0:11:11,0:40:-0.00,-4.28,-34.51	0/0:5:5,0:31:-0.00,-2.48,-15.97	0/0:10:9,1:13:-0.05,-0.94,-25.29	0/0:6:6,0:34:-0.00,-2.78,-19.06	./.	0/0:10:10,0:40:-0.00,-3.98,-31.42	0/0:12:12,0:40:-0.00,-4.58,-37.60	0/0:20:20,0:40:-0.00,-6.98,-62.32	0/0:5:5,0:31:-0.00,-2.48,-15.97	0/0:5:5,0:31:-0.00,-2.48,-15.97	0/0:25:25,0:40:-0.00,-8.49,-77.77	0/0:6:6,0:34:-0.00,-2.78,-19.06	0/0:12:12,0:40:-0.00,-4.58,-37.60	0/0:16:16,0:40:-0.00,-5.78,-49.96
909	58	.	A	G	.	PASS	NS=59;AF=0.288	GT:DP:AD:GQ:GL	1/1:12:0,12:40:-32.14,-3.29,-0.00	0/0:23:23,0:40:-0.00,-7.17,-63.27	1/1:16:0,16:40:-43.04,-4.49,-0.00	0/0:21:21,0:40:-0.00,-6.57,-57.82	0/0:24:24,0:40:-0.00,-7.47,-66.00	0/1:12:7,5:40:-9.77,-0.00,-15.79	0/1:7:2,5:40:-11.27,-0.00,-3.66	0/0:9:9,0:36:-0.00,-2.96,-25.11	0/0:6:6,0:26:-0.00,-2.07,-16.93	./.	0/1:8:5,3:40:-5.51,-0.00,-11.54	1/1:18:0,18:40:-48.49,-5.09,-0.00	1/1:11:0,11:36:-29.41,-2.99,-0.00	0/0:34:34,0:40:-0.00,-10.47,-93.25	1/1:8:0,8:27:-21.24,-2.09,-0.00	0/0:14:14,0:40:-0.00,-4.46,-38.74	0/1:18:11,7:40:-13.42,-0.00,-24.89	./.	0/0:11:11,0:40:-0.00,-3.56,-30.56	0/1:11:3,7:40:-15.82,-0.00,-5.49	0/0:9:9,0:36:-0.00,-2.96,-25.11	0/0:8:8,0:33:-0.00,-2.66,-22.38	0/0:9:9,0:36:-0.00,-2.96,-25.11	./.	0/1:7:2,5:40:-11.27,-0.00,-3.66	./.	1/1:12:0,12:40:-32.14,-3.29,-0.00	./.	./.	1/1:14:0,14:40:-37.59,-3.89,-0.00	./.	./.	./.	0/0:10:10,0:39:-0.00,-3.26,-27.83	0/0:16:16,0:40:-0.00,-5.06,-44.19	./.	0/0:8:8,0:33:-0.00,-2.66,-22.38	1/1:10:0,9:30:-23.96,-2.39,-0.00	0/0:11:11,0:40:-0.00,-3.56,-30.56	./.	0/0:13:13,0:40:-0.00,-4.16,-36.01	0/0:19:19,0:40:-0.00,-5.97,-52.37	0/0:17:17,0:40:-0.00,-5.36,-46.91	0/0:33:33,0:40:-0.00,-10.17,-90.53	0/1:15:7,8:40:-17.04,-0.00,-14.89	0/0:20:20,0:40:-0.00,-6.27,-55.09	0/0:8:8,0:33:-0.00,-2.66,-22.38	0/0:11:11,0:40:-0.00,-3.56,-30.56	0/0:12:12,0:40:-0.00,-3.86,-33.29	0/1:10:6,4:40:-7.64,-0.00,-13.67	0/0:10:10,0:39:-0.00,-3.26,-27.83	0/0:8:8,0:33:-0.00,-2.66,-22.38	0/0:29:29,0:40:-0.00,-8.97,-79.62	0/1:10:5,5:40:-10.37,-0.00,-10.94	0/0:8:8,0:33:-0.00,-2.66,-22.38	0/1:20:10,10:40:-20.99,0.00,-21.57	0/1:19:12,7:40:-13.12,-0.00,-27.32	0/1:9:4,4:40:-8.24,-0.00,-8.82	0/0:8:8,0:33:-0.00,-2.66,-22.38	0/1:10:4,6:40:-13.09,-0.00,-8.21	0/1:8:5,3:40:-5.51,-0.00,-11.54	0/1:11:5,6:40:-12.79,-0.00,-10.64	./.	0/0:16:16,0:40:-0.00,-5.06,-44.19	0/0:12:12,0:40:-0.00,-3.86,-33.29	0/0:18:18,0:40:-0.00,-5.67,-49.64	0/1:9:5,4:40:-7.94,-0.00,-11.24	0/0:7:7,0:30:-0.00,-2.36,-19.66	0/1:36:18,18:40:-38.00,0.00,-38.57	./.	0/1:11:7,4:40:-7.34,-0.00,-16.09	0/0:35:35,0:40:-0.00,-10.77,-95.98
911	122	.	A	G	.	PASS	NS=62;AF=0.315	GT:DP:AD:GQ:GL	1/1:15:0,15:40:-35.59,-4.52,-0.00	1/1:61:0,61:40:-145.94,-18.29,0.00	1/1:44:0,44:40:-105.16,-13.20,-0.00	0/1:22:14,8:40:-12.18,-0.00,-26.97	0/1:18:9,9:40:-15.77,0.00,-16.17	./.	1/1:10:0,10:37:-23.59,-3.03,-0.00	1/1:15:0,15:40:-35.59,-4.52,-0.00	1/1:10:0,10:37:-23.59,-3.03,-0.00	1/1:12:0,12:40:-28.39,-3.63,-0.00	0/0:7:7,0:31:-0.00,-2.53,-17.19	0/0:23:22,0:40:-0.00,-7.01,-53.17	0/0:17:17,0:40:-0.00,-5.52,-41.18	1/1:28:0,28:40:-66.78,-8.41,-0.00	0/1:8:5,3:40:-4.37,-0.00,-9.57	0/1:14:3,11:36:-21.77,-0.00,-2.97	0/1:18:5,12:40:-23.27,-0.00,-6.87	1/1:10:0,10:37:-23.59,-3.03,-0.00	./.	0/1:7:2,5:33:-9.47,-0.00,-2.67	./.	./.	0/1:12:7,5:40:-7.97,-0.00,-13.17	1/1:9:0,9:34:-21.20,-2.73,-0.00	0/0:7:7,0:31:-0.00,-2.53,-17.19	./.	0/1:6:4,2:32:-2.57,-0.00,-7.77	0/0:18:18,0:40:-0.00,-5.82,-43.58	0/0:9:9,0:38:-0.00,-3.12,-21.99	0/0:8:8,0:35:-0.00,-2.83,-19.59	0/0:6:6,0:28:-0.00,-2.23,-14.79	./.	1/1:5:0,5:21:-11.61,-1.54,-0.01	0/1:11:8,3:40:-3.47,-0.00,-15.87	0/1:8:6,2:25:-1.98,-0.00,-11.97	0/1:9:3,6:40:-11.27,-0.00,-4.47	./.	1/1:10:0,10:37:-23.59,-3.03,-0.00	./.	./.	0/0:20:20,0:40:-0.00,-6.42,-48.38	0/0:36:36,0:40:-0.00,-11.20,-86.76	0/0:14:14,0:40:-0.00,-4.62,-33.98	0/0:15:15,0:40:-0.00,-4.92,-36.38	0/0:8:8,0:35:-0.00,-2.83,-19.59	0/0:13:12,0:40:-0.00,-4.02,-29.18	0/0:14:13,0:40:-0.00,-4.32,-31.58	0/0:15:15,0:40:-0.00,-4.92,-36.38	0/0:12:11,1:22:-0.01,-1.63,-24.40	0/0:20:20,0:40:-0.00,-6.42,-48.38	0/0:20:20,0:40:-0.00,-6.42,-48.38	0/0:15:15,0:40:-0.00,-4.92,-36.38	0/0:22:22,0:40:-0.00,-7.01,-53.17	0/0:10:9,0:38:-0.00,-3.12,-21.99	0/0:19:19,0:40:-0.00,-6.12,-45.98	0/0:28:28,0:40:-0.00,-8.81,-67.57	0/0:28:28,0:40:-0.00,-8.81,-67.57	0/0:14:14,0:40:-0.00,-4.62,-33.98	0/0:15:15,0:40:-0.00,-4.92,-36.38	0/0:15:15,0:40:-0.00,-4.92,-36.38	0/0:14:14,0:40:-0.00,-4.62,-33.98	0/0:20:19,0:40:-0.00,-6.12,-45.98	0/0:6:5,0:25:-0.01,-1.93,-12.40	0/1:29:9,20:40:-38.87,-0.00,-12.88	0/0:10:10,0:40:-0.00,-3.42,-24.39	0/0:27:27,0:40:-0.00,-8.51,-65.17	0/1:12:5,7:40:-12.77,-0.00,-8.37	./.	1/1:21:0,21:40:-49.98,-6.32,-0.00	0/0:27:27,0:40:-0.00,-8.51,-65.17	0/0:20:20,0:40:-0.00,-6.42,-48.38	0/0:20:20,0:40:-0.00,-6.42,-48.38
923	50	.	A	T	.	PASS	NS=72;AF=0.458	GT:DP:AD:GQ:GL	0/1:37:23,14:40:-30.39,0.00,-57.13	1/1:90:0,90:40:-266.12,-26.84,0.00	0/1:109:60,49:40:-112.28,0.00,-144.94	0/1:42:13,29:40:-73.26,0.00,-26.04	0/1:53:23,30:40:-72.91,0.00,-52.32	0/1:31:13,18:40:-44.02,0.00,-29.35	0/1:23:9,14:40:-34.59,0.00,-19.92	0/1:29:19,10:40:-20.96,0.00,-47.70	0/1:31:18,13:40:-29.23,0.00,-44.14	0/1:22:12,10:40:-23.06,0.00,-29.10	1/1:45:0,45:40:-133.00,-13.31,-0.00	1/1:42:0,42:40:-124.12,-12.41,-0.00	1/1:38:0,38:40:-112.29,-11.21,-0.00	0/0:72:72,0:40:0.00,-21.55,-213.11	1/1:33:0,33:40:-97.50,-9.71,-0.00	1/1:38:0,38:40:-112.29,-11.21,-0.00	0/1:41:20,21:40:-49.89,0.00,-47.05	0/0:38:38,0:40:-0.00,-11.33,-112.53	1/1:30:1,29:40:-82.71,-5.85,-0.00	0/1:42:14,28:40:-70.30,0.00,-29.00	0/0:40:40,0:40:-0.00,-11.93,-118.45	0/0:39:39,0:40:-0.00,-11.63,-115.49	0/1:45:27,18:40:-39.81,0.00,-66.56	1/1:37:0,37:40:-109.33,-10.91,-0.00	1/1:29:0,29:40:-85.67,-8.50,-0.00	0/1:19:13,6:40:-12.13,-0.00,-32.96	0/1:41:17,24:40:-58.76,0.00,-38.18	1/1:7:0,7:25:-20.59,-1.90,-0.01	1/1:32:0,32:40:-94.54,-9.41,-0.00	1/1:35:0,35:40:-103.42,-10.31,-0.00	1/1:21:0,21:40:-62.00,-6.10,-0.00	1/1:7:0,7:25:-20.59,-1.90,-0.01	1/1:27:0,27:40:-79.75,-7.90,-0.00	0/1:31:19,12:40:-26.27,0.00,-47.10	0/1:45:16,29:40:-72.35,0.00,-34.02	0/1:44:26,18:40:-40.11,0.00,-63.90	0/0:40:40,0:40:-0.00,-11.93,-118.45	1/1:30:0,30:40:-88.62,-8.80,-0.00	0/0:21:21,0:40:-0.00,-6.22,-62.24	0/0:18:18,0:40:-0.00,-5.32,-53.37	0/0:49:49,0:40:-0.00,-14.64,-145.07	0/0:70:70,0:40:0.00,-20.95,-207.19	0/1:42:23,18:40:-41.02,0.00,-55.93	0/0:54:54,0:40:0.00,-16.14,-159.86	0/0:59:58,0:40:0.00,-17.34,-171.69	0/1:71:37,33:40:-76.67,0.00,-88.63	0/0:27:27,0:40:-0.00,-8.02,-79.99	0/0:25:25,0:40:-0.00,-7.42,-74.07	0/0:27:27,0:40:-0.00,-8.02,-79.99	0/0:40:40,0:40:-0.00,-11.93,-118.45	0/0:33:33,0:40:-0.00,-9.83,-97.74	0/1:16:11,5:40:-10.07,-0.00,-27.94	0/1:61:26,35:40:-85.29,0.00,-58.79	1/1:32:0,31:40:-91.58,-9.11,-0.00	0/0:27:27,0:40:-0.00,-8.02,-79.99	0/1:57:39,18:40:-36.21,0.00,-98.45	0/1:49:31,18:40:-38.61,0.00,-77.19	0/0:26:26,0:40:-0.00,-7.72,-77.03	0/1:22:13,9:40:-20.10,0.00,-32.06	0/0:29:29,0:40:-0.00,-8.62,-85.91	0/1:27:14,13:40:-30.43,0.00,-33.51	0/0:42:42,0:40:-0.00,-12.53,-124.36	0/0:22:22,0:40:-0.00,-6.52,-65.20	0/1:35:17,18:40:-42.82,0.00,-39.98	0/0:46:45,0:40:-0.00,-13.43,-133.24	0/0:67:67,0:40:0.00,-20.05,-198.32	0/1:30:19,11:40:-23.61,0.00,-47.40	0/1:15:7,8:40:-19.25,0.00,-16.41	1/1:59:0,59:40:-174.41,-17.52,0.00	0/1:41:21,20:40:-46.93,0.00,-50.01	0/1:39:24,14:40:-30.08,0.00,-59.79	0/0:46:46,0:40:-0.00,-13.73,-136.20
933	73	.	G	A	.	PASS	NS=66;AF=0.152	GT:DP:AD:GQ:GL	0/0:96:95,1:40:0.00,-26.53,-285.24	0/0:211:211,0:40:-0.00,-64.12,-639.14	0/0:175:174,0:40:0.00,-53.00,-527.22	0/0:127:127,0:40:0.00,-38.87,-385.06	./.	0/0:80:80,0:40:0.00,-24.74,-242.89	0/0:85:85,0:40:0.00,-26.24,-258.02	0/0:71:70,0:40:0.00,-21.74,-212.64	0/0:75:75,0:40:-0.00,-23.24,-227.77	./.	0/0:47:47,0:40:-0.00,-14.82,-143.07	0/0:98:97,0:40:0.00,-29.85,-294.31	0/0:87:87,0:40:0.00,-26.85,-264.07	0/0:155:155,0:40:0.00,-47.29,-469.75	0/0:84:84,0:40:0.00,-25.94,-254.99	0/0:71:71,0:40:0.00,-22.04,-215.67	0/0:101:101,0:40:-0.00,-31.05,-306.41	0/0:53:53,0:40:0.00,-16.63,-161.22	0/0:61:61,0:40:0.00,-19.03,-185.42	0/0:71:71,0:40:0.00,-22.04,-215.67	./.	0/0:69:69,0:40:-0.00,-21.44,-209.62	0/0:72:72,0:40:0.00,-22.34,-218.69	0/0:74:74,0:40:-0.00,-22.94,-224.74	0/0:67:67,0:40:0.00,-20.83,-203.57	0/1:55:23,32:40:-79.57,0.00,-53.25	0/0:52:52,0:40:0.00,-16.32,-158.20	0/0:40:40,0:40:-0.00,-12.72,-121.90	0/0:103:103,0:40:0.00,-31.66,-312.46	0/0:35:35,0:40:-0.00,-11.21,-106.78	./.	0/0:37:37,0:40:-0.00,-11.82,-112.82	0/0:60:60,0:40:0.00,-18.73,-182.40	0/0:71:71,0:40:0.00,-22.04,-215.67	0/0:66:66,0:40:0.00,-20.53,-200.54	0/0:65:65,0:40:0.00,-20.23,-197.52	0/0:62:62,0:40:0.00,-19.33,-188.45	0/0:86:85,0:40:0.00,-26.24,-258.02	0/0:19:19,0:40:-0.00,-6.40,-58.38	0/0:40:40,0:40:-0.00,-12.72,-121.90	0/1:55:24,31:40:-76.54,0.00,-56.28	0/1:104:51,53:40:-128.36,0.00,-123.22	1/1:61:0,61:40:-183.61,-18.12,0.00	0/1:61:31,30:40:-71.71,0.00,-75.65	1/1:74:0,73:40:-219.90,-21.73,0.00	0/1:135:57,78:40:-194.66,0.00,-132.05	0/1:78:43,35:40:-81.73,0.00,-106.83	0/1:50:30,20:40:-44.77,0.00,-75.93	1/1:35:0,35:40:-104.96,-10.31,-0.00	1/1:60:0,60:40:-180.58,-17.82,0.00	1/1:60:0,60:40:-180.58,-17.82,0.00	0/1:76:32,43:40:-106.83,0.00,-74.46	0/0:103:103,0:40:0.00,-31.66,-312.46	0/1:68:35,32:40:-75.96,0.00,-85.94	0/0:58:58,0:40:0.00,-18.13,-176.35	./.	0/0:98:98,0:40:0.00,-30.15,-297.34	0/0:44:44,0:40:-0.00,-13.92,-134.00	0/0:52:51,1:40:-0.00,-13.30,-152.15	0/0:49:49,0:40:-0.00,-15.42,-149.12	0/0:75:75,0:40:-0.00,-23.24,-227.77	0/0:73:73,0:40:0.00,-22.64,-221.72	0/0:36:36,0:40:-0.00,-11.51,-109.80	0/0:76:76,0:40:0.00,-23.54,-230.79	0/0:61:60,1:40:0.00,-16.01,-179.37	./.	0/0:43:43,0:40:-0.00,-13.62,-130.97	0/0:10:10,0:40:-0.00,-3.70,-31.16	0/0:69:69,0:40:-0.00,-21.44,-209.62	0/0:73:73,0:40:0.00,-22.64,-221.72	0/0:85:84,0:40:0.00,-25.94,-254.99	0/1:88:44,43:40:-103.22,0.00,-107.15
943	22	.	C	G	.	PASS	NS=66;AF=0.144	GT:DP:AD:GQ:GL	0/0:15:15,0:40:-0.00,-5.36,-48.92	0/0:35:35,0:40:-0.00,-11.37,-112.98	0/0:42:42,0:40:-0.00,-13.48,-135.41	0/0:21:21,0:40:-0.00,-7.16,-68.14	0/0:26:26,0:40:-0.00,-8.67,-84.15	0/0:7:7,0:36:-0.00,-2.95,-23.29	0/0:8:8,0:39:-0.00,-3.25,-26.49	0/0:11:11,0:40:-0.00,-4.15,-36.10	0/0:11:11,0:40:-0.00,-4.15,-36.10	0/0:14:14,0:40:-0.00,-5.06,-45.71	0/0:14:14,0:40:-0.00,-5.06,-45.71	0/0:21:21,0:40:-0.00,-7.16,-68.14	0/0:14:14,0:40:-0.00,-5.06,-45.71	0/0:26:26,0:40:-0.00,-8.67,-84.15	0/0:11:11,0:40:-0.00,-4.15,-36.10	0/0:8:8,0:39:-0.00,-3.25,-26.49	0/0:21:21,0:40:-0.00,-7.16,-68.14	0/0:7:7,0:36:-0.00,-2.95,-23.29	0/0:8:8,0:39:-0.00,-3.25,-26.49	0/0:10:10,0:40:-0.00,-3.85,-32.90	0/0:10:10,0:40:-0.00,-3.85,-32.90	0/0:5:5,0:29:-0.00,-2.35,-16.88	0/0:7:7,0:36:-0.00,-2.95,-23.29	0/0:13:13,0:40:-0.00,-4.76,-42.51	0/0:9:9,0:40:-0.00,-3.55,-29.70	0/0:6:6,0:33:-0.00,-2.65,-20.09	./.	./.	0/0:7:7,0:36:-0.00,-2.95,-23.29	0/0:4:4,0:26:-0.00,-2.05,-13.68	0/0:8:8,0:39:-0.00,-3.25,-26.49	./.	0/0:12:12,0:40:-0.00,-4.46,-39.31	0/0:10:10,0:40:-0.00,-3.85,-32.90	0/0:7:7,0:36:-0.00,-2.95,-23.29	0/0:10:10,0:40:-0.00,-3.85,-32.90	0/0:25:25,0:40:-0.00,-8.37,-80.95	0/0:16:16,0:40:-0.00,-5.66,-52.12	./.	0/0:9:9,0:40:-0.00,-3.55,-29.70	0/0:9:9,0:40:-0.00,-3.55,-29.70	1/1:22:0,22:40:-69.61,-6.60,-0.00	0/0:16:15,0:40:-0.00,-5.36,-48.92	0/1:10:4,6:40:-15.37,-0.00,-9.82	0/1:12:6,6:40:-14.76,-0.00,-15.63	0/1:29:4,25:40:-70.52,-0.00,-4.11	./.	1/1:15:0,15:40:-47.19,-4.49,-0.00	1/1:5:0,5:20:-15.17,-1.50,-0.01	0/1:7:1,6:16:-16.30,-0.03,-1.15	0/1:10:8,2:32:-2.55,-0.00,-22.64	1/1:14:0,14:40:-43.98,-4.19,-0.00	1/1:26:0,26:40:-82.42,-7.80,-0.00	1/1:8:0,8:30:-24.76,-2.39,-0.00	0/1:11:4,7:40:-18.27,-0.00,-9.52	0/1:12:5,7:40:-17.97,-0.00,-12.43	0/0:27:27,0:40:-0.00,-8.97,-87.36	0/0:5:5,0:29:-0.00,-2.35,-16.88	0/0:7:7,0:36:-0.00,-2.95,-23.29	0/0:19:19,0:40:-0.00,-6.56,-61.73	0/0:11:11,0:40:-0.00,-4.15,-36.10	0/0:8:8,0:39:-0.00,-3.25,-26.49	0/0:7:7,0:36:-0.00,-2.95,-23.29	0/0:8:8,0:39:-0.00,-3.25,-26.49	0/0:11:11,0:40:-0.00,-4.15,-36.10	0/0:17:17,0:40:-0.00,-5.96,-55.32	0/0:8:8,0:39:-0.00,-3.25,-26.49	./.	0/0:20:20,0:40:-0.00,-6.86,-64.93	0/0:21:21,0:40:-0.00,-7.16,-68.14	0/0:12:12,0:40:-0.00,-4.46,-39.31	0/0:5:5,0:29:-0.00,-2.35,-16.88
946	99	.	T	C	.	PASS	NS=72;AF=0.139	GT:DP:AD:GQ:GL	0/1:30:18,12:40:-22.40,0.00,-39.61	0/0:99:99,0:40:0.00,-30.21,-264.41	0/1:110:67,43:40:-80.79,0.00,-145.84	0/0:51:51,0:40:-0.00,-15.80,-136.82	0/1:45:17,28:40:-60.42,0.00,-32.45	0/0:41:41,0:40:-0.00,-12.80,-110.24	1/1:33:0,32:40:-83.80,-8.84,-0.00	0/1:28:17,11:40:-20.34,0.00,-37.55	0/0:31:31,0:40:-0.00,-9.80,-83.66	0/0:22:22,0:40:-0.00,-7.10,-59.74	0/0:24:23,0:40:-0.00,-7.40,-62.40	0/0:50:50,0:40:-0.00,-15.50,-134.16	0/0:23:23,0:40:-0.00,-7.40,-62.40	0/0:89:89,0:40:0.00,-27.20,-237.83	0/0:52:52,0:40:0.00,-16.10,-139.48	0/0:31:31,0:40:-0.00,-9.80,-83.66	0/1:38:23,15:40:-27.97,0.00,-50.49	0/1:35:6,27:40:-61.37,-0.00,-6.81	1/1:36:0,36:40:-94.43,-10.04,-0.00	0/0:59:59,0:40:0.00,-18.20,-158.09	0/0:27:27,0:40:-0.00,-8.60,-73.03	0/1:70:58,12:40:-10.39,-0.00,-133.92	0/0:34:34,0:40:-0.00,-10.70,-91.63	0/0:59:58,0:40:0.00,-17.90,-155.43	0/1:36:22,14:40:-25.91,0.00,-48.44	0/1:17:4,13:40:-28.96,-0.00,-6.29	0/0:17:17,0:40:-0.00,-5.60,-46.45	0/0:10:10,0:40:-0.00,-3.50,-27.84	0/0:31:31,0:40:-0.00,-9.80,-83.66	0/0:34:34,0:40:-0.00,-10.70,-91.63	0/0:17:17,0:40:-0.00,-5.60,-46.45	0/0:9:9,0:39:-0.00,-3.20,-25.18	0/0:43:43,0:40:-0.00,-13.40,-115.56	0/1:19:11,8:40:-15.07,0.00,-24.30	0/0:31:31,0:40:-0.00,-9.80,-83.66	0/1:26:9,16:40:-34.53,0.00,-17.18	0/0:33:33,0:40:-0.00,-10.40,-88.98	0/1:46:24,21:40:-41.82,0.00,-51.05	0/0:22:22,0:40:-0.00,-7.10,-59.74	0/1:17:3,13:40:-29.26,-0.00,-3.94	0/0:35:35,0:40:-0.00,-11.00,-94.29	0/0:62:62,0:40:0.00,-19.10,-166.06	0/0:42:42,0:40:-0.00,-13.10,-112.90	0/0:41:41,0:40:-0.00,-12.80,-110.24	0/0:37:37,0:40:-0.00,-11.60,-99.61	0/0:63:63,0:40:0.00,-19.40,-168.72	0/0:23:23,0:40:-0.00,-7.40,-62.40	0/0:25:25,0:40:-0.00,-8.00,-67.71	0/0:32:32,0:40:-0.00,-10.10,-86.32	0/0:23:23,0:40:-0.00,-7.40,-62.40	0/0:16:16,0:40:-0.00,-5.30,-43.79	0/0:25:25,0:40:-0.00,-8.00,-67.71	0/0:42:42,0:40:-0.00,-13.10,-112.90	0/0:23:23,0:40:-0.00,-7.40,-62.40	0/0:23:23,0:40:-0.00,-7.40,-62.40	0/0:38:38,0:40:-0.00,-11.90,-102.27	0/0:37:37,0:40:-0.00,-11.60,-99.61	0/0:27:27,0:40:-0.00,-8.60,-73.03	0/0:14:14,0:40:-0.00,-4.70,-38.47	0/0:23:23,0:40:-0.00,-7.40,-62.40	0/0:22:22,0:40:-0.00,-7.10,-59.74	0/0:14:14,0:40:-0.00,-4.70,-38.47	0/0:14:14,0:40:-0.00,-4.70,-38.47	0/1:24:15,9:40:-16.22,0.00,-33.43	0/0:23:23,0:40:-0.00,-7.40,-62.40	0/1:73:37,34:40:-68.57,0.00,-77.80	0/0:47:47,0:40:-0.00,-14.60,-126.19	0/0:5:5,0:26:-0.00,-2.00,-14.55	0/1:55:36,18:40:-31.14,0.00,-80.25	0/0:23:23,0:40:-0.00,-7.40,-62.40	0/0:13:13,0:40:-0.00,-4.40,-35.81	0/0:53:53,0:40:0.00,-16.40,-142.14
959	96	.	T	A	.	PASS	NS=69;AF=0.087	GT:DP:AD:GQ:GL	0/0:19:19,0:40:-0.00,-6.43,-64.64	0/1:37:18,18:40:-48.29,0.00,-49.77	0/1:38:24,14:40:-34.39,0.00,-69.12	0/0:14:14,0:40:-0.00,-4.92,-48.02	0/0:11:11,0:40:-0.00,-4.02,-38.05	0/0:17:17,0:40:-0.00,-5.83,-57.99	0/1:13:10,3:40:-5.35,-0.00,-30.10	0/0:11:11,0:40:-0.00,-4.02,-38.05	0/0:12:12,0:40:-0.00,-4.32,-41.37	0/0:12:12,0:40:-0.00,-4.32,-41.37	0/0:16:16,0:40:-0.00,-5.53,-54.67	0/0:21:21,0:40:-0.00,-7.03,-71.29	0/0:12:12,0:40:-0.00,-4.32,-41.37	0/0:34:34,0:40:-0.00,-10.94,-114.50	0/0:15:15,0:40:-0.00,-5.22,-51.34	./.	0/0:13:13,0:40:-0.00,-4.62,-44.70	0/0:16:16,0:40:-0.00,-5.53,-54.67	0/1:9:7,2:39:-3.23,-0.00,-21.33	0/0:13:13,0:40:-0.00,-4.62,-44.70	0/1:10:6,4:40:-9.58,-0.00,-17.71	1/1:11:0,11:31:-35.08,-2.54,-0.00	0/0:11:11,0:40:-0.00,-4.02,-38.05	0/1:12:8,4:40:-8.97,-0.00,-23.75	0/0:12:12,0:40:-0.00,-4.32,-41.37	0/1:10:6,4:40:-9.58,-0.00,-17.71	0/0:14:14,0:40:-0.00,-4.92,-48.02	0/0:20:20,0:40:-0.00,-6.73,-67.96	0/0:19:19,0:40:-0.00,-6.43,-64.64	0/0:23:23,0:40:-0.00,-7.63,-77.93	0/0:19:19,0:40:-0.00,-6.43,-64.64	./.	0/1:7:3,4:40:-10.48,-0.00,-8.64	0/0:13:13,0:40:-0.00,-4.62,-44.70	0/1:16:7,9:40:-24.39,0.00,-19.23	0/0:6:6,0:31:-0.00,-2.52,-21.43	0/0:12:12,0:40:-0.00,-4.32,-41.37	0/0:21:21,0:40:-0.00,-7.03,-71.29	0/0:12:12,0:40:-0.00,-4.32,-41.37	0/0:10:10,0:40:-0.00,-3.72,-34.72	0/0:36:36,0:40:-0.00,-11.54,-121.15	0/0:29:29,0:40:-0.00,-9.44,-97.88	0/0:18:18,0:40:-0.00,-6.13,-61.32	0/0:40:40,0:40:-0.00,-12.74,-134.44	0/0:23:23,0:40:-0.00,-7.63,-77.93	0/0:30:30,0:40:-0.00,-9.74,-101.20	0/0:14:14,0:40:-0.00,-4.92,-48.02	0/0:15:15,0:40:-0.00,-5.22,-51.34	0/0:5:5,0:28:-0.00,-2.22,-18.11	0/0:13:13,0:40:-0.00,-4.62,-44.70	0/0:11:11,0:40:-0.00,-4.02,-38.05	0/0:10:10,0:40:-0.00,-3.72,-34.72	0/0:19:19,0:40:-0.00,-6.43,-64.64	0/0:10:10,0:40:-0.00,-3.72,-34.72	0/0:17:17,0:40:-0.00,-5.83,-57.99	0/0:42:41,1:40:-0.00,-10.02,-134.44	0/0:13:13,0:40:-0.00,-4.62,-44.70	0/0:16:16,0:40:-0.00,-5.53,-54.67	0/0:7:7,0:35:-0.00,-2.82,-24.75	0/0:9:9,0:40:-0.00,-3.42,-31.40	0/0:6:6,0:31:-0.00,-2.52,-21.43	0/0:13:12,1:18:-0.02,-1.32,-38.07	0/0:5:5,0:28:-0.00,-2.22,-18.11	0/0:11:11,0:40:-0.00,-4.02,-38.05	0/0:16:16,0:40:-0.00,-5.53,-54.67	0/0:16:16,0:40:-0.00,-5.53,-54.67	./.	0/0:8:8,0:38:-0.00,-3.12,-28.08	0/1:45:26,19:40:-48.90,0.00,-73.66	0/0:9:9,0:40:-0.00,-3.42,-31.40	0/0:12:12,0:40:-0.00,-4.32,-41.37	0/0:35:35,0:40:-0.00,-11.24,-117.82
965	110	.	A	G	.	PASS	NS=61;AF=0.377	GT:DP:AD:GQ:GL	0/0:21:21,0:40:-0.00,-7.26,-47.61	0/0:45:45,0:40:-0.00,-14.42,-101.78	0/0:39:39,0:40:-0.00,-12.63,-88.24	0/0:21:21,0:40:-0.00,-7.26,-47.61	0/0:21:21,0:40:-0.00,-7.26,-47.61	0/0:26:26,0:40:-0.00,-8.75,-58.90	0/0:18:18,0:40:-0.00,-6.36,-40.84	0/0:22:22,0:40:-0.00,-7.56,-49.87	0/0:9:9,0:40:-0.00,-3.67,-20.52	0/0:13:13,0:40:-0.00,-4.87,-29.55	1/1:12:0,11:40:-24.62,-4.06,-0.00	1/1:14:0,13:40:-29.14,-4.66,-0.00	1/1:13:0,13:40:-29.14,-4.66,-0.00	0/0:35:35,0:40:-0.00,-11.44,-79.21	0/0:12:12,0:40:-0.00,-4.57,-27.29	0/0:9:9,0:40:-0.00,-3.67,-20.52	0/0:7:7,0:37:-0.00,-3.08,-16.01	./.	./.	0/0:21:21,0:40:-0.00,-7.26,-47.61	0/0:14:14,0:40:-0.00,-5.17,-31.81	0/0:9:9,0:40:-0.00,-3.67,-20.52	0/0:7:7,0:37:-0.00,-3.08,-16.01	0/0:6:6,0:34:-0.00,-2.78,-13.75	0/0:9:9,0:40:-0.00,-3.67,-20.52	./.	0/0:7:7,0:37:-0.00,-3.08,-16.01	./.	1/1:17:0,17:40:-38.17,-5.85,-0.00	1/1:7:0,7:35:-15.59,-2.87,-0.00	1/1:6:0,6:32:-13.34,-2.57,-0.00	./.	0/0:8:8,0:40:-0.00,-3.37,-18.27	0/0:4:4,0:28:-0.00,-2.18,-9.24	./.	0/0:6:6,0:34:-0.00,-2.78,-13.75	./.	./.	./.	./.	0/0:7:7,0:37:-0.00,-3.08,-16.01	1/1:29:0,28:40:-63.00,-9.14,-0.00	1/1:16:0,15:40:-33.65,-5.26,-0.00	1/1:22:0,21:40:-47.19,-7.05,-0.00	1/1:12:0,11:40:-24.62,-4.06,-0.00	1/1:30:0,30:40:-67.51,-9.74,-0.00	1/1:17:0,17:40:-38.17,-5.85,-0.00	1/1:19:0,18:40:-40.42,-6.15,-0.00	1/1:16:0,16:40:-35.91,-5.56,-0.00	1/1:17:0,17:40:-38.17,-5.85,-0.00	1/1:18:0,17:40:-38.17,-5.85,-0.00	1/1:29:0,29:40:-65.25,-9.44,-0.00	1/1:28:0,28:40:-63.00,-9.14,-0.00	1/1:24:0,23:40:-51.71,-7.65,-0.00	1/1:19:0,18:40:-40.42,-6.15,-0.00	1/1:48:0,46:40:-103.63,-14.52,-0.00	0/0:34:34,0:40:-0.00,-11.14,-76.95	0/0:17:17,0:40:-0.00,-6.06,-38.58	0/0:15:15,0:40:-0.00,-5.46,-34.07	0/0:24:24,0:40:-0.00,-8.15,-54.38	0/0:26:26,0:40:-0.00,-8.75,-58.90	0/0:21:21,0:40:-0.00,-7.26,-47.61	0/0:14:14,0:40:-0.00,-5.17,-31.81	0/0:11:11,0:40:-0.00,-4.27,-25.04	1/1:16:0,16:40:-35.91,-5.56,-0.00	0/1:26:12,14:40:-22.85,0.00,-18.54	0/0:15:15,0:40:-0.00,-5.46,-34.07	0/0:11:11,0:40:-0.00,-4.27,-25.04	0/0:19:19,0:40:-0.00,-6.66,-43.09	0/1:19:11,8:40:-11.40,-0.00,-18.38	./.	0/0:24:24,0:40:-0.00,-8.15,-54.38
970	75	.	A	G	.	PASS	NS=70;AF=0.386	GT:DP:AD:GQ:GL	0/0:14:14,0:40:-0.00,-4.54,-48.56	0/1:45:16,29:40:-86.22,0.00,-41.60	0/0:48:48,0:40:-0.00,-14.77,-165.90	0/0:30:30,0:40:-0.00,-9.35,-103.78	0/0:33:33,0:40:-0.00,-10.25,-114.13	0/0:24:24,0:40:-0.00,-7.55,-83.07	0/0:24:24,0:40:-0.00,-7.55,-83.07	0/0:19:19,0:40:-0.00,-6.04,-65.82	0/0:16:16,0:40:-0.00,-5.14,-55.46	0/0:14:14,0:40:-0.00,-4.54,-48.56	0/1:13:4,9:40:-26.82,-0.00,-9.81	0/1:27:7,20:40:-60.57,0.00,-15.95	0/1:16:5,11:40:-32.82,-0.00,-12.36	0/1:45:24,20:40:-55.46,0.00,-69.51	0/0:19:19,0:40:-0.00,-6.04,-65.82	0/0:23:23,0:40:-0.00,-7.25,-79.62	0/0:33:33,0:40:-0.00,-10.25,-114.13	0/0:10:10,0:40:-0.00,-3.33,-34.75	0/0:24:24,0:40:-0.00,-7.55,-83.07	0/0:19:19,0:40:-0.00,-6.04,-65.82	0/0:22:22,0:40:-0.00,-6.95,-76.17	0/0:14:14,0:40:-0.00,-4.54,-48.56	0/1:15:6,9:40:-26.22,0.00,-16.11	0/0:21:21,0:40:-0.00,-6.64,-72.72	0/0:14:14,0:40:-0.00,-4.54,-48.56	0/0:18:18,0:40:-0.00,-5.74,-62.36	0/0:24:24,0:40:-0.00,-7.55,-83.07	0/0:7:7,0:30:-0.00,-2.43,-24.40	0/0:16:16,0:40:-0.00,-5.14,-55.46	0/0:17:17,0:40:-0.00,-5.44,-58.91	0/1:16:7,9:40:-25.92,0.00,-19.26	./.	0/1:9:6,3:40:-7.32,-0.00,-17.92	0/0:23:23,0:40:-0.00,-7.25,-79.62	0/0:25:25,0:40:-0.00,-7.85,-86.52	0/0:15:15,0:40:-0.00,-4.84,-52.01	0/0:20:20,0:40:-0.00,-6.34,-69.27	0/0:22:22,0:40:-0.00,-6.95,-76.17	1/1:11:0,11:40:-37.72,-3.39,-0.00	./.	1/1:27:0,27:40:-92.94,-8.21,-0.00	1/1:41:0,41:40:-141.26,-12.42,-0.00	1/1:26:0,26:40:-89.49,-7.91,-0.00	1/1:41:0,41:40:-141.26,-12.42,-0.00	1/1:26:0,26:40:-89.49,-7.91,-0.00	1/1:41:0,41:40:-141.26,-12.42,-0.00	1/1:21:0,21:40:-72.23,-6.40,-0.00	1/1:18:0,18:40:-61.88,-5.50,-0.00	1/1:30:0,30:40:-103.29,-9.11,-0.00	1/1:23:0,23:40:-79.14,-7.00,-0.00	1/1:11:0,11:40:-37.72,-3.39,-0.00	1/1:19:0,19:40:-65.33,-5.80,-0.00	1/1:27:0,27:40:-92.94,-8.21,-0.00	1/1:23:0,23:40:-79.14,-7.00,-0.00	1/1:15:0,15:40:-51.53,-4.60,-0.00	1/1:39:0,39:40:-134.36,-11.82,-0.00	0/1:36:10,26:40:-78.57,0.00,-23.60	0/1:10:3,7:40:-20.82,-0.00,-7.26	0/1:12:8,4:40:-9.87,-0.00,-23.92	0/1:14:8,6:40:-16.17,0.00,-23.31	0/0:20:20,0:40:-0.00,-6.34,-69.27	0/1:17:11,6:40:-15.27,-0.00,-32.76	1/1:17:0,17:40:-58.43,-5.20,-0.00	0/1:27:13,14:40:-39.87,0.00,-36.66	0/0:27:27,0:40:-0.00,-8.45,-93.43	0/1:37:22,15:40:-40.31,0.00,-64.71	0/1:11:6,5:40:-13.62,-0.00,-17.31	0/0:5:5,0:24:-0.01,-1.84,-17.50	0/0:44:44,0:40:-0.00,-13.56,-152.10	0/0:9:9,0:37:-0.00,-3.03,-31.30	0/0:13:13,0:40:-0.00,-4.24,-45.11	1/1:24:0,24:40:-82.59,-7.30,-0.00
981	69	.	C	A	.	PASS	NS=67;AF=0.299	GT:DP:AD:GQ:GL	0/0:18:18,0:40:-0.00,-6.22,-58.36	0/0:24:24,0:40:-0.00,-8.03,-77.68	0/0:37:37,0:40:-0.00,-11.94,-119.54	0/0:13:13,0:40:-0.00,-4.72,-42.26	0/0:15:14,1:27:-0.00,-2.11,-42.27	0/0:8:8,0:39:-0.00,-3.22,-26.17	0/0:9:9,0:40:-0.00,-3.52,-29.39	0/0:19:19,0:40:-0.00,-6.53,-61.58	0/0:8:8,0:39:-0.00,-3.22,-26.17	0/0:18:18,0:40:-0.00,-6.22,-58.36	0/0:13:13,0:40:-0.00,-4.72,-42.26	1/1:20:0,20:40:-63.99,-6.42,-0.00	./.	0/0:28:28,0:40:-0.00,-9.23,-90.56	0/0:11:11,0:40:-0.00,-4.12,-35.83	0/0:10:10,0:40:-0.00,-3.82,-32.61	0/0:18:18,0:40:-0.00,-6.22,-58.36	0/0:14:14,0:40:-0.00,-5.02,-45.48	0/0:9:9,0:40:-0.00,-3.52,-29.39	0/0:14:14,0:40:-0.00,-5.02,-45.48	0/0:10:10,0:40:-0.00,-3.82,-32.61	0/0:8:8,0:39:-0.00,-3.22,-26.17	0/0:12:12,0:40:-0.00,-4.42,-39.05	0/0:12:12,0:40:-0.00,-4.42,-39.05	0/0:10:10,0:40:-0.00,-3.82,-32.61	0/0:6:6,0:32:-0.00,-2.62,-19.73	0/0:7:7,0:36:-0.00,-2.92,-22.95	0/0:16:15,0:40:-0.00,-5.32,-48.70	0/0:11:11,0:40:-0.00,-4.12,-35.83	0/1:10:4,6:40:-15.50,-0.00,-9.47	0/0:5:5,0:29:-0.00,-2.32,-16.51	0/0:4:4,0:26:-0.00,-2.02,-13.29	0/0:14:14,0:40:-0.00,-5.02,-45.48	0/0:11:10,1:13:-0.05,-0.95,-29.44	0/0:11:11,0:40:-0.00,-4.12,-35.83	0/0:7:7,0:36:-0.00,-2.92,-22.95	0/0:10:10,0:40:-0.00,-3.82,-32.61	0/0:17:17,0:40:-0.00,-5.92,-55.14	./.	0/0:6:6,0:32:-0.00,-2.62,-19.73	0/0:7:7,0:36:-0.00,-2.92,-22.95	1/1:19:0,19:40:-60.77,-6.12,-0.00	1/1:14:0,14:40:-44.67,-4.61,-0.00	1/1:20:0,20:40:-63.99,-6.42,-0.00	1/1:16:0,16:40:-51.11,-5.22,-0.00	0/1:15:6,9:40:-23.66,-0.00,-14.40	1/1:13:0,13:40:-41.45,-4.31,-0.00	1/1:10:0,10:40:-31.79,-3.41,-0.00	1/1:12:0,12:40:-38.23,-4.01,-0.00	1/1:9:0,9:38:-28.57,-3.11,-0.00	1/1:12:0,12:40:-38.23,-4.01,-0.00	1/1:12:0,12:40:-38.23,-4.01,-0.00	1/1:24:0,24:40:-76.87,-7.62,-0.00	1/1:19:0,19:40:-60.77,-6.12,-0.00	1/1:7:0,7:31:-22.13,-2.51,-0.00	1/1:22:0,22:40:-70.43,-7.02,-0.00	0/1:11:3,8:40:-21.64,-0.00,-5.95	./.	0/1:10:3,7:40:-18.72,-0.00,-6.25	0/0:5:5,0:29:-0.00,-2.32,-16.51	0/1:18:8,10:40:-25.97,0.00,-19.94	0/1:17:10,7:40:-16.62,0.00,-26.68	./.	0/0:13:13,0:40:-0.00,-4.72,-42.26	0/0:17:17,0:40:-0.00,-5.92,-55.14	0/0:15:15,0:40:-0.00,-5.32,-48.70	0/0:8:8,0:39:-0.00,-3.22,-26.17	./.	0/0:10:10,0:40:-0.00,-3.82,-32.61	1/1:17:0,17:40:-54.33,-5.52,-0.00	1/1:38:0,38:40:-121.95,-11.83,-0.00	0/0:11:11,0:40:-0.00,-4.12,-35.83
982	21	.	T	G	.	PASS	NS=70;AF=0.329	GT:DP:AD:GQ:GL	0/1:31:11,20:40:-64.73,0.00,-31.74	1/1:135:0,135:40:-501.12,-40.43,0.00	0/1:98:52,46:40:-141.17,0.00,-163.90	0/1:54:22,32:40:-102.40,0.00,-65.69	0/0:74:74,0:40:0.00,-22.51,-275.38	1/1:27:0,27:40:-99.87,-7.93,-0.00	0/0:28:28,0:40:-0.00,-8.67,-104.47	0/1:33:14,19:40:-60.42,0.00,-42.28	1/1:25:0,25:40:-92.44,-7.32,-0.00	0/1:32:15,17:40:-53.29,0.00,-46.30	0/1:18:10,8:40:-24.06,0.00,-31.94	0/0:69:69,0:40:0.00,-21.01,-256.80	0/0:19:19,0:40:-0.00,-5.96,-71.03	0/0:96:96,0:40:0.00,-29.13,-357.11	0/0:44:44,0:40:-0.00,-13.49,-163.92	0/1:29:14,15:40:-46.76,0.00,-43.49	0/0:36:36,0:40:-0.00,-11.08,-134.19	1/1:23:0,23:40:-85.01,-6.72,-0.00	1/1:9:0,9:31:-33.00,-2.51,-0.00	1/1:35:0,35:40:-129.59,-10.33,-0.00	0/1:32:17,15:40:-45.86,0.00,-53.73	1/1:24:0,24:40:-88.72,-7.02,-0.00	1/1:26:0,26:40:-96.15,-7.63,-0.00	0/1:36:21,15:40:-44.65,0.00,-67.39	0/1:28:14,14:40:-43.34,0.00,-43.79	1/1:16:0,16:40:-59.00,-4.62,-0.00	0/0:7:7,0:29:-0.00,-2.35,-26.45	0/0:43:43,0:40:-0.00,-13.18,-160.20	0/1:32:14,18:40:-57.00,0.00,-42.58	0/0:32:32,0:40:-0.00,-9.87,-119.33	0/0:25:25,0:40:-0.00,-7.77,-93.33	0/0:18:18,0:40:-0.00,-5.66,-67.32	0/1:21:9,12:40:-38.02,0.00,-27.32	1/1:31:0,31:40:-114.73,-9.13,-0.00	0/1:20:11,9:40:-27.18,0.00,-35.05	1/1:19:1,17:20:-59.02,-1.52,-0.01	0/0:16:16,0:40:-0.00,-5.06,-59.89	0/0:26:26,0:40:-0.00,-8.07,-97.04	0/0:26:26,0:40:-0.00,-8.07,-97.04	0/1:10:6,4:40:-11.61,-0.00,-19.48	1/1:45:0,45:40:-166.75,-13.34,-0.00	0/0:62:62,0:40:-0.00,-18.90,-230.79	0/0:31:31,0:40:-0.00,-9.57,-115.62	0/0:42:42,0:40:-0.00,-12.88,-156.49	0/0:50:50,0:40:-0.00,-15.29,-186.21	0/0:67:67,0:40:0.00,-20.41,-249.37	0/0:32:32,0:40:-0.00,-9.87,-119.33	0/0:40:40,0:40:-0.00,-12.28,-149.06	0/0:41:41,0:40:-0.00,-12.58,-152.77	0/0:51:51,0:40:-0.00,-15.59,-189.92	0/0:31:31,0:40:-0.00,-9.57,-115.62	0/0:28:28,0:40:-0.00,-8.67,-104.47	0/0:78:78,0:40:0.00,-23.72,-290.24	0/1:39:24,15:40:-43.75,0.00,-77.63	0/0:40:40,0:40:-0.00,-12.28,-149.06	0/1:86:37,49:40:-155.93,0.00,-111.78	0/0:63:63,0:40:0.00,-19.20,-234.51	0/0:33:33,0:40:-0.00,-10.17,-123.05	0/0:61:61,0:40:0.00,-18.60,-227.08	0/0:39:39,0:40:-0.00,-11.98,-145.34	0/0:44:44,0:40:-0.00,-13.49,-163.92	./.	0/0:26:26,0:40:-0.00,-8.07,-97.04	0/1:38:17,21:40:-66.34,0.00,-51.92	1/1:36:0,36:40:-133.31,-10.63,-0.00	0/1:81:33,48:40:-153.71,0.00,-98.43	0/0:49:49,0:40:-0.00,-14.99,-182.49	./.	0/1:59:40,19:40:-52.59,0.00,-131.06	0/0:55:55,0:40:0.00,-16.80,-204.79	0/0:42:42,0:40:-0.00,-12.88,-156.49	0/1:65:34,31:40:-95.37,0.00,-106.96
983	139	.	T	A	.	PASS	NS=66;AF=0.098	GT:DP:AD:GQ:GL	0/0:21:21,0:40:-0.00,-7.81,-63.64	0/0:83:83,0:40:0.00,-26.45,-248.84	0/0:154:154,0:40:0.00,-47.79,-460.92	0/0:50:48,1:40:-0.00,-13.24,-141.30	0/0:66:66,0:40:0.00,-21.34,-198.06	0/0:26:26,0:40:-0.00,-9.32,-78.57	0/0:14:13,1:33:-0.00,-2.72,-36.76	0/0:31:31,0:40:-0.00,-10.82,-93.51	0/0:18:18,0:40:-0.00,-6.91,-54.68	0/0:24:24,0:40:-0.00,-8.71,-72.60	0/0:26:26,0:40:-0.00,-9.32,-78.57	0/0:47:46,1:40:-0.00,-12.64,-135.33	0/0:19:19,0:40:-0.00,-7.21,-57.66	0/0:55:55,0:40:0.00,-18.03,-165.20	0/0:23:23,0:40:-0.00,-8.41,-69.61	0/0:31:31,0:40:-0.00,-10.82,-93.51	0/0:39:39,0:40:-0.00,-13.22,-117.41	0/0:12:12,0:40:-0.00,-5.11,-36.75	0/0:23:23,0:40:-0.00,-8.41,-69.61	0/0:26:26,0:40:-0.00,-9.32,-78.57	0/0:36:36,0:40:-0.00,-12.32,-108.44	0/0:22:21,1:40:-0.00,-5.13,-60.65	0/0:20:20,0:40:-0.00,-7.51,-60.65	0/0:32:31,1:40:-0.00,-8.13,-90.52	0/0:26:26,0:40:-0.00,-9.32,-78.57	0/0:21:21,0:40:-0.00,-7.81,-63.64	0/0:41:41,0:40:-0.00,-13.82,-123.38	0/0:16:16,0:40:-0.00,-6.31,-48.70	0/0:33:31,1:40:-0.00,-8.13,-90.52	0/1:17:9,8:40:-17.29,-0.00,-21.18	0/0:29:29,0:40:-0.00,-10.22,-87.54	0/0:7:7,0:40:-0.00,-3.60,-21.82	0/0:14:14,0:40:-0.00,-5.71,-42.73	0/0:37:37,0:40:-0.00,-12.62,-111.43	0/0:34:33,1:40:-0.00,-8.73,-96.50	0/0:19:19,0:40:-0.00,-7.21,-57.66	0/0:26:26,0:40:-0.00,-9.32,-78.57	0/0:29:29,0:40:-0.00,-10.22,-87.54	0/0:24:24,0:40:-0.00,-8.71,-72.60	0/0:18:18,0:40:-0.00,-6.91,-54.68	0/0:35:35,0:40:-0.00,-12.02,-105.46	./.	0/0:12:12,0:40:-0.00,-5.11,-36.75	./.	./.	1/1:23:0,23:40:-67.79,-7.50,-0.00	0/0:7:7,0:40:-0.00,-3.60,-21.82	0/0:16:16,0:40:-0.00,-6.31,-48.70	./.	./.	./.	1/1:8:0,8:36:-22.99,-3.00,-0.00	1/1:24:0,24:40:-70.78,-7.80,-0.00	1/1:8:0,8:36:-22.99,-3.00,-0.00	1/1:10:0,10:40:-28.96,-3.60,-0.00	1/1:35:0,35:40:-103.64,-11.11,-0.00	0/0:39:39,0:40:-0.00,-13.22,-117.41	0/0:14:14,0:40:-0.00,-5.71,-42.73	0/0:27:27,0:40:-0.00,-9.62,-81.56	0/0:59:58,1:40:0.00,-16.25,-171.17	0/0:40:39,1:40:-0.00,-10.54,-114.42	0/0:15:15,0:40:-0.00,-6.01,-45.72	0/0:20:19,0:40:-0.00,-7.21,-57.66	0/0:24:24,0:40:-0.00,-8.71,-72.60	0/0:34:34,0:40:-0.00,-11.72,-102.47	0/0:49:49,0:40:0.00,-16.23,-147.28	0/0:31:30,1:40:-0.00,-7.83,-87.54	0/0:9:9,0:40:-0.00,-4.21,-27.79	0/0:54:53,0:40:0.00,-17.43,-159.23	0/0:27:27,0:40:-0.00,-9.62,-81.56	0/0:28:28,0:40:-0.00,-9.92,-84.55	0/0:59:58,1:40:0.00,-16.25,-171.17
[truncated: 17,313,584 more chars]
