# Supplementary material for: Genomic and morphological evidence of distinct populations in the endemic common (weedy) seadragon Phyllopteryx taeniolatus (Syngnathidae) along the east coast of Australia
Source: PLoS One. 2020 Dec 23;15(12):e0243446. doi: 10.1371/journal.pone.0243446 (PMC7757807; doi:10.1371/journal.pone.0243446)
Supplement: S2 Data — (GENEPOP) [file pone.0243446.s009.genepop]

# Stacks v2.0b; GenePop v4.1.3; November 01, 2018
5_107,9_48,12_74,29_138,34_122,47_13,56_123,57_130,58_20,59_136,62_63,71_124,72_40,74_21,76_46,91_47,95_17,102_115,109_137,118_66,129_127,153_73,162_73,163_65,170_33,176_15,183_39,184_104,185_102,190_69,194_124,197_121,207_46,209_138,211_142,216_72,229_13,234_28,257_43,258_33,265_7,267_137,271_26,276_84,278_137,280_32,287_58,288_87,292_125,298_11,309_34,310_52,312_152,321_128,324_136,326_23,336_41,341_25,368_106,373_106,377_139,381_127,382_37,385_18,402_28,403_65,408_138,410_42,422_55,429_41,431_138,435_30,446_65,457_54,462_19,468_109,470_12,472_139,474_101,476_44,479_121,480_43,487_65,499_6,500_46,508_120,518_46,524_136,527_137,530_58,539_58,540_117,544_132,549_64,551_137,558_95,561_18,568_139,569_65,571_136,578_97,580_71,582_112,585_36,589_121,590_15,598_39,599_86,612_40,616_89,620_115,642_58,648_30,650_78,663_137,666_140,671_5,682_33,683_138,688_133,694_32,701_24,704_38,708_27,731_126,739_5,747_16,749_46,752_148,754_76,756_99,762_99,763_38,764_94,769_53,775_69,785_5,786_127,787_72,791_89,794_118,798_30,800_105,814_120,825_26,832_12,846_114,855_137,857_41,869_41,885_108,887_111,889_27,890_123,905_95,909_57,911_121,923_49,933_72,943_21,946_98,959_95,965_109,970_74,981_68,982_20,983_138,994_21,997_28,998_58,999_133,1009_65,1012_134,1014_133,1028_33,1036_109,1042_136,1046_28,1052_79,1056_18,1058_20,1059_14,1060_34,1073_61,1084_49,1089_51,1090_91,1091_101,1098_10,1099_106,1100_37,1103_19,1104_65,1109_79,1119_14,1128_67,1132_100,1133_27,1137_14,1145_116,1149_78,1153_33,1156_68,1158_23,1165_106,1168_124,1169_93,1175_35,1178_136,1203_57,1211_109,1219_55,1223_74,1225_86,1232_14,1243_43,1247_89,1248_52,1258_118,1265_31,1269_83,1277_8,1287_93,1290_56,1299_56,1313_31,1314_68,1317_42,1319_69,1320_51,1322_102,1338_74,1343_100,1350_22,1371_110,1376_121,1380_48,1383_89,1385_7,1387_95,1390_113,1394_27,1399_83,1420_122,1421_46,1424_76,1429_15,1441_62,1451_48,1454_39,1457_109,1459_20,1466_66,1469_46,1486_135,1499_127,1506_21,1518_28,1519_7,1521_48,1524_5,1529_99,1533_10,1541_38,1547_8,1555_53,1569_25,1572_65,1576_104,1578_115,1581_45,1585_120,1600_41,1613_110,1618_8,1628_37,1645_72,1651_21,1654_81,1658_60,1670_91,1680_18,1682_41,1697_117,1699_19,1711_97,1715_42,1746_77,1756_40,1758_89,1762_107,1768_118,1791_17,1792_80,1797_26,1803_94,1805_15,1819_136,1822_12,1826_9,1831_6,1837_105,1840_14,1849_61,1858_10,1860_100,1867_49,1874_89,1875_108,1877_86,1881_103,1889_139,1899_27,1905_123,1906_65,1912_99,1915_7,1918_74,1921_54,1931_110,1935_91,1943_71,1944_71,1949_19,1956_91,1964_108,1965_49,1966_13,1970_137,1974_20,1980_69,1988_51,2002_28,2007_120,2014_20,2015_39,2022_54,2035_53,2045_85,2052_83,2063_79,2065_99,2070_39,2074_17,2077_106,2091_104,2094_128,2098_107,2100_61,2103_31,2110_123,2114_55,2123_139,2133_100,2145_52,2146_25,2147_87,2154_14,2158_43,2163_22,2165_39,2171_133,2172_90,2177_106,2186_86,2189_91,2190_36,2198_63,2208_129,2210_23,2212_99,2220_41,2232_39,2234_99,2239_47,2249_47,2256_96,2275_43,2285_33,2292_42,2294_87,2297_121,2298_46,2299_6,2300_18,2304_103,2307_53,2316_83,2318_62,2319_134,2324_42,2326_15,2327_81,2329_5,2335_104,2352_32,2353_126,2375_77,2377_96,2390_40,2395_41,2396_82,2397_15,2401_19,2402_106,2412_50,2438_130,2445_28,2446_38,2447_45,2449_128,2451_107,2460_54,2466_110,2471_69,2494_5,2514_33,2521_17,2530_39,2540_54,2544_78,2549_120,2553_139,2554_73,2561_25,2563_50,2565_66,2568_34,2575_114,2576_7,2583_42,2586_10,2597_28,2600_118,2607_114,2612_108,2618_8,2622_24,2626_111,2628_15,2631_48,2634_54,2640_82,2648_87,2654_125,2658_89,2662_11,2667_110,2673_75,2676_118,2677_78,2678_5,2681_17,2685_44,2697_51,2698_114,2704_31,2710_14,2714_34,2723_49,2728_124,2734_80,2736_106,2737_92,2738_42,2751_130,2753_15,2756_20,2762_19,2776_51,2779_69,2781_34,2782_114,2786_136,2791_121,2805_6,2806_69,2809_91,2820_105,2821_98,2824_67,2830_28,2842_135,2848_136,2852_23,2865_95,2869_123,2870_10,2871_96,2879_76,2886_61,2888_16,2896_74,2902_9,2917_63,2920_52,2932_90,2934_99,2950_91,2964_101,2965_77,2975_93,2976_64,2980_102,2981_5,2983_48,2994_25,3003_40,3006_103,3009_17,3013_57,3021_71,3030_48,3033_43,3036_16,3040_91,3045_30,3048_58,3049_117,3052_72,3058_63,3064_137,3067_23,3077_13,3080_123,3104_138,3117_37,3124_117,3125_13,3130_116,3155_63,3170_90,3174_40,3176_24,3180_46,3181_114,3186_27,3188_113,3189_116,3190_6,3197_35,3206_36,3207_126,3210_98,3212_123,3218_22,3229_19,3231_73,3232_46,3234_27,3236_25,3243_52,3244_82,3255_93,3264_86,3280_93,3281_24,3288_76,3290_101,3292_127,3298_19,3300_127,3309_50,3312_30,3316_88,3318_6,3331_89,3332_18,3337_38,3340_102,3347_92,3350_23,3354_131,3355_92,3360_28,3361_21,3362_32,3364_121,3369_12,3373_136,3377_15,3382_135,3383_26,3388_100,3390_112,3402_67,3409_94,3413_106,3418_77,3429_14,3431_82,3441_22,3445_32,3447_21,3451_16,3455_30,3461_80,3464_62,3481_41,3482_91,3493_24,3497_56,3501_17,3504_6,3509_10,3511_49,3521_50,3529_77,3534_16,3535_43,3536_86,3564_110,3567_117,3569_115,3573_34,3574_79,3575_17,3579_49,3589_35,3591_95,3594_16,3595_100,3596_40,3597_37,3611_98,3614_5,3616_62,3618_49,3627_6,3628_81,3649_93,3650_72,3653_92,3657_99,3658_30,3671_98,3676_97,3677_74,3678_91,3681_52,3691_23,3696_108,3700_16,3709_11,3717_124,3737_142,3738_133,3755_12,3761_11,3763_6,3765_66,3767_105,3775_118,3778_137,3789_50,3796_123,3798_111,3799_131,3810_105,3814_28,3816_60,3830_30,3839_118,3841_22,3845_133,3854_17,3861_84,3864_126,3877_58,3893_121,3908_126,3911_26,3912_120,3915_45,3920_20,3929_24,3937_18,3940_5,3943_112,3948_86,3950_14,3968_21,3980_8,3984_72,3985_49,3995_75,3999_45,4012_111,4017_9,4024_74,4032_29,4034_94,4037_82,4041_84,4050_137,4053_134,4055_28,4061_17,4073_27,4096_30,4097_44,4098_81,4102_80,4106_60,4107_13,4110_91,4128_21,4132_94,4144_39,4149_8,4154_11,4163_50,4170_95,4194_31,4195_5,4215_24,4219_117,4233_111,4239_71,4241_11,4245_59,4248_95,4253_37,4264_32,4265_100,4271_11,4276_118,4286_71,4288_106,4297_122,4306_96,4314_130,4341_30,4344_114,4349_28,4352_59,4375_52,4376_131,4379_126,4396_23,4404_38,4410_133,4421_81,4438_113,4445_123,4447_7,4459_31,4461_66,4477_55,4483_122,4498_12,4500_45,4502_7,4503_63,4504_46,4517_127,4522_52,4525_9,4527_31,4537_82,4540_101,4550_30,4560_132,4566_65,4567_26,4577_91,4583_22,4588_36,4590_23,4595_24,4600_25,4602_31,4603_100,4610_70,4612_24,4622_82,4628_72,4648_118,4654_113,4655_94,4665_71,4670_128,4686_13,4693_30,4703_13,4705_123,4720_79,4728_28,4738_70,4739_102,4743_68,4748_45,4751_119,4755_41,4758_95,4759_36,4770_94,4771_63,4779_16,4790_105,4792_109,4799_128,4812_8,4816_57,4822_6,4830_104,4832_18,4843_110,4851_60,4853_34,4860_7,4872_95,4877_30,4906_17,4911_107,4914_133,4918_112,4922_50,4923_48,4930_133,4931_81,4938_21,4941_91,4946_19,4955_86,4961_49,4965_73,4966_43,4973_118,4976_128,4978_119,4983_83,4993_117,4999_65,5006_30,5022_53,5034_21,5036_54,5048_70,5050_101,5055_20,5060_135,5061_117,5089_35,5098_47,5106_54,5127_85,5158_71,5165_6,5172_60,5174_34,5175_29,5179_61,5182_123,5187_108,5205_99,5208_138,5215_12,5216_30,5228_24,5236_20,5239_98,5246_44,5256_124,5259_88,5267_50,5269_71,5270_64,5272_112,5281_50,5322_51,5323_72,5360_127,5367_77,5371_39,5383_126,5389_16,5390_87,5392_53,5402_73,5403_104,5421_15,5424_55,5425_7,5426_29,5427_20,5429_65,5451_89,5454_61,5455_101,5458_50,5473_16,5478_109,5490_125,5493_53,5495_29,5500_10,5508_66,5529_59,5540_56,5546_113,5548_20,5556_19,5564_66,5565_28,5580_35,5594_23,5606_35,5630_77,5646_123,5647_33,5662_121,5667_21,5681_13,5690_86,5693_42,5717_36,5720_81,5721_72,5722_98,5727_51,5730_47,5735_46,5761_81,5771_124,5778_24,5787_41,5791_126,5792_91,5793_129,5795_91,5804_60,5811_87,5820_49,5822_107,5828_36,5829_109,5834_36,5849_131,5850_77,5853_9,5855_75,5859_110,5865_37,5866_57,5871_72,5882_37,5891_121,5893_17,5898_88,5905_73,5912_96,5914_107,5915_66,5919_64,5922_136,5925_107,5930_67,5935_131,5945_76,5965_35,5975_97,5979_95,6001_8,6005_55,6006_132,6015_35,6026_74,6028_18,6030_15,6034_20,6039_43,6040_43,6044_75,6062_138,6069_89,6078_29,6089_80,6104_43,6108_5,6109_71,6115_39,6117_90,6123_27,6127_108,6143_91,6152_42,6158_11,6159_33,6167_13,6179_138,6181_5,6185_48,6187_101,6189_28,6203_14,6204_5,6206_16,6208_111,6209_51,6210_23,6212_77,6214_67,6219_63,6225_131,6227_44,6255_9,6278_67,6279_81,6283_27,6287_43,6307_110,6319_37,6337_35,6338_136,6345_114,6352_87,6358_8,6370_79,6371_96,6373_22,6382_82,6383_98,6392_57,6394_115,6400_67,6406_93,6410_119,6429_120,6431_109,6433_84,6450_77,6457_43,6461_94,6462_137,6463_21,6468_73,6470_6,6478_117,6480_49,6486_88,6487_45,6503_48,6517_95,6529_80,6535_55,6540_54,6543_55,6545_74,6550_28,6560_81,6565_55,6576_132,6580_104,6590_5,6593_16,6594_23,6596_50,6600_34,6612_38,6625_61,6645_50,6658_8,6667_41,6672_107,6675_58,6676_55,6677_43,6682_115,6685_23,6688_101,6689_27,6695_131,6697_77,6701_12,6706_113,6708_7,6710_60,6723_52,6729_36,6730_105,6750_91,6756_74,6762_56,6763_32,6790_14,6796_25,6798_10,6799_80,6803_77,6806_123,6829_12,6840_126,6849_22,6850_6,6855_19,6870_35,6878_9,6880_113,6883_34,6884_77,6888_108,6891_64,6896_92,6899_8,6918_14,6923_45,6931_43,6937_119,6939_113,6953_79,6954_138,6957_58,6959_68,6962_28,6970_114,6971_118,6983_74,7007_112,7008_77,7016_12,7017_100,7024_92,7028_45,7031_43,7034_90,7036_96,7037_103,7038_70,7051_45,7053_50,7066_38,7073_110,7082_67,7088_12,7093_60,7102_105,7109_129,7118_119,7127_109,7128_90,7139_26,7140_34,7141_134,7154_60,7158_29,7159_74,7166_113,7168_96,7172_22,7173_17,7174_74,7177_45,7179_102,7187_41,7188_113,7193_42,7199_111,7201_125,7208_104,7210_37,7213_24,7216_60,7218_81,7223_36,7224_22,7227_75,7228_19,7236_123,7237_13,7240_92,7246_56,7248_56,7249_39,7254_6,7260_52,7263_66,7269_81,7274_124,7278_125,7280_38,7284_105,7287_62,7293_51,7297_128,7304_129,7307_29,7308_14,7313_17,7322_38,7323_30,7329_41,7334_75,7341_139,7353_43,7355_102,7359_34,7363_127,7367_31,7375_33,7382_105,7386_49,7388_129,7389_23,7392_52,7406_37,7408_65,7422_112,7424_83,7428_70,7434_69,7439_136,7446_94,7455_58,7469_97,7480_58,7486_37,7498_93,7502_32,7504_137,7514_109,7523_82,7526_14,7540_117,7543_104,7549_105,7555_90,7560_83,7563_70,7572_21,7575_122,7577_71,7582_105,7591_31,7602_78,7605_50,7610_89,7611_99,7616_50,7620_52,7621_35,7623_10,7627_78,7628_83,7635_70,7637_7,7638_87,7639_52,7653_5,7655_40,7684_39,7693_64,7711_7,7716_29,7721_35,7728_22,7736_68,7740_28,7745_104,7757_69,7764_47,7766_9,7772_22,7776_93,7780_96,7781_125,7790_43,7800_67,7802_99,7806_100,7807_103,7808_17,7816_59,7832_26,7834_106,7865_17,7866_77,7867_75,7870_131,7876_118,7886_54,7892_19,7894_131,7908_33,7912_34,7914_44,7920_49,7922_47,7940_62,7962_128,7964_7,7971_20,7983_40,7984_63,7986_26,7992_42,7999_111,8007_21,8008_52,8020_116,8027_26,8031_55,8033_91,8036_13,8037_150,8039_137,8048_93,8053_20,8055_83,8060_80,8068_28,8075_29,8082_88,8086_64,8097_70,8100_33,8107_48,8117_63,8136_38,8140_50,8143_96,8150_130,8157_51,8158_51,8160_107,8168_36,8173_20,8175_101,8181_44,8186_62,8187_77,8199_68,8200_10,8213_78,8215_39,8221_20,8222_36,8224_84,8236_133,8240_38,8243_110,8244_46,8249_100,8251_8,8271_56,8272_138,8282_96,8299_24,8308_32,8309_99,8312_7,8320_120,8321_95,8325_96,8327_28,8339_41,8347_21,8355_24,8363_105,8364_95,8380_16,8384_73,8390_50,8394_14,8403_99,8404_66,8412_127,8415_119,8418_64,8421_31,8422_49,8424_85,8425_76,8427_12,8437_53,8455_94,8456_65,8460_69,8462_23,8466_21,8470_97,8475_100,8483_9,8490_110,8493_11,8495_58,8499_8,8504_58,8521_123,8525_45,8541_104,8555_21,8556_95,8561_132,8565_129,8566_46,8567_138,8570_129,8583_36,8592_72,8595_29,8600_81,8604_115,8605_6,8625_22,8626_10,8629_74,8630_130,8632_35,8634_11,8643_34,8646_6,8650_106,8653_63,8656_123,8657_61,8661_14,8665_15,8666_109,8668_72,8671_32,8676_43,8681_88,8684_92,8692_37,8706_46,8712_38,8715_7,8718_14,8719_141,8737_95,8740_86,8741_82,8748_14,8753_77,8757_34,8759_67,8763_80,8765_47,8768_133,8771_15,8777_118,8779_99,8782_79,8788_82,8793_76,8795_11,8798_117,8804_81,8805_122,8806_57,8807_27,8813_71,8816_139,8828_100,8833_20,8834_11,8843_36,8845_114,8850_48,8866_59,8880_5,8883_23,8885_88,8894_55,8896_34,8902_6,8908_108,8930_66,8942_113,8947_53,8954_77,8973_53,8976_20,8977_14,8980_45,8983_13,8987_130,8988_133,9006_7,9021_10,9024_62,9029_51,9030_51,9034_75,9036_7,9039_11,9040_23,9045_24,9046_87,9066_40,9069_6,9084_7,9109_8,9115_85,9118_32,9123_71,9124_30,9133_78,9136_14,9141_96,9160_46,9163_95,9171_134,9175_105,9177_37,9179_39,9180_8,9184_104,9188_7,9198_51,9204_86,9208_32,9211_22,9251_120,9255_54,9257_38,9268_21,9275_44,9278_65,9281_57,9293_126,9296_125,9299_51,9301_123,9303_52,9304_15,9311_106,9327_136,9337_71,9338_40,9357_121,9363_20,9367_143,9372_97,9374_38,9376_141,9377_112,9391_109,9392_78,9399_136,9401_35,9422_11,9423_54,9430_11,9431_72,9440_109,9455_110,9472_84,9474_52,9483_85,9487_113,9489_39,9493_128,9501_82,9502_66,9503_106,9504_9,9506_127,9515_78,9516_7,9518_16,9520_70,9525_97,9526_42,9533_125,9534_52,9540_6,9545_20,9553_33,9562_38,9563_28,9567_106,9580_83,9583_37,9591_89,9605_97,9606_35,9608_116,9609_58,9610_113,9614_89,9622_139,9623_13,9624_54,9625_139,9627_48,9628_43,9636_97,9640_77,9646_104,9652_50,9664_98,9671_41,9678_52,9679_90,9687_27,9692_5,9699_81,9702_20,9703_97,9707_46,9714_53,9720_39,9745_117,9748_29,9752_37,9754_38,9760_32,9761_110,9762_123,9765_12,9770_10,9771_35,9779_104,9785_120,9788_24,9794_67,9824_129,9829_55,9860_22,9866_24,9874_7,9885_35,9886_27,9901_21,9919_71,9947_7,9956_11,9982_128,9990_127,10001_80,10004_41,10043_61,10054_60,10055_93,10074_43,10078_85,10080_72,10097_33,10111_63,10118_23,10123_89,10144_52,10149_70,10154_93,10165_10,10171_53,10187_126,10195_79,10197_41,10221_113,10227_14,10232_9,10249_112,10251_7,10252_10,10258_53,10259_53,10261_102,10278_37,10282_44,10283_112,10288_11,10304_71,10308_47,10309_34,10311_91,10312_108,10327_80,10332_98,10333_37,10335_49,10338_107,10342_121,10345_123,10355_79,10361_101,10365_53,10370_109,10381_21,10382_87,10388_68,10393_86,10396_35,10398_119,10403_125,10406_50,10414_32,10419_86,10439_125,10447_112,10448_55,10461_36,10471_111,10473_71,10479_12,10487_82,10500_135,10515_55,10517_67,10526_43,10528_126,10530_37,10532_16,10539_96,10544_103,10560_102,10580_105,10588_38,10590_38,10601_40,10605_129,10606_26,10609_16,10615_102,10638_98,10644_95,10645_66,10653_86,10661_48,10675_30,10678_50,10681_59,10688_24,10689_63,10690_26,10695_83,10702_70,10703_70,10710_50,10713_83,10730_61,10735_116,10740_57,10743_133,10750_11,10775_6,10782_48,10786_75,10797_67,10799_41,10803_58,10805_93,10816_137,10818_113,10819_28,10820_22,10839_97,10842_11,10884_55,10885_74,10891_139,10899_22,10907_72,10910_67,10918_95,10919_45,10954_60,10968_105,10970_34,10980_52,10986_94,10988_54,11004_125,11009_85,11011_9,11014_25,11016_135,11027_91,11031_126,11037_23,11040_21,11041_57,11042_32,11045_91,11046_127,11047_74,11058_36,11084_50,11085_50,11089_113,11112_118,11116_124,11123_8,11125_67,11129_84,11141_53,11142_96,11155_55,11159_56,11167_17,11174_115,11177_123,11180_18,11182_19,11190_104,11191_25,11198_38,11200_28,11202_79,11212_39,11217_80,11219_89,11220_138,11227_147,11245_59,11264_49,11276_103,11291_35,11312_44,11344_89,11355_113,11370_116,11373_124,11376_26,11385_101,11396_13,11408_58,11409_96,11418_35,11424_119,11436_97,11438_126,11439_61,11443_13,11449_18,11469_73,11472_56,11475_130,11484_24,11492_63,11494_41,11495_60,11506_133,11508_27,11516_80,11523_112,11542_131,11543_62,11548_22,11550_129,11561_28,11562_82,11569_114,11571_86,11579_94,11590_17,11592_69,11595_57,11614_86,11620_18,11634_40,11638_97,11640_21,11654_63,11662_74,11681_146,11688_64,11689_38,11697_10,11701_35,11708_120,11711_42,11713_129,11722_122,11729_48,11738_98,11745_34,11752_54,11753_42,11755_82,11758_77,11765_32,11769_95,11794_128,11795_106,11807_49,11812_79,11813_11,11816_72,11821_101,11823_70,11828_105,11831_132,11835_14,11836_59,11837_81,11838_72,11839_44,11858_131,11863_42,11879_101,11890_20,11892_101,11895_106,11903_36,11907_81,11908_127,11910_139,11926_26,11942_59,11954_94,11956_38,11974_126,11980_51,11985_124,11994_35,11998_16,12003_13,12007_18,12010_80,12019_41,12022_95,12023_135,12027_43,12039_54,12044_130,12045_17,12055_40,12062_113,12071_43,12089_67,12096_19,12098_46,12103_15,12113_73,12119_138,12124_55,12131_102,12132_117,12135_107,12144_134,12145_41,12149_13,12153_110,12159_11,12160_33,12171_66,12181_49,12182_73,12210_34,12225_14,12241_13,12252_33,12254_81,12263_21,12264_88,12266_24,12280_30,12289_81,12292_104,12301_105,12311_121,12313_81,12314_16,12316_13,12318_58,12329_107,12330_93,12331_30,12347_123,12362_72,12368_6,12375_118,12386_132,12389_21,12390_28,12394_95,12402_28,12403_7,12405_37,12406_67,12418_53,12419_37,12430_134,12438_22,12444_24,12448_15,12451_38,12453_44,12455_19,12469_7,12472_39,12475_40,12477_86,12488_86,12499_119,12500_125,12501_29,12503_67,12508_102,12515_40,12519_106,12527_68,12535_44,12548_32,12549_51,12550_61,12556_84,12580_116,12587_71,12600_9,12606_115,12622_66,12631_53,12632_71,12645_134,12659_36,12662_23,12674_41,12682_125,12687_49,12693_51,12696_31,12703_28,12705_15,12716_91,12768_75,12774_38,12779_14,12781_17,12788_88,12790_51,12800_35,12804_27,12805_117,12811_80,12815_8,12818_55,12822_99,12830_20,12837_125,12841_140,12846_63,12861_10,12864_10,12876_47,12880_23,12882_29,12896_132,12899_57,12909_35,12913_48,12922_36,12937_54,12958_73,12970_122,12976_8,12987_95,12993_24,13000_23,13002_96,13011_23,13016_65,13017_8,13026_126,13036_11,13043_117,13047_125,13048_26,13056_14,13074_85,13089_37,13091_35,13095_67,13096_48,13104_57,13105_19,13110_59,13114_64,13116_32,13118_83,13123_27,13125_128,13133_100,13137_18,13139_5,13144_86,13150_112,13155_131,13158_28,13161_6,13165_31,13167_89,13184_52,13194_110,13200_12,13201_22,13204_14,13209_105,13240_56,13251_72,13258_98,13266_95,13272_99,13278_96,13291_45,13300_104,13309_45,13326_98,13328_118,13347_90,13357_46,13364_13,13365_10,13369_115,13374_76,13375_136,13388_92,13397_65,13400_84,13407_20,13413_102,13417_56,13454_102,13455_46,13464_57,13467_53,13487_27,13493_73,13500_8,13501_35,13502_96,13503_42,13508_25,13512_49,13524_45,13525_63,13530_19,13535_95,13538_25,13540_62,13547_6,13555_99,13561_129,13562_13,13570_13,13578_28,13583_117,13585_59,13593_17,13596_128,13598_132,13607_29,13617_116,13622_26,13626_18,13628_29,13637_139,13638_135,13639_124,13640_22,13656_85,13663_93,13665_39,13671_46,13684_20,13692_55,13695_55,13696_116,13698_120,13702_110,13703_100,13707_56,13708_132,13717_17,13728_73,13731_119,13733_85,13735_82,13740_37,13766_137,13768_14,13773_41,13774_57,13789_22,13796_57,13800_132,13805_22,13814_105,13832_88,13834_30,13837_63,13839_37,13841_106,13842_56,13843_105,13857_14,13860_5,13872_116,13877_63,13888_83,13894_9,13901_59,13913_99,13915_78,13920_57,13958_34,13973_57,13979_15,13981_6,14013_99,14023_52,14031_94,14034_32,14042_17,14057_49,14063_110,14066_45,14069_137,14075_6,14081_60,14094_64,14098_9,14100_28,14102_78,14104_79,14119_38,14126_20,14133_36,14163_111,14167_54,14176_59,14211_90,14236_62,14241_12,14249_101,14258_10,14272_24,14273_121,14278_30,14287_44,14291_69,14292_63,14298_79,14305_6,14306_133,14308_23,14321_42,14324_128,14348_66,14349_110,14354_67,14359_31,14361_63,14372_19,14374_53,14385_10,14389_50,14390_104,14400_65,14407_17,14411_72,14424_48,14428_128,14431_45,14433_54,14434_63,14435_122,14445_20,14447_86,14449_117,14450_80,14457_105,14462_134,14468_131,14469_82,14471_13,14477_118,14478_124,14487_48,14490_64,14501_71,14511_71,14516_104,14518_12,14519_55,14525_71,14528_35,14531_52,14532_30,14533_131,14538_89,14539_48,14547_38,14554_6,14559_60,14563_95,14568_60,14569_103,14571_11,14586_130,14590_139,14592_40,14601_48,14603_38,14609_90,14610_48,14611_34,14612_125,14619_75,14624_28,14631_68,14641_128,14642_21,14652_126,14654_93,14663_108,14669_123,14677_77,14679_109,14680_117,14700_105,14702_117,14708_11,14709_68,14716_83,14719_64,14722_14,14726_38,14731_73,14744_116,14751_6,14753_91,14756_28,14776_5,14779_129,14786_5,14788_22,14791_29,14804_98,14805_28,14808_57,14821_82,14822_123,14825_79,14827_9,14829_104,14841_15,14849_29,14855_114,14862_49,14863_115,14867_70,14868_49,14872_80,14873_118,14884_6,14887_84,14893_67,14915_139,14917_120,14923_7,14928_46,14931_85,14933_61,14952_56,14953_41,14958_50,14966_59,14969_14,14980_137,14995_82,14997_46,15002_27,15010_124,15011_45,15014_126,15022_58,15023_40,15028_127,15029_15,15034_135,15042_12,15058_51,15060_21,15063_121,15069_57,15074_32,15079_76,15084_98,15086_8,15087_105,15092_26,15096_106,15111_42,15113_143,15119_136,15134_80,15145_9,15147_30,15151_122,15157_29,15160_72,15163_56,15165_101,15168_109,15174_78,15189_105,15191_16,15194_72,15196_9,15199_30,15211_50,15213_95,15222_139,15230_11,15246_43,15254_108,15260_10,15264_127,15269_13,15272_61,15280_73,15281_83,15289_10,15303_91,15306_57,15313_100,15330_126,15333_129,15341_109,15353_114,15356_46,15359_31,15363_53,15364_80,15365_13,15375_126,15382_67,15386_9,15404_118,15405_23,15406_31,15408_37,15414_100,15417_33,15423_21,15427_72,15433_92,15438_136,15452_136,15459_98,15462_90,15464_77,15465_5,15467_117,15472_125,15478_18,15508_48,15509_54,15510_46,15511_36,15513_44,15520_48,15525_21,15527_27,15535_99,15552_23,15557_89,15577_96,15583_8,15593_44,15599_56,15600_57,15602_123,15603_115,15611_37,15618_82,15619_104,15624_8,15626_42,15627_70,15628_28,15630_84,15637_108,15640_76,15645_125,15652_60,15655_29,15662_107,15671_135,15692_134,15701_114,15708_18,15712_71,15730_129,15734_99,15735_40,15749_13,15754_72,15756_82,15773_77,15793_61,15798_95,15799_19,15804_50,15811_39,15814_107,15823_114,15827_71,15847_15,15850_107,15853_114,15854_15,15857_89,15863_76,15889_85,15898_119,15906_90,15912_48,15917_25,15919_55,15948_40,15951_93,15953_13,15961_66,15965_132,15966_104,15977_114,15980_91,15990_94,15991_65,15993_137,15994_135,16006_81,16009_115,16019_127,16022_64,16024_76,16037_102,16042_34,16044_33,16052_9,16056_49,16061_134,16063_60,16069_69,16071_73,16073_62,16074_38,16075_7,16076_36,16086_84,16094_58,16097_83,16098_106,16099_58,16105_39,16109_131,16111_43,16114_47,16116_22,16117_93,16123_132,16125_14,16130_118,16132_29,16135_137,16138_122,16143_8,16147_95,16153_31,16165_56,16174_103,16175_55,16178_28,16185_30,16186_104,16191_39,16195_120,16202_127,16206_8,16210_29,16212_53,16213_115,16222_78,16223_125,16236_23,16241_14,16250_36,16251_115,16255_119,16265_66,16266_58,16276_13,16277_43,16290_20,16291_132,16300_23,16301_38,16303_28,16313_53,16320_76,16321_9,16322_117,16330_52,16335_45,16336_104,16355_109,16357_19,16359_37,16360_8,16361_9,16369_114,16374_8,16375_67,16376_19,16380_77,16384_63,16385_78,16387_53,16395_82,16397_75,16406_5,16412_26,16418_103,16429_38,16439_16,16440_7,16449_20,16450_147,16451_72,16459_67,16463_130,16472_61,16474_76,16478_33,16481_27,16485_36,16486_15,16497_74,16504_41,16508_115,16509_116,16513_85,16519_12,16524_139,16528_24,16533_75,16534_17,16535_12,16544_19,16545_56,16554_18,16566_11,16570_86,16572_83,16582_50,16591_28,16611_127,16631_42,16655_56,16656_13,16661_17,16663_101,16668_79,16678_49,16686_92,16693_89,16697_27,16700_91,16702_6,16704_67,16706_148,16709_14,16710_20,16715_99,16718_50,16731_70,16741_104,16742_17,16744_36,16753_97,16760_77,16762_32,16763_15,16764_67,16772_85,16788_121,16789_11,16803_60,16808_8,16812_73,16820_29,16830_52,16839_19,16842_13,16849_48,16858_26,16859_36,16861_55,16863_22,16868_46,16881_80,16885_54,16886_76,16890_110,16891_74,16892_36,16902_90,16921_83,16925_50,16926_64,16931_49,16939_83,16942_24,16943_67,16955_85,16958_43,16963_129,16968_14,16984_79,16985_45,16986_118,16987_56,16994_34,16995_16,16996_71,17005_136,17009_19,17045_39,17057_47,17063_50,17067_61,17073_16,17074_79,17078_112,17085_23,17090_25,17091_12,17093_85,17100_13,17106_93,17112_65,17113_6,17116_80,17122_94,17140_5,17143_51,17147_30,17150_65,17151_141,17154_107,17162_15,17163_59,17166_18,17178_12,17190_77,17192_21,17194_112,17196_20,17203_82,17204_72,17205_5,17207_134,17213_72,17217_98,17226_28,17230_72,17239_117,17256_36,17257_60,17260_104,17272_24,17277_115,17278_78,17288_35,17295_125,17296_118,17299_29,17301_74,17313_25,17325_59,17336_72,17343_93,17346_64,17364_19,17367_67,17375_132,17377_43,17379_80,17380_127,17381_71,17405_86,17418_76,17426_6,17438_6,17443_46,17445_63,17456_102,17457_18,17468_80,17474_91,17496_40,17507_86,17524_20,17546_25,17551_74,17555_22,17556_7,17561_98,17562_9,17567_55,17571_62,17574_43,17576_27,17577_37,17579_79,17600_44,17602_49,17605_38,17613_123,17626_60,17640_116,17644_95,17648_115,17658_78,17663_18,17666_9,17668_11,17670_97,17672_97,17674_14,17678_45,17692_55,17693_17,17701_23,17706_41,17719_138,17728_105,17731_22,17733_27,17734_100,17735_79,17737_27,17749_114,17752_38,17763_116,17774_65,17784_17,17793_43,17794_111,17827_33,17830_39,17838_115,17839_21,17840_68,17841_102,17842_29,17852_16,17864_113,17866_96,17885_9,17888_107,17890_114,17892_66,17894_84,17895_89,17896_126,17911_104,17913_129,17921_48,17924_77,17928_115,17938_14,17947_21,17950_58,17954_62,17970_85,17985_98,17987_40,17994_66,17997_130,17998_43,18003_22,18006_70,18008_68,18012_77,18022_49,18032_81,18033_77,18046_59,18061_82,18064_38,18066_105,18073_5,18080_111,18086_16,18089_74,18093_56,18099_8,18103_126,18104_19,18108_41,18111_93,18113_113,18119_10,18122_50,18124_64,18127_12,18147_59,18150_124,18164_75,18170_60,18171_66,18180_69,18189_80,18213_71,18229_38,18230_94,18233_72,18234_66,18253_9,18260_108,18261_104,18265_50,18266_52,18277_18,18278_47,18280_24,18286_97,18288_113,18289_91,18300_37,18304_93,18314_92,18323_86,18328_96,18329_21,18330_92,18332_16,18338_136,18362_17,18363_14,18368_62,18372_96,18373_79,18379_81,18381_20,18383_13,18384_10,18386_9,18399_58,18403_76,18404_5,18407_86,18413_90,18415_17,18418_43,18422_45,18427_129,18435_20,18437_22,18446_112,18455_45,18459_51,18462_101,18467_88,18469_81,18476_126,18483_44,18487_93,18488_131,18494_35,18498_47,18514_43,18517_59,18524_68,18529_68,18531_64,18532_27,18534_54,18553_6,18554_104,18557_83,18559_32,18564_77,18578_28,18579_73,18590_48,18592_45,18593_63,18595_13,18599_67,18600_29,18604_83,18610_10,18614_45,18616_35,18627_63,18628_21,18637_73,18643_87,18656_113,18666_51,18670_53,18671_115,18672_16,18674_60,18688_32,18691_75,18692_127,18694_111,18699_54,18702_21,18707_15,18721_16,18726_63,18735_140,18736_74,18744_41,18745_52,18747_6,18748_66,18749_14,18757_101,18759_72,18768_59,18780_53,18807_71,18810_60,18811_47,18822_46,18834_105,18838_38,18840_92,18842_67,18844_29,18846_6,18850_128,18855_82,18858_43,18866_66,18880_124,18882_79,18886_97,18887_90,18890_53,18895_78,18898_139,18905_113,18907_33,18908_109,18913_30,18920_115,18923_92,18931_88,18941_73,18942_56,18943_54,18955_102,18959_72,18961_104,18962_118,18965_67,18966_59,18973_61,18977_36,18978_120,18989_52,18997_104,19001_83,19002_121,19009_119,19017_40,19018_133,19023_66,19026_88,19034_53,19041_120,19046_85,19049_5,19059_7,19060_102,19074_75,19096_71,19104_28,19108_77,19116_31,19118_22,19119_5,19120_97,19137_75,19138_118,19143_78,19147_22,19148_40,19149_72,19156_31,19159_14,19171_16,19172_115,19177_117,19180_77,19185_82,19191_34,19193_89,19196_52,19197_55,19198_121,19199_58,19200_8,19205_19,19209_22,19221_127,19222_137,19223_36,19224_71,19249_84,19251_116,19257_50,19266_22,19269_55,19284_31,19286_109,19287_127,19290_55,19291_37,19295_31,19296_136,19309_80,19315_5,19318_72,19323_31,19329_54,19332_18,19335_22,19342_84,19347_64,19348_75,19355_98,19356_17,19369_95,19370_80,19375_138,19376_21,19392_34,19394_79,19407_94,19412_93,19416_50,19419_7,19432_31,19441_117,19444_77,19448_88,19451_6,19452_62,19471_89,19476_96,19477_111,19479_132,19487_100,19493_26,19501_82,19506_74,19515_74,19520_122,19522_10,19527_102,19528_103,19532_89,19534_50,19541_20,19543_139,19546_131,19551_78,19562_52,19565_140,19570_20,19571_65,19572_40,19579_74,19580_5,19584_129,19592_115,19597_117,19600_111,19602_54,19622_83,19634_93,19669_61,19673_40,19675_71,19677_99,19685_34,19716_46,19717_43,19725_69,19733_105,19749_8,19755_76,19756_24,19760_119,19777_13,19785_46,19787_97,19790_24,19791_24,19793_139,19798_43,19802_102,19811_49,19828_83,19842_8,19847_48,19848_122,19852_112,19861_58,19862_112,19863_95,19865_24,19869_125,19874_105,19880_32,19881_18,19885_16,19886_19,19891_83,19893_5,19902_36,19906_78,19908_103,19910_58,19911_61,19913_27,19921_87,19924_12,19926_70,19927_16,19937_20,19940_18,19947_25,19958_76,19964_35,19967_17,19970_11,19971_32,19981_38,19988_83,19991_100,19997_76,19999_38,20006_39,20012_122,20018_102,20025_110,20026_88,20038_90,20049_136,20050_123,20051_139,20062_45,20064_94,20067_98,20071_56,20086_126,20089_30,20102_73,20112_30,20119_31,20121_90,20128_8,20137_25,20139_11,20146_5,20155_20,20156_131,20162_30,20163_56,20167_96,20171_59,20175_5,20183_121,20187_32,20194_122,20201_106,20207_85,20213_33,20214_27,20219_138,20228_37,20230_129,20242_53,20243_38,20245_58,20247_49,20257_17,20260_96,20275_64,20276_8,20283_100,20287_22,20296_91,20307_42,20313_63,20315_34,20318_95,20324_110,20326_82,20329_63,20338_76,20340_62,20350_112,20360_87,20363_95,20365_29,20368_138,20377_100,20406_48,20416_49,20418_68,20423_125,20434_69,20435_16,20444_65,20449_12,20450_97,20452_76,20466_115,20469_26,20477_74,20499_109,20506_29,20508_50,20512_28,20516_134,20520_102,20524_108,20526_115,20535_107,20541_17,20548_73,20563_110,20575_25,20577_6,20613_84,20617_40,20619_79,20621_116,20623_50,20632_77,20648_76,20650_64,20656_6,20661_110,20674_137,20676_36,20678_26,20683_79,20687_73,20694_32,20698_38,20700_7,20711_103,20723_32,20730_59,20738_16,20754_54,20760_109,20761_47,20769_41,20782_28,20785_17,20794_104,20797_68,20813_53,20831_75,20835_48,20837_116,20856_105,20858_20,20884_130,20911_66,20928_122,20947_38,20950_95,20959_74,20970_49,20990_103,20991_74,20995_25,20998_138,20999_120,21001_22,21005_128,21006_96,21012_29,21022_19,21024_27,21037_93,21039_24,21043_115,21048_6,21051_54,21052_22,21065_46,21067_121,21068_137,21075_107,21084_109,21085_54,21092_10,21097_99,21101_6,21107_40,21121_124,21135_93,21143_28,21150_119,21169_90,21193_6,21196_7,21200_26,21201_118,21222_82,21230_86,21234_75,21243_107,21247_43,21250_116,21269_69,21271_14,21274_6,21279_51,21300_119,21315_28,21329_128,21333_55,21338_118,21355_82,21359_58,21381_92,21399_9,21405_99,21415_57,21419_44,21423_53,21440_70,21449_18,21453_10,21455_115,21464_83,21473_61,21496_108,21512_81,21522_10,21529_51,21531_32,21535_15,21537_102,21540_121,21555_24,21561_125,21563_82,21566_14,21573_101,21586_21,21590_111,21599_9,21605_14,21632_117,21635_18,21640_13,21641_134,21646_69,21651_125,21653_101,21655_19,21660_54,21661_12,21662_56,21667_22,21669_39,21683_112,21686_57,21691_128,21693_86,21694_19,21706_24,21712_104,21727_121,21737_101,21762_19,21765_23,21769_47,21770_14,21773_59,21776_5,21777_138,21781_45,21787_67,21808_100,21810_84,21813_68,21817_98,21818_41,21839_15,21842_86,21848_43,21853_7,21865_53,21887_48,21907_90,21910_58,21912_22,21913_76,21932_50,21938_125,21940_15,21946_10,21983_82,21996_28,21998_55,22004_123,22029_6,22050_85,22067_47,22069_14,22078_66,22091_108,22100_8,22110_18,22111_68,22137_105,22160_58,22192_21,22200_40,22208_104,22211_46,22214_35,22220_109,22229_17,22241_25,22261_108,22269_7,22272_76,22276_75,22281_27,22282_70,22316_38,22321_100,22324_54,22327_130,22338_117,22343_43,22348_127,22349_53,22353_46,22356_107,22377_63,22380_71,22381_83,22397_20,22403_31,22423_23,22426_37,22440_105,22466_32,22491_105,22494_16,22516_35,22517_32,22561_101,22564_100,22572_9,22578_25,22597_109,22607_122,22608_82,22632_86,22642_31,22644_62,22650_6,22653_67,22655_91,22656_73,22675_55,22679_33,22681_26,22682_36,22686_43,22687_101,22698_81,22699_49,22701_108,22705_90,22706_87,22709_36,22730_83,22734_13,22748_25,22753_85,22762_55,22768_57,22770_112,22773_39,22777_76,22790_40,22796_82,22798_142,22806_36,22814_13,22841_48,22847_126,22855_125,22862_26,22866_68,22868_6,22870_70,22874_7,22879_47,22887_96,22892_92,22897_114,22907_112,22912_23,22917_26,22922_55,22923_7,22926_52,22930_108,22932_28,22951_108,22962_59,22966_118,22968_79,22993_81,22997_33,23002_119,23003_27,23019_6,23020_94,23022_5,23035_114,23039_44,23044_108,23058_89,23059_135,23072_71,23085_122,23089_133,23096_34,23099_100,23100_5,23117_76,23119_103,23121_123,23136_70,23141_16,23153_86,23158_44,23162_67,23186_82,23204_116,23205_37,23217_7,23219_66,23247_27,23262_123,23281_119,23285_135,23289_125,23306_73,23316_32,23317_35,23319_130,23320_17,23324_32,23330_117,23339_15,23340_25,23341_37,23342_73,23347_8,23355_8,23357_58,23359_136,23363_104,23366_129,23367_130,23369_64,23372_76,23399_110,23404_124,23414_35,23417_19,23420_66,23427_136,23435_52,23444_138,23446_20,23453_66,23458_40,23463_33,23466_103,23468_68,23479_6,23481_14,23482_102,23483_98,23498_48,23505_50,23517_60,23518_39,23521_43,23524_30,23525_24,23537_48,23538_125,23540_51,23542_122,23546_110,23549_50,23551_120,23552_78,23556_80,23561_126,23567_116,23573_138,23580_14,23601_33,23607_59,23611_58,23621_42,23622_68,23624_51,23629_137,23632_21,23633_78,23634_36,23637_30,23648_83,23652_105,23662_121,23665_65,23668_34,23676_39,23679_79,23682_5,23684_42,23689_62,23693_16,23698_25,23700_71,23703_9,23709_66,23729_20,23731_116,23754_84,23756_32,23757_128,23761_87,23765_14,23766_93,23795_144,23796_90,23805_90,23820_98,23832_92,23833_108,23835_91,23839_20,23845_106,23855_130,23866_29,23876_110,23878_121,23879_138,23885_119,23892_44,23894_25,23898_133,23903_22,23919_38,23923_127,23926_118,23936_65,23937_135,23944_71,23946_36,23947_70,23951_9,23961_120,23963_23,23970_132,23974_22,23976_8,23984_28,23993_23,24015_102,24016_50,24019_114,24020_90,24027_29,24031_11,24047_34,24060_20,24062_45,24064_132,24071_77,24078_56,24083_137,24085_36,24088_66,24091_103,24093_106,24100_15,24101_10,24114_85,24117_48,24124_73,24143_49,24144_21,24150_100,24151_113,24155_96,24159_38,24161_80,24170_24,24195_121,24197_24,24201_91,24207_117,24208_132,24210_101,24222_82,24227_50,24228_22,24229_18,24244_79,24246_20,24261_42,24265_122,24267_50,24268_84,24273_83,24274_60,24281_129,24287_91,24290_70,24291_5,24295_96,24303_40,24306_7,24313_30,24314_5,24324_110,24335_133,24343_84,24346_102,24354_68,24358_8,24359_136,24372_64,24385_139,24386_101,24392_40,24394_100,24397_58,24403_87,24404_36,24410_30,24414_51,24421_88,24437_105,24446_121,24447_67,24460_58,24462_18,24473_41,24475_58,24484_109,24487_117,24490_50,24494_123,24499_6,24506_123,24511_109,24530_44,24552_9,24553_75,24554_111,24555_51,24561_124,24579_85,24587_28,24591_109,24602_87,24604_94,24606_22,24608_81,24613_41,24621_72,24628_41,24658_128,24669_132,24673_93,24680_114,24690_51,24699_73,24703_135,24711_38,24712_37,24718_108,24728_101,24730_106,24732_67,24735_64,24748_97,24752_18,24756_16,24758_112,24761_92,24763_6,24771_31,24777_6,24779_12,24782_78,24808_19,24812_37,24817_38,24823_45,24824_92,24825_93,24834_77,24836_29,24837_67,24838_14,24843_115,24848_57,24858_136,24867_45,24869_11,24870_101,24872_128,24873_133,24874_103,24888_71,24893_29,24895_48,24896_26,24897_42,24903_130,24912_119,24913_12,24919_49,24927_45,24932_75,24934_80,24948_32,24954_98,24959_80,24960_22,24967_95,24968_33,24969_129,24971_132,24979_109,24996_58,24999_117,25006_62,25011_61,25019_99,25027_109,25031_17,25032_76,25033_103,25044_81,25046_39,25050_27,25057_26,25059_138,25061_90,25066_99,25073_56,25082_59,25093_28,25094_29,25097_78,25100_45,25101_53,25106_7,25108_101,25118_120,25130_100,25141_61,25147_49,25149_80,25159_48,25167_21,25171_65,25176_89,25177_13,25180_107,25188_67,25192_52,25201_6,25204_100,25209_37,25215_123,25236_26,25249_136,25252_48,25255_123,25259_75,25267_119,25280_75,25284_60,25290_11,25295_59,25300_119,25305_48,25310_47,25311_117,25314_77,25315_5,25317_63,25331_131,25335_52,25336_63,25343_40,25345_49,25347_130,25350_48,25353_76,25361_89,25367_79,25373_22,25374_118,25384_121,25385_107,25386_109,25388_114,25390_66,25391_48,25395_100,25427_121,25428_20,25429_112,25430_124,25438_18,25443_101,25448_138,25463_73,25470_138,25472_97,25478_37,25480_93,25482_6,25494_18,25502_67,25512_130,25513_34,25524_98,25527_9,25529_117,25531_97,25539_85,25546_117,25549_47,25554_32,25556_122,25557_17,25569_40,25584_52,25589_106,25591_25,25596_40,25611_44,25613_19,25627_7,25633_99,25636_12,25641_96,25645_8,25654_19,25655_117,25662_41,25669_10,25673_113,25691_27,25703_102,25711_22,25722_98,25727_20,25743_106,25754_56,25755_22,25767_46,25770_47,25773_18,25776_44,25789_12,25800_95,25810_43,25821_39,25822_59,25826_74,25827_79,25828_54,25830_44,25838_77,25839_121,25844_33,25847_10,25850_101,25860_107,25862_41,25863_71,25864_74,25866_99,25870_31,25885_101,25886_24,25889_29,25891_39,25893_105,25908_68,25914_42,25916_111,25922_130,25932_33,25940_100,25953_70,25963_37,25964_86,25971_125,25972_11,25982_11,25984_26,25986_108,25989_115,25992_56,25999_73,26002_73,26007_28,26013_116,26026_70,26027_99,26032_63,26036_83,26042_58,26043_59,26063_55,26075_21,26076_76,26090_43,26094_107,26095_103,26101_41,26106_83,26116_97,26130_117,26134_90,26143_117,26161_108,26163_131,26168_132,26181_28,26183_20,26190_133,26191_46,26206_113,26208_85,26211_33,26212_59,26213_21,26218_129,26220_61,26222_30,26230_100,26236_86,26239_135,26252_129,26272_132,26273_33,26281_115,26284_87,26288_14,26293_12,26305_29,26311_80,26321_38,26323_113,26328_44,26330_22,26332_25,26334_49,26348_116,26356_56,26360_96,26364_14,26374_32,26379_36,26380_35,26385_71,26399_42,26405_76,26409_61,26413_12,26417_59,26424_137,26435_15,26443_95,26446_29,26455_63,26456_46,26458_51,26459_150,26467_14,26471_96,26472_40,26474_17,26479_33,26487_63,26490_5,26493_64,26494_128,26498_44,26505_46,26517_30,26520_56,26525_25,26531_81,26547_108,26550_21,26557_100,26559_40,26564_60,26566_17,26567_102,26572_51,26575_7,26577_78,26579_97,26581_105,26583_117,26617_124,26621_92,26622_25,26631_114,26634_20,26658_141,26661_88,26677_69,26678_135,26681_134,26684_138,26686_138,26700_29,26704_81,26710_87,26717_90,26719_128,26722_43,26726_60,26727_33,26752_93,26753_80,26759_37,26762_146,26785_20,26795_89,26796_63,26799_12,26800_25,26801_15,26805_19,26806_37,26808_48,26815_6,26818_103,26824_44,26827_49,26834_18,26836_23,26838_94,26841_60,26843_68,26850_8,26865_39,26868_12,26869_138,26882_11,26891_28,26894_14,26897_92,26910_85,26911_45,26927_34,26929_50,26938_42,26941_48,26943_54,26949_50,26954_89,26956_13,26960_137,26965_137,26974_79,26980_100,26982_26,26992_52,26994_130,27000_56,27001_141,27010_32,27018_45,27026_24,27027_11,27031_59,27034_29,27046_88,27050_103,27051_92,27069_103,27070_54,27073_44,27074_9,27076_103,27090_54,27091_50,27095_127,27096_61,27106_97,27109_31,27110_101,27111_12,27118_19,27131_135,27135_18,27138_11,27145_64,27150_72,27152_78,27161_5,27175_20,27184_65,27187_70,27188_13,27189_106,27191_92,27196_57,27200_27,27202_79,27211_23,27213_90,27214_95,27215_24,27221_88,27224_75,27239_85,27241_5,27242_125,27246_107,27248_6,27253_107,27254_55,27256_74,27258_13,27262_36,27264_75,27270_13,27274_52,27276_41,27283_106,27300_107,27301_70,27307_31,27308_53,27312_136,27315_11,27330_46,27331_33,27334_52,27335_38,27343_34,27352_9,27356_138,27362_53,27363_39,27366_125,27370_66,27380_98,27385_44,27399_82,27412_69,27417_8,27419_114,27420_113,27433_115,27442_115,27470_11,27476_17,27479_26,27480_50,27488_121,27491_42,27492_13,27496_35,27499_25,27500_44,27502_29,27510_134,27514_106,27515_42,27517_33,27527_52,27543_84,27545_24,27552_9,27554_122,27560_83,27561_48,27568_10,27575_9,27582_82,27588_28,27592_58,27599_83,27603_60,27605_98,27618_126,27621_118,27623_11,27629_32,27631_90,27632_133,27634_134,27640_139,27646_135,27661_93,27663_107,27669_48,27671_46,27682_50,27685_78,27686_20,27697_120,27699_19,27701_81,27703_33,27706_32,27716_55,27723_16,27725_45,27736_65,27738_23,27742_79,27748_40,27760_83,27769_19,27770_20,27791_135,27793_129,27801_26,27812_82,27821_77,27822_67,27825_136,27832_29,27834_129,27837_49,27839_13,27841_25,27842_81,27851_121,27857_32,27863_9,27866_114,27876_101,27883_48,27885_57,27896_83,27906_51,27911_122,27914_6,27921_55,27931_93,27934_116,27939_51,27946_54,27954_48,27962_60,27964_36,27965_45,27975_39,27986_127,27991_46,27994_119,27995_17,28003_63,28010_83,28011_20,28025_27,28027_131,28036_118,28037_107,28040_121,28051_31,28058_36,28059_108,28067_85,28068_31,28089_76,28100_63,28103_15,28111_35,28118_139,28129_14,28130_105,28133_103,28137_25,28139_97,28163_6,28164_70,28166_91,28169_54,28175_15,28180_108,28184_74,28186_121,28187_92,28195_77,28196_130,28200_47,28204_30,28212_60,28216_11,28217_41,28223_69,28225_131,28229_21,28237_42,28238_6,28239_85,28240_96,28248_135,28257_46,28258_48,28267_101,28268_63,28269_97,28272_69,28273_44,28276_13,28278_16,28281_10,28310_80,28311_30,28317_54,28318_25,28319_111,28320_91,28321_43,28327_64,28328_35,28335_22,28338_103,28351_7,28360_54,28361_100,28367_14,28368_73,28376_13,28381_111,28386_77,28393_8,28394_43,28407_132,28408_101,28418_128,28423_27,28424_121,28430_72,28431_119,28432_58,28439_97,28440_76,28446_102,28452_86,28462_43,28465_20,28467_108,28470_20,28471_110,28503_108,28506_30,28513_63,28515_13,28527_22,28532_91,28535_143,28537_78,28541_47,28546_103,28547_90,28553_86,28556_46,28569_127,28571_25,28572_69,28586_89,28588_139,28590_58,28593_110,28613_90,28617_137,28621_100,28622_60,28626_45,28629_91,28631_77,28633_44,28653_95,28657_126,28660_139,28664_99,28670_9,28673_22,28674_57,28690_92,28694_102,28695_23,28703_33,28714_51,28720_90,28725_94,28728_6,28729_89,28730_119,28736_41,28741_59,28743_41,28768_44,28770_66,28779_19,28785_29,28790_68,28793_43,28806_134,28808_118,28812_40,28821_107,28828_128,28829_63,28830_102,28831_134,28836_142,28840_114,28848_5,28849_35,28856_66,28857_15,28860_116,28866_28,28867_77,28869_82,28884_105,28888_123,28891_91,28898_27,28899_88,28904_85,28920_15,28924_60,28927_56,28929_18,28945_89,28953_132,28961_86,28967_97,28973_62,28975_27,28977_69,28982_137,28985_37,28993_77,28994_35,29000_56,29005_13,29012_39,29025_61,29046_13,29049_69,29051_134,29065_56,29068_37,29070_37,29080_128,29086_37,29096_46,29123_11,29129_65,29132_111,29138_88,29152_48,29154_50,29159_78,29160_53,29167_27,29172_103,29176_83,29178_5,29183_25,29186_110,29194_40,29195_120,29200_26,29201_78,29208_22,29209_136,29212_41,29213_126,29219_122,29223_104,29235_104,29256_131,29257_27,29270_37,29275_112,29279_45,29288_64,29296_99,29304_25,29316_58,29323_13,29326_5,29344_118,29349_99,29373_37,29380_52,29385_58,29392_132,29404_30,29409_51,29415_84,29422_85,29437_29,29438_78,29439_80,29447_21,29473_10,29477_39,29484_87,29488_132,29509_11,29513_93,29533_10,29538_54,29539_109,29545_129,29562_52,29564_71,29565_102,29571_103,29589_57,29595_5,29608_34,29617_77,29624_13,29626_38,29635_79,29642_28,29658_15,29659_127,29670_53,29675_15,29691_115,29702_25,29709_44,29716_72,29726_138,29728_58,29736_95,29738_13,29741_51,29742_73,29745_24,29746_22,29752_71,29764_60,29775_105,29779_19,29790_145,29805_127,29806_53,29809_69,29811_57,29816_59,29822_70,29832_132,29835_49,29858_12,29863_17,29864_12,29868_92,29869_86,29872_53,29878_85,29881_7,29893_68,29895_55,29903_18,29905_102,29912_66,29942_137,29944_15,29954_41,29960_105,29968_8,30014_78,30021_26,30022_123,30029_85,30036_135,30044_27,30045_99,30046_69,30052_50,30053_97,30056_56,30058_125,30060_78,30062_110,30063_74,30075_35,30080_142,30088_68,30096_86,30105_49,30109_34,30115_21,30128_41,30129_123,30130_96,30133_37,30148_121,30149_20,30154_61,30157_113,30165_45,30169_45,30171_26,30178_89,30179_75,30181_18,30183_37,30184_5,30189_72,30192_76,30209_21,30211_11,30217_36,30219_51,30236_81,30240_50,30245_54,30255_132,30260_63,30269_75,30270_9,30278_112,30280_22,30288_100,30291_47,30298_33,30304_55,30318_54,30339_119,30354_65,30370_75,30380_25,30390_31,30393_45,30405_56,30407_63,30414_137,30435_74,30439_81,30450_36,30455_16,30458_136,30466_49,30468_123,30473_135,30479_113,30487_28,30489_91,30492_72,30502_137,30504_50,30521_13,30531_119,30541_114,30545_5,30546_22,30548_113,30559_46,30560_37,30569_104,30573_14,30583_103,30595_125,30607_107,30608_108,30609_81,30615_108,30637_36,30651_52,30652_19,30663_94,30670_92,30673_95,30680_128,30704_55,30706_43,30717_35,30720_122,30724_91,30726_111,30728_59,30747_102,30754_80,30765_119,30772_9,30779_68,30782_34,30786_94,30788_20,30791_111,30794_116,30796_41,30808_73,30824_67,30831_24,30844_95,30851_33,30853_31,30855_34,30860_27,30861_80,30872_22,30887_5,30892_43,30894_62,30899_87,30905_71,30908_77,30920_68,30932_20,30934_124,30935_110,30942_60,30952_42,30962_93,30963_37,30968_34,30973_117,30974_124,30979_26,30982_80,30983_76,30985_102,30988_35,30995_119,31003_27,31008_114,31010_44,31012_105,31015_122,31020_61,31021_41,31026_97,31027_52,31028_122,31032_15,31035_77,31047_87,31051_60,31052_125,31056_114,31058_116,31065_55,31066_79,31077_66,31078_50,31091_37,31094_6,31110_15,31113_49,31117_130,31122_113,31125_78,31126_94,31128_38,31136_18,31137_109,31146_43,31150_80,31164_56,31168_60,31175_57,31183_20,31187_118,31190_107,31191_22,31201_106,31204_106,31207_116,31214_23,31219_86,31248_8,31249_15,31253_109,31256_27,31275_134,31282_44,31287_102,31289_25,31290_85,31292_53,31306_84,31315_73,31320_61,31331_125,31332_30,31349_125,31383_73,31384_19,31389_129,31393_121,31398_28,31400_32,31401_44,31418_8,31422_29,31424_52,31432_44,31440_68,31455_112,31456_9,31469_35,31470_64,31481_136,31483_69,31496_14,31505_24,31506_30,31507_100,31513_80,31542_64,31543_22,31550_17,31558_38,31565_101,31580_7,31583_105,31584_98,31602_101,31619_71,31635_145,31638_128,31648_104,31649_16,31651_120,31652_9,31654_51,31662_24,31677_38,31690_86,31700_137,31707_102,31718_65,31720_87,31723_28,31733_76,31739_29,31745_65,31751_90,31752_45,31754_30,31764_9,31770_123,31784_56,31790_44,31814_107,31817_65,31826_104,31833_21,31841_10,31843_36,31860_63,31861_110,31863_15,31881_85,31884_50,31888_130,31891_12,31892_86,31902_104,31903_76,31912_98,31913_100,31919_113,31928_15,31931_78,31941_16,31948_61,31950_43,31951_7,31960_57,31961_113,31970_103,31979_42,31981_14,31986_61,31989_59,31992_49,31994_134,31998_99,32001_80,32008_94,32009_45,32015_64,32016_65,32021_118,32024_58,32027_57,32029_55,32033_26,32046_17,32052_112,32058_110,32061_14,32065_16,32069_114,32076_62,32077_30,32087_49,32094_22,32103_23,32106_33,32107_68,32108_36,32116_94,32122_112,32128_39,32138_32,32139_84,32140_80,32151_128,32159_50,32168_7,32174_136,32177_74,32189_85,32201_57,32215_23,32219_105,32235_128,32240_28,32243_48,32245_13,32253_56,32258_107,32263_55,32275_42,32284_41,32286_92,32294_53,32302_97,32304_38,32308_81,32319_32,32324_10,32325_13,32326_147,32327_56,32340_6,32347_88,32349_115,32354_137,32373_58,32374_39,32377_113,32387_47,32405_32,32416_28,32420_20,32429_11,32430_24,32437_86,32444_40,32455_54,32461_30,32466_111,32468_66,32469_32,32477_52,32484_24,32487_15,32489_13,32492_6,32495_72,32497_15,32498_11,32502_104,32508_133,32510_101,32514_72,32516_21,32519_76,32521_14,32525_102,32527_37,32539_111,32540_66,32558_48,32559_45,32561_79,32581_20,32583_128,32586_55,32592_133,32594_31,32595_120,32596_32,32598_14,32601_93,32603_68,32608_103,32611_13,32620_123,32621_92,32624_43,32627_5,32641_99,32646_125,32672_26,32675_136,32676_72,32680_59,32689_18,32695_25,32703_42,32704_69,32706_34,32707_116,32714_136,32719_121,32721_136,32723_22,32732_84,32745_17,32762_84,32764_35,32781_116,32782_46,32786_91,32793_52,32796_91,32798_133,32805_116,32823_61,32824_53,32830_122,32834_52,32835_96,32836_25,32839_26,32843_133,32848_41,32850_58,32851_99,32859_66,32872_97,32878_76,32880_59,32904_57,32905_55,32906_24,32908_56,32909_40,32910_13,32919_21,32922_78,32925_39,32926_42,32938_110,32944_41,32951_7,32955_97,32962_105,32967_29,32972_44,32977_128,32980_51,32981_46,32996_36,33001_10,33006_82,33008_12,33021_6,33051_58,33067_19,33068_19,33076_62,33077_50,33079_51,33084_15,33092_122,33095_36,33100_19,33115_99,33117_101,33124_44,33133_42,33138_47,33141_100,33144_47,33148_138,33151_72,33154_105,33157_7,33163_88,33166_144,33168_126,33170_103,33172_132,33178_80,33182_109,33183_76,33184_95,33204_71,33206_39,33219_76,33220_19,33232_66,33239_6,33245_66,33251_134,33263_94,33271_16,33277_89,33279_9,33287_117,33290_39,33291_62,33292_58,33297_88,33299_82,33301_21,33304_104,33305_20,33324_91,33325_63,33326_93,33334_27,33343_57,33350_59,33351_69,33353_58,33359_118,33361_14,33367_37,33370_37,33377_22,33382_105,33383_32,33388_101,33390_49,33396_28,33399_98,33406_136,33417_119,33429_119,33430_109,33448_20,33453_60,33461_25,33463_104,33493_118,33501_14,33507_96,33512_37,33514_36,33517_15,33521_116,33526_8,33530_41,33532_134,33535_42,33542_17,33544_29,33545_47,33547_84,33550_41,33551_128,33555_55,33558_75,33564_93,33577_72,33578_32,33582_46,33587_25,33588_95,33607_64,33608_108,33617_51,33627_5,33628_24,33631_70,33645_39,33647_72,33650_33,33661_7,33663_55,33678_6,33698_84,33712_61,33719_130,33722_112,33723_43,33724_46,33731_58,33736_44,33739_71,33741_53,33773_47,33774_59,33789_56,33798_29,33807_137,33808_63,33810_95,33814_53,33820_26,33825_32,33832_122,33840_58,33843_63,33844_69,33852_18,33856_112,33859_119,33868_19,33869_29,33876_63,33887_51,33890_136,33891_62,33894_102,33895_30,33903_37,33906_65,33911_117,33912_90,33924_86,33933_104,33937_35,33938_5,33940_31,33941_66,33944_32,33950_125,33958_130,33973_134,33989_41,34013_57,34015_7,34029_33,34033_72,34042_32,34050_37,34053_23,34063_68,34070_13,34080_31,34081_108,34083_17,34085_25,34118_7,34124_16,34125_53,34129_109,34139_37,34156_18,34157_58,34158_97,34163_121,34165_5,34167_56,34168_36,34169_74,34174_5,34178_8,34185_96,34194_38,34199_133,34203_35,34208_40,34209_113,34210_71,34211_99,34216_114,34217_56,34218_76,34224_78,34228_58,34235_118,34244_109,34262_49,34283_101,34288_117,34299_73,34301_88,34305_139,34312_89,34313_110,34344_120,34347_12,34349_35,34380_58,34381_103,34384_139,34385_34,34387_13,34394_15,34408_32,34414_134,34422_59,34430_25,34442_32,34448_72,34452_22,34463_124,34471_81,34473_134,34476_81,34477_9,34485_71,34499_70,34513_122,34519_23,34521_63,34531_26,34549_119,34573_73,34576_131,34577_105,34582_34,34605_6,34606_103,34607_77,34618_96,34626_64,34647_25,34648_51,34655_134,34675_135,34678_114,34689_87,34693_121,34697_58,34700_107,34702_121,34711_63,34724_131,34725_13,34733_30,34738_34,34754_106,34765_61,34791_62,34792_40,34803_135,34827_55,34828_58,34870_127,34871_77,34873_95,34882_107,34888_99,34894_11,34895_30,34899_69,34900_78,34902_55,34905_6,34907_81,34910_6,34922_78,34923_36,34932_10,34933_62,34935_135,34938_92,34947_24,34951_18,34975_122,34977_116,34986_32,34992_49,35002_115,35007_95,35009_61,35020_65,35022_94,35024_143,35039_121,35045_50,35046_12,35051_50,35052_25,35054_36,35073_21,35075_32,35076_38,35081_62,35087_79,35092_138,35102_62,35106_81,35110_46,35114_92,35117_126,35127_34,35131_49,35134_29,35139_137,35161_130,35166_106,35167_12,35180_70,35189_10,35193_26,35195_14,35198_70,35207_36,35212_47,35213_72,35223_112,35276_115,35289_105,35296_95,35300_62,35304_94,35306_38,35328_16,35330_32,35332_72,35358_31,35365_95,35376_73,35378_93,35385_46,35398_70,35400_78,35401_102,35408_115,35413_80,35418_44,35435_11,35441_73,35454_51,35458_97,35464_128,35472_18,35473_117,35485_70,35501_49,35508_64,35511_72,35534_105,35538_71,35547_135,35560_20,35561_28,35565_52,35571_18,35576_125,35591_72,35596_33,35600_134,35618_92,35636_5,35639_65,35640_62,35647_117,35663_100,35677_54,35692_82,35693_136,35696_30,35701_29,35713_30,35718_133,35728_84,35732_33,35742_5,35768_105,35781_42,35795_89,35800_35,35801_78,35808_11,35810_46,35814_75,35816_20,35817_99,35839_33,35847_20,35848_96,35850_68,35857_41,35874_127,35892_104,35893_41,35896_73,35898_125,35928_138,35940_94,35941_18,35943_9,35945_92,35953_65,35975_120,35980_33,35984_94,35986_74,35994_70,35997_114,36000_61,36006_38,36009_80,36022_103,36023_39,36039_55,36040_98,36043_30,36064_92,36068_39,36080_138,36084_51,36091_30,36096_46,36106_91,36116_71,36118_102,36120_28,36123_129,36124_38,36126_122,36129_14,36133_52,36137_132,36139_70,36143_61,36145_18,36161_35,36162_126,36178_21,36180_33,36217_40,36229_64,36233_24,36244_103,36250_15,36251_145,36274_95,36275_17,36293_29,36294_32,36310_108,36314_36,36331_41,36344_104,36349_112,36365_98,36373_40,36376_108,36377_52,36379_61,36392_94,36396_44,36400_43,36411_73,36413_39,36419_81,36431_87,36447_146,36451_94,36493_146,36500_12,36504_123,36510_139,36514_128,36527_95,36538_70,36543_52,36546_113,36569_48,36573_52,36574_71,36580_112,36594_18,36596_14,36597_17,36626_47,36633_81,36642_104,36646_69,36650_58,36656_8,36667_92,36678_134,36679_68,36688_116,36689_99,36695_113,36700_10,36704_75,36711_144,36717_137,36718_56,36719_41,36720_69,36727_71,36745_97,36749_27,36767_75,36775_131,36776_116,36810_37,36850_119,36855_80,36871_75,36881_16,36882_37,36895_27,36900_50,36903_24,36909_134,36913_60,36916_21,36926_127,36930_121,36941_97,36945_28,36950_10,36970_14,36974_107,36979_76,36989_34,37011_11,37014_112,37018_62,37022_72,37044_57,37064_78,37083_85,37104_63,37109_90,37129_117,37146_29,37148_20,37168_133,37172_130,37203_12,37213_18,37214_33,37243_135,37244_133,37246_137,37276_123,37300_65,37325_54,37338_44,37341_48,37384_63,37389_46,37413_41,37418_65,37482_107,37490_27,37491_20,37492_17,37502_53,37505_24,37509_40,37516_16,37523_110,37528_95,37542_92,37546_51,37556_110,37568_18,37570_47,37571_28,37581_84,37583_93,37594_57,37601_43,37611_79,37619_80,37629_74,37645_29,37647_10,37648_87,37656_132,37682_109,37683_61,37700_24,37729_47,37738_63,37752_5,37758_64,37759_133,37766_21,37782_38,37784_7,37791_32,37797_85,37819_11,37832_26,37851_125,37891_6,37893_134,37901_55,37911_21,37919_32,37930_127,37932_44,37947_82,37948_128,37957_20,37963_113,37990_29,37998_41,38010_85,38042_138,38051_48,38056_138,38066_11,38070_48,38077_58,38080_67,38083_133,38121_138,38128_115,38182_109,38192_85,38193_40,38194_17,38195_47,38199_10,38201_54,38203_95,38222_17,38224_40,38232_94,38243_87,38245_134,38249_58,38253_14,38254_101,38255_112,38256_30,38259_129,38261_16,38264_93,38266_89,38281_39,38285_127,38288_89,38294_11,38295_109,38299_42,38303_131,38308_52,38318_31,38320_133,38326_10,38327_64,38330_86,38336_38,38339_61,38340_40,38347_79,38349_94,38353_61,38354_19,38368_16,38369_76,38370_41,38371_22,38379_24,38380_47,38405_139,38406_43,38416_16,38432_28,38434_72,38442_21,38446_138,38453_26,38471_129,38478_38,38481_69,38483_35,38484_27,38502_51,38513_56,38517_90,38527_72,38535_12,38539_35,38541_41,38545_14,38563_40,38578_118,38601_76,38631_83,38633_35,38639_29,38640_49,38642_24,38648_61,38668_122,38678_17,38681_20,38686_27,38693_14,38702_63,38704_68,38719_50,38722_24,38728_95,38733_101,38744_48,38747_100,38748_62,38757_81,38764_51,38765_81,38781_39,38794_113,38798_94,38819_50,38823_105,38833_123,38834_26,38843_72,38846_133,38852_57,38860_10,38862_53,38865_91,38893_74,38900_35,38910_45,38917_67,38945_83,38956_60,38965_83,38969_75,38973_11,38989_139,38996_21,39012_81,39020_124,39025_27,39026_113,39033_13,39034_18,39050_22,39051_15,39055_103,39068_59,39070_45,39073_26,39083_138,39090_124,39099_13,39101_6,39104_70,39111_38,39118_41,39129_35,39140_114,39142_38,39143_126,39147_42,39153_53,39155_71,39159_135,39161_50,39172_116,39175_58,39176_114,39179_29,39188_135,39210_67,39218_59,39220_24,39228_18,39230_45,39236_30,39241_60,39261_86,39264_108,39267_27,39278_41,39281_31,39282_110,39285_40,39293_41,39295_79,39296_15,39300_114,39332_14,39338_54,39351_107,39370_27,39375_39,39400_68,39403_123,39408_52,39439_48,39444_26,39451_138,39473_130,39475_113,39488_10,39503_35,39514_59,39529_88,39536_66,39539_110,39543_15,39557_96,39572_63,39573_128,39576_36,39590_87,39591_107,39592_48,39594_116,39601_10,39604_79,39606_136,39610_51,39624_8,39631_8,39633_129,39642_37,39651_115,39654_90,39666_11,39690_113,39694_60,39696_18,39701_127,39702_17,39709_36,39716_54,39731_118,39735_95,39740_115,39746_15,39747_35,39751_48,39753_88,39756_92,39760_60,39766_127,39768_109,39770_15,39771_49,39772_62,39773_58,39780_60,39784_37,39786_47,39798_116,39800_20,39805_73,39806_19,39808_44,39830_115,39831_115,39844_27,39846_103,39850_97,39856_73,39874_54,39876_93,39881_72,39891_7,39893_135,39896_52,39898_57,39901_60,39908_88,39910_77,39912_66,39914_25,39920_52,39938_61,39939_121,39941_12,39944_47,39948_57,39955_103,39957_44,39958_53,39960_85,39962_56,39999_116,40002_37,40008_17,40016_130,40022_24,40034_40,40056_132,40060_73,40062_80,40066_22,40067_20,40083_61,40092_111,40093_121,40097_5,40103_63,40105_20,40109_33,40111_97,40115_28,40129_8,40155_84,40160_68,40169_78,40172_121,40177_87,40188_125,40189_69,40193_74,40199_100,40205_86,40208_29,40214_40,40222_15,40231_88,40233_11,40256_8,40265_48,40276_98,40280_63,40312_47,40314_54,40328_34,40368_107,40370_48,40378_107,40381_20,40393_67,40397_64,40418_43,40430_21,40433_136,40434_32,40436_54,40453_100,40457_7,40462_24,40464_38,40465_25,40470_127,40481_42,40487_59,40495_53,40524_114,40525_16,40534_109,40535_138,40541_106,40544_64,40560_72,40564_10,40573_39,40576_136,40597_56,40599_48,40602_41,40618_30,40621_17,40626_13,40627_121,40637_138,40639_68,40647_43,40658_86,40664_90,40666_77,40670_66,40677_27,40686_113,40692_78,40699_106,40711_72,40732_85,40749_119,40770_100,40771_63,40779_44,40781_12,40784_105,40788_28,40789_29,40790_42,40795_55,40808_58,40831_68,40847_109,40850_95,40857_89,40866_10,40877_129,40889_135,40891_29,40892_113,40895_20,40899_67,40907_13,40910_61,40917_104,40923_31,40925_6,40934_104,40937_15,40945_46,40947_7,40948_65,40950_47,40961_70,40978_10,40982_14,40983_91,40986_92,40995_5,40996_61,41000_38,41010_120,41015_109,41017_36,41029_93,41033_99,41035_102,41039_8,41044_71,41058_134,41059_16,41060_103,41062_52,41065_52,41066_36,41070_74,41080_16,41091_112,41093_9,41095_13,41099_104,41102_80,41107_82,41122_119,41138_110,41157_40,41176_43,41180_46,41186_13,41187_81,41188_32,41190_79,41193_70,41200_17,41202_137,41238_70,41249_21,41257_96,41261_23,41262_90,41271_96,41287_56,41307_95,41309_97,41312_92,41332_134,41336_24,41346_34,41357_81,41359_134,41362_27,41368_31,41378_12,41386_90,41398_103,41399_75,41410_75,41414_51,41420_67,41422_42,41423_76,41424_88,41427_99,41446_80,41452_8,41453_84,41460_79,41471_32,41476_26,41479_6,41481_16,41484_133,41490_110,41502_59,41509_125,41520_94,41521_88,41525_36,41531_60,41538_27,41550_111,41552_79,41553_14,41564_17,41571_9,41573_91,41574_19,41579_22,41620_49,41626_79,41636_66,41638_54,41639_119,41646_68,41652_87,41661_104,41668_25,41674_51,41675_100,41681_123,41686_18,41687_18,41690_92,41692_27,41698_27,41710_118,41721_19,41732_72,41736_118,41758_70,41759_124,41760_131,41761_43,41764_42,41772_54,41779_18,41786_119,41787_59,41790_53,41793_8,41801_65,41803_119,41808_126,41833_77,41835_41,41844_96,41849_34,41853_83,41863_77,41865_101,41868_50,41873_96,41878_114,41885_103,41889_35,41892_12,41896_85,41901_50,41914_21,41920_133,41929_73,41931_99,41936_113,41945_5,41949_9,41952_36,41953_86,41957_77,41959_80,41967_5,41969_83,41974_81,41985_12,41989_33,42007_112,42008_106,42027_135,42030_112,42041_62,42047_124,42056_103,42066_17,42073_76,42076_23,42087_12,42097_48,42111_23,42112_12,42113_46,42114_124,42125_135,42126_52,42131_139,42134_118,42144_66,42145_46,42150_78,42151_114,42155_59,42167_24,42191_48,42193_87,42195_33,42210_53,42219_25,42226_62,42229_82,42231_67,42232_56,42234_65,42236_34,42238_113,42246_88,42257_12,42263_8,42272_88,42280_93,42286_99,42287_57,42291_24,42303_55,42311_7,42312_24,42317_37,42319_73,42320_24,42329_9,42332_47,42351_106,42356_30,42359_38,42361_57,42366_27,42377_50,42378_58,42385_130,42392_31,42407_68,42417_74,42439_118,42443_115,42445_34,42458_129,42474_125,42479_12,42480_71,42488_21,42493_111,42498_97,42504_92,42516_32,42517_78,42526_45,42531_136,42536_30,42539_16,42549_48,42565_26,42567_72,42568_59,42571_28,42590_123,42593_24,42595_24,42596_20,42599_130,42616_22,42617_107,42627_120,42630_6,42634_13,42636_20,42638_45,42641_56,42645_50,42649_114,42650_80,42661_121,42672_20,42675_15,42681_100,42683_66,42686_126,42704_69,42705_11,42706_57,42708_94,42710_94,42717_85,42727_70,42738_60,42744_60,42758_77,42771_99,42776_94,42788_56,42797_74,42800_48,42825_87,42827_89,42828_42,42832_90,42844_20,42847_88,42848_96,42850_59,42853_74,42860_39,42867_102,42880_34,42883_50,42901_126,42911_87,42940_11,42941_103,42950_107,42953_61,42971_99,42974_25,42986_45,42991_69,42998_56,43009_99,43014_38,43021_26,43023_83,43028_121,43035_101,43042_16,43045_93,43047_41,43052_114,43061_16,43064_112,43070_21,43073_64,43078_70,43080_99,43107_116,43108_138,43113_46,43115_41,43122_67,43126_78,43129_24,43151_84,43168_67,43176_75,43180_61,43187_56,43192_100,43195_15,43197_46,43203_82,43204_116,43207_30,43212_40,43213_132,43215_79,43249_48,43256_11,43279_60,43283_61,43285_46,43296_125,43302_74,43307_23,43324_64,43325_113,43337_118,43340_60,43344_18,43347_44,43367_79,43371_51,43377_8,43385_90,43393_32,43413_107,43414_100,43420_7,43422_97,43425_68,43428_48,43433_30,43446_95,43458_69,43459_24,43461_16,43472_88,43489_95,43490_12,43518_57,43524_128,43540_89,43553_66,43570_68,43578_70,43579_120,43587_67,43606_29,43615_111,43618_101,43621_145,43633_111,43642_130,43653_92,43687_13,43690_125,43692_20,43699_105,43707_124,43708_18,43717_136,43726_56,43729_93,43731_45,43733_8,43748_20,43749_15,43750_68,43751_83,43752_104,43761_132,43770_127,43771_114,43775_57,43777_26,43781_24,43801_131,43812_44,43821_86,43834_51,43852_27,43854_86,43867_22,43879_69,43880_116,43881_99,43888_120,43898_141,43901_143,43912_82,43927_63,43931_111,43936_5,43938_69,43943_103,43958_132,43961_97,43962_15,43964_94,43967_80,43968_21,44001_57,44002_144,44003_123,44010_29,44012_91,44023_100,44024_70,44025_128,44026_111,44033_67,44037_37,44039_41,44047_74,44055_18,44057_51,44064_105,44069_80,44079_30,44089_89,44122_117,44123_51,44130_13,44141_124,44142_50,44145_40,44154_63,44158_136,44165_7,44181_19,44184_17,44189_82,44197_84,44200_74,44202_26,44210_62,44214_71,44217_72,44224_126,44231_60,44242_103,44243_17,44246_26,44255_100,44257_35,44269_113,44273_23,44293_51,44295_75,44298_63,44301_99,44305_133,44327_76,44330_60,44346_46,44355_13,44362_51,44373_51,44381_36,44383_12,44393_95,44394_13,44414_25,44435_29,44444_19,44464_45,44465_92,44468_61,44470_78,44487_27,44499_87,44516_33,44519_27,44524_78,44525_107,44530_76,44540_51,44541_33,44561_58,44572_42,44577_124,44584_16,44587_106,44595_52,44631_50,44632_37,44657_87,44663_42,44670_132,44692_36,44694_31,44712_96,44716_55,44720_13,44734_104,44738_24,44741_24,44742_79,44744_21,44748_15,44752_67,44762_131,44765_53,44766_100,44774_102,44778_89,44789_50,44798_40,44828_21,44830_93,44835_131,44837_134,44839_117,44846_110,44867_19,44880_26,44881_8,44889_20,44890_7,44894_84,44898_90,44907_33,44926_71,44927_97,44932_125,44943_14,44945_17,44950_19,44957_15,44996_86,45001_52,45002_70,45015_95,45026_21,45028_25,45040_124,45059_31,45064_123,45070_33,45074_133,45077_108,45083_46,45086_56,45090_30,45100_27,45104_50,45128_79,45136_46,45138_88,45139_70,45148_72,45157_77,45158_87,45165_57,45167_86,45173_39,45182_86,45195_113,45210_15,45221_138,45239_53,45246_12,45248_16,45257_105,45258_133,45263_21,45272_107,45288_23,45302_5,45309_10,45314_35,45319_102,45325_68,45334_118,45335_63,45360_84,45363_77,45370_57,45396_25,45416_51,45442_56,45462_18,45472_65,45477_72,45512_68,45531_37,45535_26,45537_68,45541_77,45551_18,45599_34,45628_34,45636_43,45639_70,45642_18,45652_77,45655_118,45659_133,45687_37,45692_112,45701_97,45703_47,45723_107,45727_91,45728_32,45731_87,45742_28,45744_20,45745_54,45746_131,45747_63,45770_88,45774_45,45781_36,45797_108,45809_102,45810_13,45847_125,45878_13,45881_126,45890_85,45900_93,45901_84,45905_61,45934_115,45953_16,45955_74,45967_44,45969_101,45986_71,46002_26,46014_118,46027_68,46028_105,46037_30,46042_63,46065_61,46079_7,46094_17,46101_59,46105_6,46108_110,46144_52,46148_136,46168_70,46170_59,46178_15,46191_103,46213_30,46219_50,46223_117,46232_81,46242_98,46262_54,46268_97,46277_134,46290_50,46319_143,46326_104,46327_109,46328_102,46359_56,46361_32,46371_32,46374_122,46380_79,46382_86,46386_59,46394_74,46396_134,46401_115,46418_30,46423_5,46427_87,46449_128,46454_64,46472_79,46476_54,46480_13,46500_53,46502_87,46507_5,46508_12,46522_43,46524_34,46531_49,46554_27,46557_35,46558_50,46561_118,46563_113,46567_27,46570_98,46573_108,46592_43,46607_107,46614_84,46618_37,46626_119,46627_74,46650_25,46662_16,46665_13,46686_74,46692_24,46699_124,46701_60,46712_22,46713_6,46722_126,46726_89,46727_136,46728_49,46730_59,46741_89,46753_11,46778_32,46780_125,46795_33,46796_99,46799_38,46809_108,46824_63,46832_11,46839_121,46841_82,46865_78,46878_106,46880_75,46889_98,46897_104,46898_110,46903_80,46906_64,46909_66,46910_50,46911_59,46914_42,46928_83,46949_95,46954_106,46969_40,46981_99,46991_37,47006_104,47013_116,47019_28,47022_68,47028_103,47041_38,47046_81,47082_68,47085_107,47107_61,47133_102,47169_30,47174_18,47192_86,47302_132,47390_85,47396_109,47517_41,47525_42,47547_11,47582_32,47648_27,47651_117,47652_80,47684_88,47710_135,47731_52,47737_137,47742_92,47849_103,47913_62,47949_116,48038_9,48048_109,48061_41,48114_10,48165_108,48190_42,48381_81,48409_36,48455_106,48541_90,48544_10,48638_39,48644_64,48666_16,48668_73,48738_134,48847_39,48848_114,49072_128,49117_60,49122_126,49132_116,49203_98,49210_65,49223_82,49265_29,49285_135,49335_35,49392_109,49509_7,49657_21,49700_18,49842_95,49924_78,50081_10,50099_113,50124_36,50185_61,50320_61,50417_113,50421_74,50458_23,50472_13,50573_37,50653_24,50657_40,50688_46,50756_50,50758_121,50991_30,51004_70,51100_95,51107_118,51208_57,51269_13,51559_120,51777_52,51873_110,51880_93,51890_74,51920_51,51934_18,51954_52,51971_135,52042_121,52078_15,52119_73,52141_28,52210_73,52230_26,52235_72,52270_13,52279_133,52294_19,52309_64,52403_111,52517_111,52528_50,52592_57,52645_6,52662_39,52685_99,52714_49,52730_63,52745_113,52784_41,52889_54,52890_16,52897_35,53057_62,53175_122,53193_8,53225_17,53235_16,53276_56,53350_63,53446_118,53620_42,53631_101,53659_31,53751_39,53864_112,53876_130,53889_122,53893_29,53917_107,54017_22,54055_52,54139_114,54269_131,54288_36,54305_17,54348_7,54400_68,54433_72,54443_48,54473_62,54502_95,54544_76,54596_47,54686_119,54781_34,54851_116,54887_47,54994_100,55120_23,55266_96,55439_52,55578_79,55784_113,55837_22,55861_16,55920_80,55969_106,55983_28,56000_86,56063_45,56066_6,56082_46,56204_71,56245_72,56302_92,56315_9,56336_65,56426_37,56494_46,56499_92,56520_52,56534_73,56578_33,56587_44,56607_29,56626_76,56751_76,56758_66,56764_75,56784_8,56852_53,56926_58,56933_135,57022_60,57027_35,57090_26,57205_9,57466_8,57553_81,57589_76,57648_42,57692_102,57775_90,57835_107,57848_29,57983_42,58004_30,58023_23,58058_128,58079_45,58136_113,58245_54,58344_12,58389_64,58455_66,58474_15,58590_110,58643_52,58665_20,58723_114,58726_38,58793_5,58924_128,58971_14,59003_56,59172_102,59268_137,59321_98,59332_32,59345_25,59444_29,59458_65,59525_65,59540_35,59586_51,59608_9,59610_22,59620_15,59663_27,59668_18,60039_70,60097_16,60177_97,60208_114,60221_108,60400_40,60596_97,60698_36,61155_119,61308_22,61418_24,61873_22,62066_71,62174_44,62295_109,62636_43,62673_114,62691_11,62963_112,63015_81,63189_12,63521_16,63879_95,64050_19,64213_61,64348_13,64499_64,64709_47,64909_43,65373_126,66243_22,67425_96,68651_18,70486_58,70539_96,72352_107,74332_32,81890_28,85243_111,85325_44,87477_103,111607_33,112769_48,113143_134,115595_48,117007_34,120878_29,127672_47,127774_98,128434_117,128496_38,129214_63,135656_25,136097_87,136208_114,136356_57,136410_20,141578_35,145520_9,145784_121,146161_74,147899_37,148477_90,149079_24,150357_128,150468_58,151818_77,151857_33,153368_56,153792_112,154578_101,157080_62,157155_41,157392_104,157425_26,157453_46,157656_121,157764_20,158023_114,158260_46,158305_51,158603_76,159164_14,159237_107,159400_123,159600_135,159654_11,159770_63,160053_38,160086_80,160101_22,160397_49,160571_34,160822_104,161216_60,161440_27,161450_27,163291_81,163306_137,163443_22,163477_23,163695_114,163958_69,164004_15,164051_128,164249_136,165106_79,165982_101,166708_113,167239_111,167615_109,168237_128,168358_38,168445_26,168588_58,169059_124,169329_138,169344_12,169535_64,170056_96,170072_120,170249_22,170388_126,170495_51,170757_47,170935_37,171102_59,171137_124,171336_15,171493_48,171933_64,172010_83,172281_88,172447_52,172792_79,173352_145,173433_83,174360_83,176990_5,178981_43,180343_139,180361_64,181090_95,181233_81,181276_18,181353_59,181523_94,181528_125,181579_128,181595_72,182181_9,182608_11,183236_86,184517_60,185483_84,185674_109,185688_136,185886_51,185887_78,185894_104,186401_122,186623_7,186687_33,186705_6,187043_124,187073_135,187240_80,187750_116,187994_129,190401_30,193721_54,197338_7
pop
1-I6_AACT,	0101	0202	0303	0103	0204	0103	0203	0101	0404	0102	0202	0304	0303	0204	0101	0101	0404	0202	0202	0204	0203	0404	0102	0303	0404	0102	0303	0404	0303	0101	0202	0103	0404	0103	0104	0103	0202	0202	0303	0202	0404	0204	0103	0202	0303	0204	0404	0203	0103	0204	0303	0404	0304	0303	0304	0404	0202	0203	0303	0101	0204	0202	0303	0204	0304	0303	0102	0404	0101	0404	0102	0202	0103	0202	0202	0101	0101	0000	0404	0101	0204	0203	0304	0202	0102	0303	0202	0204	0203	0303	0101	0202	0204	0101	0103	0103	0404	0404	0101	0103	0101	0101	0103	0104	0101	0203	0202	0304	0202	0101	0202	0104	0204	0202	0304	0203	0202	0404	0103	0303	0404	0204	0103	0404	0101	0303	0404	0101	0102	0103	0404	0204	0404	0104	0203	0202	0404	0202	0404	0303	0303	0202	0103	0202	0404	0404	0202	0104	0303	0204	0404	0202	0202	0303	0202	0303	0303	0104	0303	0202	0204	0404	0101	0101	0202	0304	0404	0101	0202	0204	0404	0404	0202	0204	0303	0303	0404	0202	0303	0204	0204	0304	0404	0404	0101	0303	0204	0101	0101	0303	0104	0404	0404	0204	0202	0101	0202	0101	0404	0404	0404	0303	0303	0303	0101	0404	0202	0404	0303	0101	0404	0101	0202	0101	0202	0202	0303	0303	0202	0303	0404	0101	0303	0303	0303	0404	0103	0202	0101	0202	0202	0101	0202	0103	0404	0304	0101	0303	0202	0303	0204	0404	0101	0404	0303	0303	0202	0202	0303	0404	0404	0101	0102	0202	0303	0303	0303	0101	0202	0303	0202	0404	0303	0303	0404	0101	0202	0404	0303	0203	0404	0404	0101	0202	0202	0204	0101	0101	0202	0103	0404	0303	0404	0303	0404	0202	0101	0303	0303	0404	0404	0303	0404	0404	0404	0303	0202	0101	0202	0101	0404	0303	0202	0404	0101	0303	0202	0303	0101	0303	0404	0303	0303	0104	0103	0101	0102	0303	0404	0202	0304	0303	0101	0303	0101	0303	0101	0101	0202	0101	0202	0404	0202	0104	0404	0303	0204	0101	0303	0303	0303	0101	0303	0204	0202	0404	0202	0204	0303	0202	0303	0303	0202	0404	0103	0303	0101	0303	0404	0202	0303	0404	0101	0404	0101	0202	0303	0404	0202	0404	0303	0303	0303	0303	0404	0202	0101	0101	0202	0303	0404	0202	0303	0303	0101	0202	0101	0303	0202	0101	0303	0404	0101	0303	0303	0303	0101	0101	0303	0203	0101	0202	0303	0203	0303	0404	0303	0303	0202	0202	0404	0303	0303	0303	0202	0303	0101	0204	0101	0204	0103	0404	0101	0303	0202	0101	0103	0202	0303	0404	0202	0102	0404	0303	0404	0404	0404	0103	0303	0203	0101	0101	0303	0202	0103	0303	0303	0202	0202	0204	0202	0202	0102	0303	0404	0303	0404	0202	0101	0404	0404	0404	0101	0202	0404	0202	0202	0101	0303	0303	0203	0404	0101	0202	0303	0101	0303	0202	0404	0303	0304	0404	0303	0404	0101	0303	0203	0202	0303	0202	0204	0203	0303	0303	0101	0101	0101	0304	0303	0204	0202	0404	0202	0304	0202	0101	0404	0202	0404	0404	0304	0101	0303	0404	0101	0404	0103	0304	0202	0104	0202	0303	0202	0202	0303	0202	0404	0202	0101	0101	0202	0101	0103	0103	0303	0303	0404	0202	0303	0303	0203	0101	0404	0303	0101	0202	0303	0101	0303	0101	0303	0303	0303	0303	0303	0101	0303	0404	0101	0303	0303	0404	0202	0303	0202	0404	0303	0101	0103	0303	0103	0202	0202	0101	0202	0102	0202	0202	0202	0303	0303	0404	0204	0404	0101	0101	0203	0101	0303	0404	0202	0101	0202	0303	0101	0202	0101	0101	0404	0101	0202	0101	0303	0303	0101	0303	0204	0101	0404	0303	0404	0303	0102	0202	0303	0202	0101	0303	0202	0101	0303	0000	0204	0404	0202	0101	0404	0204	0404	0202	0202	0404	0101	0101	0202	0303	0303	0303	0404	0202	0202	0101	0101	0103	0404	0204	0404	0404	0101	0202	0101	0101	0404	0404	0204	0202	0303	0101	0303	0303	0303	0202	0404	0404	0202	0303	0303	0404	0202	0303	0202	0202	0202	0101	0103	0303	0101	0204	0303	0204	0103	0303	0204	0404	0404	0204	0204	0304	0102	0101	0404	0404	0404	0303	0303	0303	0202	0404	0404	0404	0101	0303	0404	0101	0202	0303	0303	0404	0303	0404	0202	0202	0202	0303	0404	0303	0202	0304	0404	0303	0202	0104	0204	0202	0101	0101	0202	0202	0202	0202	0101	0404	0202	0101	0102	0101	0404	0404	0303	0204	0202	0404	0202	0303	0303	0303	0101	0304	0303	0202	0202	0303	0202	0202	0102	0102	0303	0303	0303	0104	0303	0103	0404	0101	0101	0103	0303	0202	0303	0202	0101	0202	0101	0101	0202	0202	0404	0404	0404	0101	0101	0101	0202	0101	0304	0303	0101	0404	0101	0202	0101	0404	0103	0303	0101	0104	0404	0202	0101	0404	0404	0303	0404	0404	0303	0104	0404	0202	0202	0101	0404	0404	0303	0303	0103	0303	0202	0202	0404	0101	0303	0404	0304	0101	0103	0404	0303	0202	0202	0101	0202	0404	0404	0202	0303	0101	0202	0203	0303	0202	0204	0101	0202	0101	0303	0303	0202	0404	0404	0404	0404	0202	0101	0101	0103	0303	0101	0404	0303	0303	0303	0101	0101	0303	0101	0202	0101	0202	0303	0101	0204	0404	0303	0202	0404	0303	0404	0202	0202	0101	0303	0103	0202	0303	0202	0303	0202	0404	0303	0103	0303	0404	0404	0404	0202	0303	0404	0303	0404	0404	0204	0202	0303	0202	0202	0202	0303	0204	0202	0101	0404	0202	0202	0202	0101	0303	0303	0101	0204	0202	0204	0303	0202	0303	0404	0303	0404	0102	0202	0204	0101	0101	0101	0404	0101	0303	0101	0103	0104	0202	0404	0202	0303	0103	0202	0303	0404	0101	0303	0202	0303	0303	0202	0404	0202	0101	0303	0103	0101	0202	0202	0101	0101	0101	0202	0202	0101	0202	0202	0303	0404	0303	0404	0303	0202	0103	0202	0101	0303	0303	0404	0202	0304	0202	0102	0202	0101	0303	0303	0101	0404	0202	0101	0101	0202	0303	0202	0202	0204	0404	0101	0303	0304	0404	0101	0303	0101	0404	0202	0102	0202	0202	0404	0303	0404	0202	0204	0404	0101	0101	0303	0404	0404	0303	0202	0103	0101	0101	0202	0404	0202	0303	0303	0202	0202	0202	0202	0202	0202	0103	0303	0202	0202	0303	0202	0303	0104	0303	0204	0404	0202	0202	0101	0101	0202	0404	0202	0202	0204	0101	0303	0202	0202	0101	0303	0101	0202	0103	0204	0303	0101	0202	0404	0102	0303	0303	0202	0101	0103	0404	0202	0404	0204	0303	0304	0101	0101	0404	0404	0101	0102	0304	0202	0101	0303	0404	0303	0101	0404	0104	0303	0203	0404	0202	0202	0202	0202	0103	0304	0202	0202	0404	0101	0101	0303	0101	0204	0404	0103	0404	0101	0101	0404	0404	0202	0202	0000	0404	0101	0202	0303	0101	0101	0404	0303	0101	0101	0303	0202	0404	0101	0202	0404	0303	0101	0404	0303	0303	0101	0202	0303	0202	0404	0101	0303	0101	0102	0101	0303	0202	0101	0203	0204	0303	0303	0101	0303	0202	0202	0203	0202	0202	0304	0303	0303	0404	0303	0202	0202	0303	0303	0202	0101	0303	0101	0303	0303	0304	0404	0303	0303	0404	0303	0404	0101	0303	0303	0404	0303	0303	0101	0202	0101	0404	0101	0202	0303	0202	0303	0101	0303	0303	0404	0404	0404	0202	0202	0404	0404	0101	0202	0303	0101	0202	0103	0303	0303	0404	0303	0404	0303	0303	0202	0101	0404	0103	0303	0303	0404	0202	0303	0203	0303	0404	0303	0101	0303	0404	0404	0202	0101	0303	0404	0202	0103	0404	0101	0202	0303	0404	0303	0404	0303	0103	0202	0101	0101	0202	0404	0202	0101	0202	0404	0404	0404	0202	0404	0202	0303	0303	0303	0204	0202	0303	0304	0202	0404	0202	0204	0303	0102	0303	0303	0303	0404	0404	0303	0203	0101	0202	0202	0101	0103	0303	0202	0404	0303	0103	0101	0102	0204	0101	0202	0404	0404	0104	0202	0202	0202	0101	0404	0202	0404	0203	0104	0202	0202	0202	0101	0202	0303	0404	0304	0101	0404	0202	0202	0103	0202	0303	0202	0202	0202	0202	0202	0202	0303	0303	0202	0101	0303	0202	0202	0202	0303	0303	0303	0101	0303	0202	0204	0204	0303	0303	0103	0103	0303	0303	0404	0304	0404	0203	0404	0303	0103	0204	0202	0202	0202	0303	0404	0102	0404	0202	0101	0204	0404	0202	0404	0101	0404	0000	0303	0404	0303	0101	0101	0202	0404	0303	0404	0303	0303	0404	0101	0404	0102	0404	0204	0103	0404	0404	0303	0101	0202	0101	0202	0303	0101	0404	0404	0103	0303	0101	0101	0404	0404	0404	0101	0202	0404	0303	0101	0404	0202	0202	0202	0303	0404	0303	0101	0303	0303	0202	0202	0204	0102	0303	0101	0202	0203	0204	0202	0101	0202	0202	0202	0202	0101	0101	0303	0202	0404	0101	0404	0303	0202	0404	0101	0304	0204	0101	0101	0303	0202	0404	0202	0202	0101	0404	0101	0303	0304	0303	0303	0303	0101	0404	0303	0103	0101	0202	0202	0101	0404	0202	0104	0202	0404	0101	0102	0303	0404	0101	0303	0202	0101	0202	0303	0202	0204	0404	0303	0404	0202	0202	0101	0304	0202	0101	0202	0303	0101	0103	0404	0101	0203	0101	0404	0404	0101	0303	0101	0303	0101	0202	0303	0303	0303	0202	0303	0202	0404	0202	0101	0101	0404	0202	0202	0303	0404	0202	0102	0404	0101	0101	0101	0404	0404	0204	0101	0101	0303	0202	0202	0404	0202	0303	0204	0104	0202	0303	0304	0303	0202	0303	0404	0203	0303	0202	0203	0303	0101	0101	0404	0202	0101	0303	0101	0101	0101	0303	0202	0202	0303	0101	0404	0104	0103	0303	0404	0303	0103	0404	0303	0102	0202	0101	0404	0304	0101	0404	0101	0101	0303	0303	0404	0304	0000	0303	0304	0303	0404	0202	0101	0204	0102	0404	0202	0202	0303	0202	0303	0101	0404	0202	0104	0404	0104	0202	0404	0102	0303	0202	0202	0404	0303	0304	0404	0404	0404	0203	0303	0202	0303	0303	0202	0101	0404	0202	0203	0303	0303	0101	0000	0202	0404	0303	0303	0101	0104	0204	0303	0303	0303	0303	0102	0303	0202	0303	0404	0101	0101	0202	0101	0202	0303	0202	0303	0303	0303	0101	0101	0202	0101	0204	0204	0202	0101	0202	0404	0202	0304	0202	0203	0101	0102	0202	0303	0304	0404	0404	0404	0304	0000	0404	0202	0404	0101	0101	0102	0202	0101	0202	0303	0202	0303	0404	0202	0204	0101	0202	0202	0404	0202	0303	0404	0303	0404	0202	0303	0101	0404	0101	0202	0303	0203	0103	0101	0303	0101	0202	0101	0101	0404	0404	0304	0102	0303	0104	0101	0303	0101	0102	0404	0202	0204	0404	0101	0101	0202	0202	0204	0202	0404	0304	0202	0303	0202	0304	0101	0304	0101	0101	0303	0103	0202	0101	0404	0202	0202	0101	0303	0104	0101	0303	0303	0404	0202	0404	0101	0204	0303	0203	0303	0101	0303	0303	0303	0101	0303	0202	0202	0303	0304	0101	0404	0303	0303	0202	0303	0303	0101	0101	0404	0104	0303	0404	0404	0202	0304	0303	0404	0000	0404	0404	0202	0101	0202	0404	0202	0303	0202	0303	0103	0303	0303	0202	0404	0202	0404	0202	0101	0202	0101	0101	0303	0303	0404	0101	0304	0404	0304	0101	0303	0303	0103	0101	0303	0101	0303	0101	0202	0101	0303	0404	0404	0202	0202	0104	0303	0404	0303	0303	0202	0101	0204	0303	0101	0202	0101	0303	0303	0303	0202	0204	0202	0202	0101	0303	0202	0404	0202	0202	0303	0303	0303	0202	0000	0202	0202	0404	0202	0202	0202	0404	0103	0404	0202	0204	0202	0303	0101	0404	0101	0303	0404	0303	0202	0303	0202	0203	0303	0303	0303	0303	0404	0204	0303	0204	0101	0202	0202	0404	0202	0303	0404	0303	0303	0202	0103	0202	0303	0404	0202	0202	0404	0202	0404	0202	0202	0101	0202	0303	0303	0101	0202	0202	0101	0202	0101	0303	0303	0303	0303	0202	0104	0101	0202	0101	0303	0101	0303	0101	0303	0404	0404	0202	0404	0304	0101	0404	0101	0101	0404	0404	0101	0303	0303	0404	0202	0404	0202	0202	0202	0303	0404	0404	0101	0101	0404	0101	0303	0404	0404	0202	0404	0303	0303	0404	0101	0303	0101	0202	0404	0404	0202	0204	0202	0202	0101	0202	0202	0202	0202	0303	0404	0404	0202	0203	0202	0303	0404	0303	0101	0303	0101	0303	0303	0303	0202	0202	0404	0202	0202	0303	0202	0101	0404	0303	0101	0101	0101	0202	0101	0303	0202	0303	0404	0103	0404	0101	0304	0303	0202	0202	0404	0303	0202	0303	0202	0404	0303	0303	0202	0202	0202	0404	0101	0000	0303	0404	0203	0404	0202	0202	0303	0404	0101	0303	0303	0202	0303	0303	0202	0101	0101	0101	0202	0404	0303	0303	0101	0303	0303	0202	0303	0101	0404	0202	0404	0404	0404	0404	0404	0303	0202	0404	0101	0303	0101	0404	0202	0202	0101	0202	0303	0303	0101	0202	0404	0202	0303	0101	0102	0202	0202	0202	0202	0404	0404	0303	0101	0404	0404	0202	0404	0202	0202	0101	0202	0404	0303	0202	0303	0204	0202	0303	0303	0303	0202	0203	0101	0303	0202	0202	0202	0202	0404	0202	0404	0404	0202	0101	0101	0303	0303	0101	0303	0202	0202	0202	0404	0404	0404	0303	0303	0202	0202	0404	0404	0204	0101	0101	0303	0202	0101	0202	0404	0303	0101	0101	0101	0101	0404	0303	0202	0101	0303	0404	0303	0303	0202	0101	0203	0101	0101	0404	0303	0202	0101	0303	0303	0101	0102	0202	0303	0404	0101	0202	0404	0202	0101	0202	0000	0303	0202	0404	0303	0303	0103	0202	0303	0303	0303	0202	0202	0303	0303	0000	0303	0204	0303	0101	0404	0102	0202	0202	0303	0202	0101	0102	0101	0303	0202	0101	0202	0202	0202	0101	0202	0101	0202	0404	0404	0101	0101	0101	0404	0202	0101	0202	0404	0304	0404	0203	0202	0303	0303	0101	0101	0202	0202	0202	0202	0202	0202	0303	0202	0303	0202	0202	0303	0404	0404	0404	0202	0101	0204	0404	0103	0404	0404	0101	0202	0303	0101	0101	0303	0303	0202	0202	0404	0303	0202	0102	0101	0404	0404	0404	0404	0202	0303	0202	0303	0202	0202	0204	0303	0101	0404	0404	0101	0101	0202	0404	0202	0303	0303	0303	0404	0202	0404	0202	0404	0404	0303	0404	0202	0303	0202	0404	0202	0000	0202	0202	0101	0204	0404	0303	0101	0303	0102	0101	0404	0202	0303	0303	0202	0101	0404	0404	0303	0101	0204	0202	0404	0202	0101	0303	0202	0101	0303	0303	0202	0202	0202	0202	0202	0303	0404	0303	0101	0103	0202	0101	0101	0303	0304	0404	0404	0202	0303	0103	0202	0303	0303	0202	0303	0104	0303	0404	0304	0404	0204	0202	0404	0202	0303	0404	0203	0101	0202	0404	0101	0204	0303	0202	0404	0303	0303	0204	0202	0404	0303	0101	0404	0202	0404	0304	0202	0202	0202	0303	0202	0303	0101	0101	0103	0204	0303	0202	0404	0404	0101	0101	0202	0303	0404	0303	0202	0101	0404	0103	0303	0202	0202	0404	0103	0101	0404	0303	0404	0202	0303	0101	0101	0202	0404	0304	0101	0304	0101	0404	0404	0101	0101	0103	0101	0101	0202	0000	0101	0202	0404	0202	0404	0404	0404	0202	0404	0404	0202	0202	0202	0303	0404	0303	0203	0303	0303	0404	0101	0303	0202	0101	0303	0303	0202	0202	0303	0303	0101	0101	0303	0404	0202	0202	0101	0404	0203	0303	0101	0404	0202	0303	0204	0404	0404	0101	0404	0404	0103	0404	0303	0404	0202	0101	0404	0303	0303	0404	0202	0303	0101	0404	0202	0303	0303	0303	0404	0101	0202	0101	0303	0101	0101	0202	0202	0204	0404	0303	0303	0404	0103	0101	0101	0404	0101	0203	0303	0203	0303	0303	0202	0303	0202	0404	0202	0202	0303	0202	0303	0303	0102	0303	0404	0404	0303	0303	0101	0404	0202	0303	0404	0204	0303	0404	0303	0101	0404	0101	0202	0101	0202	0202	0101	0202	0202	0101	0404	0303	0404	0404	0303	0202	0404	0103	0103	0404	0404	0202	0404	0202	0303	0404	0303	0204	0404	0303	0303	0404	0103	0404	0104	0101	0101	0303	0404	0202	0103	0404	0404	0303	0404	0303	0202	0101	0203	0203	0303	0202	0103	0204	0303	0303	0303	0303	0202	0202	0101	0202	0303	0101	0202	0101	0203	0101	0202	0202	0404	0101	0102	0404	0404	0404	0304	0404	0101	0404	0202	0202	0303	0101	0404	0303	0404	0101	0202	0103	0404	0404	0101	0101	0404	0404	0303	0404	0101	0303	0404	0202	0303	0204	0202	0303	0204	0202	0404	0202	0303	0303	0404	0303	0202	0204	0303	0303	0202	0404	0303	0000	0404	0202	0404	0202	0303	0404	0303	0303	0101	0101	0202	0404	0202	0404	0202	0404	0101	0103	0404	0202	0303	0303	0103	0103	0303	0103	0101	0303	0101	0202	0101	0101	0103	0101	0202	0303	0202	0303	0303	0303	0101	0404	0404	0101	0303	0303	0303	0202	0303	0202	0101	0203	0103	0202	0303	0202	0103	0202	0404	0101	0202	0202	0203	0202	0304	0103	0404	0202	0103	0104	0304	0404	0303	0303	0303	0303	0404	0103	0103	0404	0204	0202	0101	0101	0202	0202	0303	0404	0101	0202	0101	0202	0203	0102	0204	0202	0404	0404	0202	0202	0204	0202	0303	0202	0404	0404	0101	0101	0303	0202	0304	0000	0303	0202	0202	0202	0404	0303	0303	0303	0202	0101	0202	0404	0404	0404	0304	0303	0303	0303	0404	0202	0202	0202	0101	0303	0202	0303	0404	0103	0303	0101	0202	0404	0303	0404	0303	0404	0404	0101	0203	0303	0202	0202	0103	0303	0202	0202	0101	0404	0103	0102	0202	0303	0202	0101	0204	0202	0202	0103	0404	0202	0202	0404	0404	0404	0404	0101	0303	0303	0404	0303	0202	0101	0404	0202	0303	0404	0404	0101	0102	0204	0303	0404	0303	0303	0303	0204	0101	0101	0204	0103	0404	0404	0204	0101	0303	0202	0303	0101	0404	0202	0101	0202	0404	0303	0101	0404	0101	0303	0303	0202	0404	0101	0303	0101	0304	0204	0202	0101	0202	0404	0404	0303	0303	0202	0102	0202	0101	0303	0101	0202	0202	0101	0202	0404	0202	0304	0404	0303	0203	0202	0203	0101	0101	0303	0404	0202	0303	0202	0202	0101	0101	0303	0404	0303	0404	0000	0303	0404	0101	0202	0101	0202	0404	0303	0101	0104	0303	0203	0202	0404	0202	0202	0101	0303	0204	0303	0202	0404	0202	0202	0204	0303	0303	0303	0404	0303	0303	0101	0202	0101	0404	0404	0404	0202	0404	0202	0404	0203	0204	0101	0303	0404	0304	0303	0202	0101	0303	0303	0404	0404	0404	0101	0101	0202	0303	0204	0101	0202	0202	0304	0202	0202	0303	0202	0202	0202	0202	0202	0303	0303	0303	0202	0104	0202	0101	0303	0303	0303	0202	0101	0303	0404	0404	0202	0101	0103	0404	0303	0202	0303	0303	0303	0404	0404	0101	0203	0404	0404	0101	0202	0101	0101	0101	0103	0303	0404	0101	0202	0303	0303	0404	0202	0404	0304	0103	0202	0202	0203	0202	0101	0202	0101	0202	0101	0104	0202	0101	0101	0404	0404	0202	0204	0404	0404	0202	0303	0202	0101	0202	0303	0202	0202	0202	0404	0303	0304	0202	0101	0303	0202	0303	0101	0303	0101	0101	0404	0101	0202	0303	0101	0404	0202	0202	0303	0404	0404	0101	0204	0303	0303	0202	0303	0204	0101	0202	0202	0404	0101	0202	0404	0303	0404	0202	0101	0202	0101	0303	0101	0303	0101	0404	0404	0404	0303	0202	0202	0303	0204	0304	0303	0303	0103	0101	0203	0404	0101	0202	0202	0303	0404	0101	0101	0204	0303	0303	0303	0101	0104	0404	0202	0204	0404	0202	0104	0404	0203	0404	0303	0202	0101	0101	0202	0101	0204	0101	0303	0303	0203	0303	0303	0303	0404	0202	0202	0303	0104	0202	0303	0101	0404	0202	0303	0202	0202	0202	0303	0101	0404	0202	0404	0404	0404	0202	0101	0404	0202	0303	0101	0404	0202	0303	0202	0104	0303	0404	0404	0404	0101	0202	0303	0101	0202	0404	0404	0404	0101	0202	0404	0303	0101	0303	0303	0404	0202	0404	0101	0404	0404	0303	0101	0303	0202	0404	0104	0303	0404	0102	0303	0202	0202	0101	0202	0101	0303	0202	0303	0202	0101	0102	0303	0404	0202	0202	0202	0303	0303	0303	0202	0101	0303	0101	0101	0404	0404	0404	0404	0404	0404	0202	0202	0101	0202	0404	0404	0303	0202	0303	0304	0101	0303	0202	0101	0303	0204	0101	0404	0101	0101	0404	0303	0104	0303	0101	0101	0303	0303	0101	0404	0404	0202	0202	0404	0202	0202	0404	0101	0202	0404	0404	0102	0202	0101	0202	0202	0202	0404	0303	0303	0101	0202	0202	0101	0202	0303	0101	0202	0202	0101	0303	0303	0202	0404	0202	0202	0303	0303	0404	0404	0202	0303	0202	0303	0202	0404	0303	0102	0104	0404	0404	0404	0404	0101	0303	0101	0202	0303	0303	0303	0303	0404	0303	0101	0303	0303	0000	0303	0101	0101	0404	0202	0202	0202	0202	0202	0303	0204	0101	0303	0202	0202	0404	0101	0101	0202	0202	0303	0404	0303	0101	0101	0404	0404	0404	0101	0202	0303	0303	0101	0101	0303	0303	0101	0101	0102	0101	0303	0303	0202	0304	0404	0202	0101	0404	0101	0101	0202	0202	0202	0202	0202	0101	0202	0202	0202	0404	0303	0202	0202	0101	0404	0202	0303	0404	0202	0202	0404	0101	0404	0303	0303	0202	0303	0202	0404	0101	0404	0202	0101	0202	0303	0101	0303	0404	0404	0202	0202	0303	0404	0303	0101	0101	0202	0303	0202	0101	0303	0203	0404	0204	0404	0101	0202	0101	0101	0404	0202	0101	0101	0101	0303	0404	0202	0404	0303	0303	0303	0303	0303	0404	0404	0303	0103	0404	0103	0404	0404	0101	0101	0202	0101	0202	0202	0303	0101	0404	0303	0303	0303	0404	0303	0404	0303	0203	0202	0404	0404	0202	0404	0101	0101	0101	0404	0101	0202	0303	0404	0101	0303	0101	0303	0404	0101	0404	0303	0303	0202	0404	0404	0303	0202	0202	0204	0303	0303	0101	0202	0404	0404	0103	0303	0303	0202	0103	0303	0202	0303	0404	0303	0404	0404	0404	0101	0101	0303	0101	0404	0202	0303	0404	0101	0202	0202	0202	0202	0404	0303	0101	0404	0101	0202	0202	0404	0303	0303	0404	0101	0202	0303	0101	0303	0203	0202	0101	0101	0303	0303	0303	0303	0202	0303	0101	0404	0303	0202	0202	0104	0202	0101	0103	0404	0101	0202	0303	0303	0101	0404	0202	0303	0303	0404	0303	0101	0303	0404	0303	0202	0202	0202	0101	0202	0101	0303	0101	0202	0204	0202	0303	0202	0101	0202	0101	0101	0404	0303	0101	0101	0404	0303	0202	0101	0101	0101	0103	0303	0202	0101	0101	0303	0404	0303	0101	0303	0101	0303	0202	0202	0202	0404	0202	0404	0303	0101	0204	0404	0202	0404	0404	0202	0303	0103	0103	0303	0202	0303	0202	0103	0202	0303	0204	0404	0202	0303	0101	0303	0101	0304	0303	0303	0303	0203	0202	0202	0404	0202	0202	0204	0404	0303	0101	0404	0404	0101	0404	0404	0404	0304	0202	0303	0404	0101	0202	0104	0404	0101	0101	0303	0303	0202	0404	0404	0404	0101	0303	0404	0303	0202	0103	0303	0404	0202	0101	0202	0303	0303	0404	0101	0304	0103	0102	0303	0202	0101	0101	0303	0101	0303	0101	0101	0404	0303	0404	0404	0202	0303	0101	0404	0101	0303	0104	0303	0404	0404	0202	0101	0202	0102	0404	0404	0303	0202	0202	0404	0404	0202	0101	0202	0303	0202	0101	0202	0202	0303	0202	0303	0404	0202	0202	0204	0202	0404	0101	0303	0202	0303	0101	0202	0101	0303	0404	0404	0101	0101	0303	0103	0202	0101	0404	0202	0404	0101	0404	0304	0202	0101	0404	0101	0304	0303	0303	0202	0404	0303	0404	0404	0202	0202	0101	0101	0303	0404	0101	0203	0101	0303	0303	0101	0303	0101	0303	0304	0101	0202	0303	0303	0203	0202	0101	0404	0303	0103	0404	0203	0202	0404	0101	0101	0202	0303	0202	0202	0103	0303	0102	0101	0404	0303	0101	0303	0000	0101	0303	0303	0202	0303	0202	0202	0404	0101	0202	0202	0202	0303	0303	0303	0404	0103	0101	0202	0101	0202	0202	0101	0303	0101	0202	0202	0303	0000	0202	0304	0202	0101	0101	0104	0404	0202	0202	0202	0404	0101	0304	0202	0202	0101	0202	0202	0303	0101	0101	0303	0404	0303	0303	0303	0103	0303	0104	0202	0404	0202	0404	0202	0303	0404	0202	0404	0404	0303	0404	0101	0202	0303	0304	0303	0101	0101	0103	0101	0404	0404	0202	0101	0404	0404	0303	0404	0404	0303	0101	0303	0404	0101	0202	0103	0202	0303	0202	0101	0101	0101	0202	0101	0303	0303	0204	0303	0303	0303	0000	0101	0202	0404	0404	0103	0404	0202	0404	0101	0101	0303	0202	0000	0202	0303	0404	0102	0303	0101	0101	0202	0202	0101	0101	0404	0303	0202	0202	0303	0202	0303	0404	0303	0404	0303	0202	0202	0202	0202	0404	0404	0101	0101	0202	0303	0202	0202	0202	0102	0202	0202	0202	0202	0202	0404	0303	0404	0202	0303	0304	0202	0101	0404	0202	0202	0202	0101	0303	0404	0303	0202	0203	0404	0101	0202	0101	0303	0204	0202	0202	0103	0202	0303	0404	0202	0404	0101	0103	0404	0404	0303	0104	0202	0202	0202	0202	0303	0404	0303	0103	0303	0404	0101	0303	0404	0303	0101	0202	0303	0404	0404	0202	0303	0404	0303	0000	0404	0303	0202	0101	0303	0202	0101	0102	0303	0404	0202	0101	0101	0303	0303	0202	0404	0404	0101	0202	0404	0404	0202	0202	0404	0101	0303	0202	0202	0303	0101	0202	0203	0101	0404	0101	0304	0101	0202	0202	0101	0404	0404	0101	0202	0103	0102	0202	0202	0202	0202	0303	0202	0404	0404	0303	0404	0101	0202	0303	0303	0102	0404	0101	0203	0404	0101	0101	0101	0404	0101	0204	0202	0102	0101	0101	0303	0104	0404	0404	0202	0303	0104	0202	0303	0101	0101	0404	0101	0101	0102	0303	0101	0101	0303	0404	0101	0102	0202	0303	0303	0202	0202	0404	0204	0204	0404	0303	0202	0102	0303	0303	0303	0303	0202	0303	0404	0101	0303	0202	0202	0303	0404	0404	0101	0101	0101	0404	0202	0303	0303	0202	0102	0103	0101	0202	0303	0202	0303	0404	0202	0303	0202	0404	0203	0404	0404	0202	0000	0101	0202	0404	0404	0303	0101	0101	0202	0204	0202	0202	0101	0404	0203	0101	0204	0303	0303	0303	0202	0202	0303	0101	0103	0103	0202	0303	0404	0303	0202	0404	0202	0303	0101	0101	0404	0303	0303	0101	0101	0202	0202	0101	0103	0404	0101	0404	0303	0202	0202	0202	0404	0303	0101	0202	0303	0303	0303	0404	0404	0303	0204	0303	0204	0101	0101	0101	0202	0202	0303	0404	0202	0101	0202	0404	0202	0202	0303	0101	0202	0404	0202	0202	0202	0202	0203	0203	0104	0404	0404	0101	0202	0202	0101	0101	0202	0101	0303	0102	0000	0101	0303	0202	0404	0303	0202	0304	0303	0303	0202	0303	0101	0404	0404	0202	0104	0101	0202	0404	0202	0303	0202	0404	0304	0303	0404	0202	0204	0404	0202	0101	0202	0404	0202	0303	0103	0202	0404	0202	0101	0303	0101	0404	0303	0303	0202	0202	0303	0102	0404	0303	0303	0303	0303	0303	0202	0404	0404	0202	0202	0202	0101	0303	0404	0303	0303	0303	0101	0303	0202	0303	0204	0203	0202	0202	0303	0303	0104	0202	0303	0303	0204	0404	0404	0404	0101	0404	0203	0202	0202	0404	0101	0303	0404	0104	0303	0101	0202	0101	0202	0202	0303	0202	0303	0303	0404	0101	0202	0101	0202	0303	0202	0303	0101	0202	0404	0404	0404	0202	0202	0101	0404	0101	0101	0404	0103	0303	0202	0103	0202	0202	0303	0202	0404	0303	0404	0202	0101	0303	0101	0202	0404	0303	0204	0103	0303	0303	0202	0303	0303	0404	0404	0103	0101	0202	0101	0101	0303	0101	0101	0101	0101	0303	0404	0304	0404	0202	0404	0303	0303	0104	0303	0404	0202	0101	0204	0404	0404	0101	0202	0404	0101	0203	0303	0101	0202	0404	0404	0101	0303	0104	0404	0303	0202	0304	0101	0202	0202	0304	0101	0202	0404	0101	0202	0303	0202	0101	0404	0101	0404	0303	0202	0303	0202	0303	0202	0204	0404	0101	0303	0404	0101	0404	0202	0202	0102	0101	0404	0101	0101	0404	0202	0101	0101	0202	0404	0202	0404	0303	0404	0303	0303	0303	0202	0404	0202	0202	0303	0303	0404	0404	0203	0202	0204	0101	0404	0202	0202	0404	0303	0303	0202	0202	0202	0404	0404	0404	0203	0204	0101	0303	0404	0102	0303	0303	0202	0303	0404	0202	0303	0404	0101	0404	0404	0404	0303	0404	0202	0202	0404	0404	0101	0101	0303	0303	0404	0101	0204	0404	0101	0101	0202	0303	0404	0303	0000	0303	0303	0303	0101	0101	0404	0101	0203	0101	0203	0101	0303	0404	0101	0304	0202	0202	0303	0101	0103	0101	0202	0303	0202	0404	0202	0303	0303	0404	0101	0303	0404	0202	0202	0303	0303	0101	0303	0404	0404	0404	0202	0103	0101	0202	0404	0404	0202	0101	0303	0404	0303	0202	0303	0101	0202	0101	0202	0303	0202	0101	0303	0404	0404	0404	0101	0101	0204	0202	0303	0404	0202	0404	0202	0202	0101	0202	0104	0101	0101	0303	0101	0202	0303	0404	0202	0101	0202	0404	0303	0404	0202	0203	0101	0404	0303	0303	0404	0404	0202	0303	0303	0204	0202	0303	0404	0404	0202	0303	0101	0303	0202	0303	0202	0202	0202	0202	0101	0404	0303	0103	0103	0404	0404	0202	0202	0404	0303	0404	0202	0404	0303	0101	0303	0202	0404	0202	0202	0404	0303	0303	0101	0202	0303	0303	0404	0202	0404	0101	0101	0404	0101	0101	0202	0303	0404	0202	0101	0101	0103	0101	0202	0404	0404	0101	0102	0304	0101	0101	0202	0101	0404	0404	0404	0303	0202	0404	0104	0303	0303	0101	0303	0202	0101	0202	0303	0202	0303	0101	0404	0101	0101	0101	0404	0101	0303	0202	0202	0404	0103	0101	0303	0202	0203	0404	0303	0101	0303	0000	0000	0404	0202	0304	0202	0101	0303	0202	0303	0404	0202	0303	0104	0202	0101	0202	0204	0202	0404	0303	0101	0303	0202	0101	0101	0404	0204	0101	0202	0202	0303	0204	0404	0303	0404	0101	0202	0404	0202	0103	0203	0103	0303	0404	0404	0203	0204	0101	0101	0202	0202	0303	0204	0104	0202	0103	0404	0202	0101	0404	0101	0303	0404	0303	0404	0404	0404	0303	0303	0103	0101	0000	0404	0202	0202	0404	0303	0103	0202	0202	0101	0404	0303	0101	0404	0101	0202	0404	0404	0303	0303	0202	0202	0202	0404	0203	0303	0404	0404	0204	0101	0103	0202	0303	0202	0202	0101	0303	0404	0303	0202	0202	0202	0303	0202	0303	0303	0202	0404	0404	0101	0202	0404	0303	0203	0101	0404	0103	0303	0101	0404	0101	0202	0303	0303	0303	0303	0202	0303	0303	0202	0101	0101	0404	0202	0202	0303	0101	0303	0202	0203	0202	0202	0202	0204	0103	0303	0404	0303	0303	0101	0202	0101	0404	0202	0404	0303	0303	0103	0101	0101	0202	0101	0404	0304	0303	0101	0101	0101	0101	0101	0404	0202	0404	0202	0404	0104	0303	0101	0202	0101	0303	0202	0303	0404	0404	0202	0202	0303	0202	0202	0304	0202	0101	0104	0404	0304	0202	0202	0303	0202	0101	0303	0202	0303	0101	0202	0404	0101	0202	0303	0303	0000	0202	0202	0101	0202	0101	0202	0303	0404	0101	0202	0202	0404	0203	0203	0404	0404	0303	0404	0303	0101	0303	0202	0202	0202	0404	0101	0303	0303	0303	0202	0101	0204	0101	0101	0404	0404	0404	0404	0202	0101	0101	0202	0404	0101	0202	0202	0202	0101	0404	0303	0303	0303	0303	0202	0101	0103	0303	0202	0202	0204	0404	0404	0303	0303	0101	0404	0101	0103	0303	0404	0404	0101	0103	0202	0303	0404	0303	0404	0202	0303	0202	0404	0303	0101	0101	0202	0202	0303	0303	0303	0303	0303	0102	0204	0303	0101	0202	0303	0202	0101	0303	0303	0101	0304	0303	0102	0303	0101	0303	0303	0304	0103	0404	0101	0303	0303	0303	0101	0303	0303	0404	0104	0103	0101	0303	0404	0303	0303	0404	0404	0202	0404	0404	0202	0202	0203	0404	0202	0101	0202	0104	0404	0303	0404	0101	0404	0404	0303	0303	0202	0202	0303	0404	0404	0101	0102	0202	0303	0202	0202	0101	0101	0202	0303	0101	0404	0404	0101	0303	0404	0202	0202	0303	0101	0303	0101	0404	0203	0101	0202	0101	0102	0202	0101	0000	0404	0102	0303	0102	0404	0303	0303	0101	0404	0404	0202	0101	0204	0101	0101	0303	0202	0101	0202	0202	0202	0404	0101	0404	0102	0202	0303	0404	0404	0101	0202	0404	0404	0101	0404	0202	0404	0101	0303	0404	0202	0101	0101	0303	0202	0404	0101	0000	0303	0103	0303	0404	0404	0101	0303	0404	0101	0101	0204	0202	0202	0303	0404	0202	0404	0303	0404	0101	0101	0202	0303	0202	0202	0303	0202	0103	0303	0303	0202	0303	0202	0202	0202	0203	0303	0101	0101	0404	0303	0202	0103	0103	0202	0404	0101	0404	0303	0404	0202	0101	0103	0202	0202	0101	0202	0202	0202	0404	0104	0101	0404	0404	0303	0303	0202	0303	0303	0404	0202	0104	0204	0202	0202	0404	0101	0404	0202	0404	0404	0202	0202	0404	0404	0202	0303	0202	0202	0101	0202	0404	0103	0304	0404	0303	0303	0202	0404	0404	0101	0202	0404	0303	0303	0202	0404	0202	0101	0303	0202	0404	0204	0404	0203	0202	0103	0404	0404	0102	0303	0101	0202	0304	0404	0303	0303	0404	0202	0303	0202	0101	0101	0103	0404	0202	0101	0202	0101	0101	0101	0101	0101	0202	0303	0101	0103	0202	0303	0303	0202	0303	0202	0101	0202	0404	0202	0404	0404	0404	0202	0101	0101	0202	0303	0204	0101	0303	0202	0101	0104	0404	0303	0404	0303	0303	0303	0101	0303	0103	0101	0304	0303	0202	0404	0101	0404	0303	0303	0202	0101	0101	0101	0303	0303	0101	0404	0101	0101	0202	0303	0404	0303	0404	0202	0303	0101	0303	0101	0404	0404	0404	0101	0303	0101	0404	0303	0404	0202	0101	0101	0303	0303	0303	0202	0404	0303	0303	0404	0101	0404	0303	0202	0202	0303	0303	0202	0202	0202	0202	0202	0303	0101	0404	0202	0101	0101	0202	0303	0404	0404	0101	0404	0303	0303	0101	0101	0303	0404	0101	0404	0101	0202	0303	0101	0303	0202	0202	0202	0303	0303	0303	0404	0404	0202	0404	0404	0101	0101	0101	0303	0303	0404	0404	0303	0101	0101	0404	0202	0303	0202	0202	0303	0202	0202	0101	0404	0101	0202	0404	0101	0303	0303	0202	0202	0202	0303	0404	0404	0202	0202	0404	0202	0303	0202	0303	0404	0202	0202	0202	0101	0404	0404	0101	0303	0303	0303	0101	0303	0202	0101	0303	0202	0303	0404	0303	0204	0202	0202	0101	0000	0404	0303	0202	0303	0202	0404	0202	0101	0303	0202	0202	0303	0202	0404	0101	0204	0404	0303	0202	0101	0202	0404	0404	0303	0101	0202	0303	0304	0101	0404	0303	0303	0101	0303	0101	0303	0404	0404	0202	0202	0101	0202	0303	0202	0404	0202	0404	0101	0101	0101	0303	0202	0303	0202	0404	0303	0202	0101	0303	0404	0404	0202	0404	0101	0303	0101	0202	0204	0202	0404	0303	0303	0101	0202	0202	0101	0202	0203	0303	0202	0101	0101	0404	0404	0404	0202	0303	0101	0103	0101	0101	0303	0404	0303	0101	0202	0303	0303	0404	0303	0404	0101	0101	0101	0303	0303	0303	0303	0303	0404	0101	0202	0202	0101	0404	0303	0404	0101	0404	0202	0101	0404	0202	0404	0202	0303	0202	0303	0202	0404	0202	0202	0303	0204	0202	0103	0404	0202	0202	0101	0303	0101	0101	0101	0404	0101	0303	0404	0101	0101	0404	0000	0303	0404	0404	0303	0202	0404	0202	0303	0202	0303	0304	0303	0404	0202	0303	0202	0202	0202	0202	0303	0103	0202	0101	0404	0303	0202	0202	0404	0404	0303	0303	0202	0404	0202	0404	0202	0101	0202	0303	0202	0202	0303	0101	0303	0404	0101	0202	0404	0103	0203	0303	0303	0202	0202	0101	0102	0404	0304	0202	0101	0404	0204	0203	0101	0104	0404	0404	0202	0303	0101	0103	0101	0303	0101	0303	0101	0404	0101	0303	0101	0101	0202	0303	0101	0303	0303	0202	0404	0404	0202	0202	0404	0404	0404	0101	0101	0101	0203	0101	0404	0204	0303	0404	0202	0303	0303	0303	0304	0203	0103	0404	0202	0404	0303	0101	0404	0101	0303	0202	0404	0204	0304	0101	0404	0303	0101	0404	0102	0202	0303	0101	0202	0202	0303	0101	0404	0101	0303	0101	0303	0303	0102	0202	0202	0202	0204	0202	0103	0202	0103	0102	0202	0303	0303	0303	0202	0404	0404	0303	0303	0102	0303	0101	0303	0103	0303	0101	0202	0303	0404	0102	0101	0103	0303	0303	0203	0204	0404	0203	0204	0303	0202	0303	0404	0203	0303	0303	0104	0101	0101	0104	0101	0303	0202	0101	0404	0203	0202	0202	0101	0404	0204	0101	0303	0202	0203	0101	0202	0202	0303	0101	0303	0103	0202	0102	0103	0303	0204	0202	0204	0202	0204	0202	0104	0404	0202	0404	0303	0303	0202	0101	0303	0404	0404	0303	0202	0101	0404	0202	0202	0304	0101	0303	0202	0303	0303	0303	0303	0303	0404	0202	0404	0404	0202	0204	0404	0101	0202	0404	0101	0204	0303	0202	0303	0101	0202	0101	0203	0104	0303	0101	0202	0101	0303	0404	0102	0101	0202	0102	0202	0102	0101	0404	0303	0303	0202	0303	0203	0101	0303	0202	0202	0101	0202	0303	0304	0202	0303	0101	0303	0404	0304	0101	0303	0202	0204	0101	0303	0202	0404	0303	0101	0101	0404	0101	0202	0202	0204	0404	0303	0303	0404	0202	0303	0202	0202	0404	0202	0101	0101	0202	0404	0404	0303	0404	0303	0202	0101	0103	0202	0404	0101	0404	0103	0101	0101	0101	0303	0104	0103	0303	0404	0104	0303	0303	0101	0404	0303	0303	0202	0202	0202	0303	0202	0202	0303	0303	0101	0101	0202	0203	0202	0101	0303	0404	0202	0404	0304	0204	0404	0101	0404	0303	0303	0203	0202	0202	0303	0202	0404	0404	0204	0202	0203	0404	0202	0101	0202	0101	0303	0103	0404	0404	0303	0303	0101	0101	0202	0101	0202	0303	0303	0101	0202	0103	0103	0303	0202	0104	0202	0404	0202	0303	0404	0202	0303	0303	0202	0202	0404	0202	0101	0101	0404	0303	0404	0203	0202	0102	0202	0103	0101	0303	0101	0101	0404	0204	0303	0303	0404	0103	0202	0303	0303	0202	0202	0202	0203	0101	0101	0203	0203	0101	0202	0303	0303	0404	0202	0101	0203	0202	0101	0101	0303	0303	0303	0202	0303	0101	0000	0404	0404	0303	0303	0101	0304	0303	0101	0101	0404	0404	0202	0404	0303	0101	0303	0202	0404	0303	0303	0404	0303	0104	0202	0404	0101	0202	0404	0202	0303	0404	0404	0101	0000	0303	0303	0303	0303	0202	0101	0404	0202	0404	0101	0202	0303	0202	0303	0202	0202	0404	0303	0202	0102	0404	0303	0404	0202	0202	0202	0202	0202	0304	0304	0404	0303	0202	0303	0404	0101	0404	0303	0303	0202	0101	0101	0101	0101	0101	0101	0101	0404	0404	0202	0202	0202	0103	0202	0101	0404	0404	0404	0404	0101	0101	0303	0303	0101	0202	0000	0202	0202	0101	0202	0101	0404	0101	0101	0303	0404	0303	0303	0103	0404	0303	0202	0303	0404	0202	0404	0202	0101	0202	0204	0303	0103	0303	0101	0202	0202	0303	0303	0303	0303	0404	0404	0404	0303	0202	0404	0303	0202	0404	0303	0404	0404	0404	0404	0101	0303	0204	0404	0303	0303	0404	0101	0204	0202	0202	0204	0303	0404	0103	0103	0202	0202	0303	0101	0202	0101	0202	0303	0103	0202	0303	0104	0404	0404	0202	0202	0303	0202	0303	0103	0101	0101	0202	0303	0303	0303	0404	0202	0202	0303	0101	0101	0101	0303	0202	0303	0404	0404	0303	0303	0202	0102	0101	0404	0101	0303	0303	0404	0101	0303	0303	0303	0303	0101	0303	0103	0204	0202	0404	0101	0303	0404	0202	0202	0303	0202	0303	0303	0202	0404	0101	0202	0404	0303	0303	0202	0204	0404	0101	0202	0404	0202	0101	0303	0101	0404	0303	0101	0101	0101	0202	0404	0202	0404	0202	0303	0404	0101	0304	0101	0404	0303	0101	0104	0303	0303	0101	0202	0404	0202	0404	0404	0303	0101	0202	0101	0404	0303	0303	0303	0303	0303	0202	0101	0404	0202	0101	0202	0202	0202	0102	0104	0404	0101	0101	0101	0303	0202	0103	0303	0404	0303	0404	0404	0303	0204	0303	0202	0404	0404	0102	0202	0303	0304	0203	0303	0101	0404	0303	0404	0202	0202	0303	0303	0404	0202	0404	0202	0101	0404	0303	0101	0404	0404	0404	0202	0101	0404	0303	0202	0202	0101	0101	0404	0303	0202	0404	0202	0404	0101	0101	0404	0202	0202	0202	0303	0202	0404	0303	0303	0404	0101	0404	0404	0101	0202	0404	0103	0101	0202	0202	0303	0000	0404	0303	0202	0404	0404	0303	0000	0202	0303	0303	0404	0303	0101	0404	0102	0101	0303	0202	0202	0404	0303	0404	0404	0101	0303	0303	0404	0101	0202	0202	0101	0101	0303	0101	0202	0202	0404	0404	0203	0202	0202	0404	0101	0304	0303	0101	0101	0303	0101	0303	0202	0204	0101	0404	0303	0303	0202	0101	0202	0404	0303	0101	0101	0203	0303	0404	0404	0404	0303	0404	0202	0101	0303	0303	0101	0202	0202	0404	0202	0202	0404	0303	0101	0303	0204	0404	0101	0303	0101	0101	0404	0303	0202	0202	0404	0404	0404	0202	0202	0404	0303	0202	0303	0101	0404	0404	0303	0303	0202	0303	0202	0101	0202	0303	0202	0202	0101	0101	0101	0303	0404	0303	0202	0404	0204	0103	0404	0202	0103	0202	0303	0303	0404	0202	0404	0202	0202	0102	0202	0303	0303	0303	0404	0000	0202	0404	0101	0404	0303	0102	0202	0303	0204	0101	0303	0202	0202	0303	0202	0101	0202	0202	0303	0303	0303	0101	0202	0303	0202	0404	0404	0101	0303	0202	0202	0101	0101	0404	0101	0303	0404	0303	0404	0202	0303	0404	0202	0303	0404	0303	0202	0404	0303	0101	0404	0303	0101	0404	0404	0303	0000	0303	0101	0202	0104	0202	0000	0202	0404	0101	0404	0104	0202	0202	0303	0102	0101	0202	0104	0303	0303	0303	0101	0404	0404	0303	0101	0404	0101	0303	0104	0202	0303	0303	0303	0303	0303	0202	0202	0303	0404	0303	0101	0404	0202	0101	0303	0404	0101	0303	0103	0404	0101	0304	0202	0303	0202	0101	0404	0101	0202	0303	0101	0202	0202	0101	0202	0101	0101	0202	0303	0303	0303	0303	0101	0104	0303	0304	0101	0303	0202	0101	0303	0303	0303	0101	0101	0303	0202	0101	0204	0202	0101	0101	0101	0202	0202	0202	0202	0303	0101	0303	0202	0304	0101	0101	0404	0102	0303	0202	0203	0202	0303	0303	0303	0303	0404	0404	0303	0303	0202	0304	0404	0303	0101	0202	0101	0404	0303	0303	0303	0404	0101	0404	0101	0303	0202	0202	0101	0101	0101	0202	0103	0404	0202	0202	0101	0101	0101	0404	0303	0202	0101	0303	0404	0202	0101	0103	0303	0303	0101	0303	0303	0101	0303	0404	0404	0101	0404	0303	0000	0000	0000	0000	0000	0000	0000	0000	0000	0000	0000	0000	0000	0000	0000	0000	0000	0000	0000	0000	0000	0000	0000	0000	0000	0000	0000	0000	0000	0000	0000	0000	0000	0000	0000	0000	0000	0000	0000	0000	0000	0000	0000	0000	0000	0000	0000	0000	0000	0000	0000	0000	0000	0000	0000	0000	0000	0000	0000	0000	0000	0000	0000	0000	0000	0000	0000	0000	0000	0000	0000	0000	0000	0000	0000	0000	0000	0000	0000	0000	0000	0000	0000	0000	0000	0000	0000	0000	0000	0000	0000	0000	0000	0000	0000	0000	0000	0000	0000	0000	0000	0000	0000	0000	0000	0000	0000	0000	0000	0000	0000	0000	0000	0000	0000	0000	0000	0000	0000	0000	0000	0000	0000	0000	0000	0000	0000	0000	0000	0000	0000	0000	0000	0000	0000	0000	0000	0000	0000	0000	0000	0000	0000	0000	0000	0000	0000	0000	0000	0000	0000	0000	0000	0000	0000	0000	0000	0000	0000	0000	0000	0000	0000	0000	0000	0000	0000	0000	0000	0000	0000	0000	0000	0000	0000	0000	0000	0000	0000	0000	0000	0000	0000	0000	0000	0000	0000	0000	0000	0000	0000	0000	0000	0000	0000	0000	0000	0000	0000	0000	0000	0000	0000	0000	0000	0000	0000	0000	0000	0000	0000	0000	0000	0000	0000	0000	0000	0000	0000	0000	0000	0000	0000	0000	0000	0000	0000	0000	0000	0000	0000	0000	0000	0404	0000	0000	0000	0000	0000	0000	0000	0000	0000	0000	0000	0000	0000	0000	0000	0000	0000	0000	0000	0000	0000	0000	0000	0000	0000	0000	0000	0000	0000	0000	0000	0000	0000	0000	0101	0000	0000	0000	0000	0404	0202	0202	0101	0204	0404	0303	0303	0000	0202	0000	0303	0202	0304	0303	0303	0303	0404	0101	0404	0203	0101	0303	0202	0202	0000	0101	0103	0404	0404	0202	0000	0202	0101	0101	0404	0101	0303	0404	0404	0404	0000	0404	0404	0404	0404	0303	0202	0202	0404	0303	0303	0202	0101	0101	0404	0103	0101	0202	0303	0101	0202	0202	0203	0404	0303	0303	0303	0101	0404	0303	0404	0404	0103	0101	0101	0204	0303	0303	0404	0101	0404	0101	0303	0303	0303	0202	0202	0303	0102	0202	0204	0101	0202	0103	0404	0103	0404	0202	0103	0303	0303	0404	0303	0404	0303	0202	0202	0303	0101	0101	0101	0101	0202	0000	0204	0000	0303	0303	0404	0404	0202	0000	0000	0404	0202	0202	0202	0101	0202	0103
10-I6_GTAT,	0101	0202	0303	0303	0404	0303	0303	0101	0404	0102	0202	0303	0303	0202	0202	0104	0404	0202	0204	0204	0203	0404	0101	0103	0000	0102	0303	0404	0303	0101	0202	0101	0404	0101	0101	0101	0202	0202	0103	0204	0404	0202	0303	0202	0303	0204	0404	0203	0103	0202	0303	0404	0000	0303	0000	0404	0202	0203	0303	0102	0204	0202	0303	0404	0303	0303	0102	0404	0101	0404	0102	0000	0101	0202	0202	0101	0101	0304	0404	0000	0202	0202	0304	0202	0102	0303	0404	0202	0000	0303	0101	0202	0404	0101	0303	0303	0404	0202	0101	0303	0101	0101	0103	0404	0101	0202	0202	0404	0202	0103	0202	0101	0204	0202	0304	0203	0202	0404	0103	0303	0404	0404	0303	0404	0101	0303	0404	0101	0102	0103	0404	0204	0404	0404	0202	0202	0000	0202	0404	0303	0303	0202	0303	0202	0404	0404	0202	0000	0303	0202	0404	0202	0202	0303	0202	0000	0303	0104	0000	0202	0404	0404	0101	0101	0202	0304	0404	0101	0202	0204	0404	0404	0202	0404	0303	0303	0404	0202	0303	0202	0404	0404	0404	0404	0101	0303	0404	0103	0101	0303	0101	0404	0404	0404	0202	0103	0202	0101	0404	0404	0404	0303	0303	0303	0101	0404	0000	0404	0303	0103	0404	0103	0202	0101	0204	0202	0303	0303	0102	0303	0404	0103	0303	0303	0203	0404	0303	0202	0000	0202	0202	0101	0202	0101	0404	0303	0101	0303	0202	0203	0404	0404	0101	0404	0303	0303	0204	0202	0303	0404	0404	0101	0202	0202	0303	0303	0303	0101	0202	0303	0202	0204	0303	0303	0404	0101	0202	0404	0303	0203	0404	0404	0101	0202	0202	0404	0101	0101	0202	0303	0404	0303	0204	0303	0404	0000	0101	0303	0303	0404	0404	0303	0404	0404	0404	0303	0202	0101	0202	0101	0404	0303	0202	0404	0101	0303	0202	0303	0104	0103	0404	0203	0000	0404	0101	0101	0101	0000	0404	0202	0303	0303	0101	0303	0101	0303	0103	0101	0202	0404	0000	0404	0202	0404	0404	0303	0204	0101	0303	0303	0303	0101	0303	0202	0404	0204	0202	0202	0303	0202	0303	0303	0202	0404	0303	0303	0101	0303	0404	0102	0303	0404	0101	0404	0101	0202	0303	0404	0202	0404	0303	0000	0303	0303	0404	0202	0303	0101	0204	0000	0000	0202	0303	0303	0101	0204	0101	0103	0202	0101	0303	0404	0101	0303	0303	0303	0101	0101	0303	0203	0000	0202	0303	0203	0303	0104	0000	0303	0202	0202	0404	0303	0303	0303	0202	0303	0101	0202	0101	0204	0103	0404	0101	0303	0404	0103	0303	0202	0303	0204	0202	0101	0404	0000	0000	0404	0404	0103	0303	0000	0101	0101	0000	0204	0303	0103	0303	0202	0202	0204	0202	0202	0102	0303	0404	0303	0000	0202	0101	0404	0404	0404	0101	0202	0404	0202	0202	0101	0303	0303	0202	0404	0101	0202	0303	0101	0303	0202	0104	0303	0304	0404	0303	0404	0101	0303	0303	0202	0303	0202	0204	0202	0304	0303	0101	0101	0101	0304	0303	0404	0202	0404	0202	0304	0202	0101	0202	0202	0404	0404	0000	0101	0303	0404	0101	0404	0303	0404	0202	0101	0101	0303	0203	0102	0303	0202	0404	0202	0101	0101	0202	0101	0303	0101	0203	0303	0404	0000	0303	0000	0202	0101	0404	0303	0104	0202	0303	0101	0303	0101	0303	0303	0303	0303	0303	0101	0303	0404	0101	0303	0303	0404	0202	0303	0202	0404	0000	0101	0303	0303	0303	0202	0202	0101	0202	0101	0404	0202	0202	0303	0303	0404	0204	0404	0102	0101	0303	0101	0303	0404	0204	0101	0000	0303	0101	0202	0101	0101	0404	0101	0202	0101	0303	0303	0101	0303	0204	0101	0404	0303	0404	0303	0102	0000	0303	0202	0101	0303	0202	0103	0303	0404	0404	0000	0202	0101	0404	0204	0404	0202	0000	0404	0101	0101	0202	0103	0303	0303	0404	0202	0202	0101	0101	0103	0104	0404	0404	0404	0101	0202	0101	0101	0404	0404	0204	0202	0303	0101	0303	0303	0303	0202	0404	0404	0202	0303	0303	0404	0202	0303	0202	0202	0000	0101	0103	0303	0101	0404	0303	0204	0103	0303	0204	0000	0404	0204	0404	0404	0101	0000	0404	0404	0404	0303	0000	0303	0202	0404	0404	0104	0101	0303	0404	0101	0202	0303	0303	0404	0303	0404	0202	0202	0202	0303	0404	0303	0202	0404	0404	0303	0202	0104	0204	0202	0101	0101	0202	0202	0202	0203	0101	0404	0202	0101	0101	0101	0404	0404	0303	0204	0202	0404	0202	0303	0303	0303	0103	0303	0000	0102	0202	0303	0202	0202	0202	0102	0303	0303	0303	0104	0303	0303	0404	0101	0101	0101	0303	0202	0303	0202	0101	0202	0000	0101	0202	0202	0404	0404	0404	0101	0101	0000	0202	0101	0404	0303	0101	0404	0101	0202	0101	0404	0303	0303	0101	0104	0104	0202	0101	0000	0404	0303	0404	0404	0303	0104	0404	0202	0202	0101	0404	0404	0303	0303	0303	0303	0202	0202	0404	0101	0303	0204	0404	0101	0103	0404	0303	0202	0202	0101	0202	0404	0404	0202	0303	0101	0202	0202	0101	0202	0202	0101	0202	0101	0303	0103	0202	0404	0404	0404	0104	0202	0101	0101	0303	0304	0103	0404	0303	0202	0303	0101	0101	0303	0101	0202	0101	0202	0103	0101	0202	0404	0303	0202	0404	0303	0000	0202	0202	0101	0303	0103	0000	0303	0404	0303	0202	0204	0303	0303	0303	0404	0204	0000	0202	0303	0404	0303	0404	0404	0404	0202	0303	0202	0203	0202	0000	0202	0202	0000	0404	0202	0202	0202	0101	0303	0303	0101	0204	0202	0202	0304	0202	0303	0404	0303	0404	0102	0202	0204	0101	0101	0101	0404	0101	0203	0101	0101	0404	0202	0404	0202	0303	0101	0202	0303	0404	0101	0103	0202	0000	0303	0202	0404	0202	0101	0303	0101	0104	0202	0202	0101	0101	0101	0202	0202	0101	0202	0202	0303	0404	0303	0404	0303	0202	0303	0202	0000	0103	0303	0404	0202	0404	0202	0102	0202	0101	0303	0303	0101	0404	0202	0101	0000	0303	0303	0202	0202	0202	0000	0101	0303	0304	0404	0101	0303	0101	0404	0202	0000	0101	0202	0404	0303	0404	0202	0204	0404	0101	0101	0303	0404	0404	0000	0202	0103	0101	0103	0202	0404	0202	0303	0303	0202	0000	0202	0202	0202	0202	0303	0303	0202	0202	0303	0202	0303	0404	0303	0202	0404	0202	0202	0101	0101	0202	0404	0202	0202	0202	0101	0203	0202	0202	0101	0303	0103	0202	0101	0204	0103	0101	0202	0404	0202	0000	0303	0000	0101	0103	0204	0202	0404	0404	0203	0303	0101	0103	0404	0404	0101	0101	0304	0202	0101	0303	0104	0303	0101	0404	0104	0303	0203	0202	0202	0202	0202	0202	0101	0303	0202	0202	0304	0101	0101	0303	0101	0202	0404	0101	0404	0101	0101	0404	0404	0202	0202	0404	0404	0101	0202	0000	0101	0101	0404	0000	0101	0101	0101	0202	0404	0102	0202	0304	0303	0101	0404	0303	0303	0103	0202	0303	0202	0404	0101	0303	0101	0102	0101	0303	0202	0101	0203	0404	0303	0304	0101	0303	0202	0202	0203	0202	0203	0303	0303	0303	0404	0303	0202	0202	0303	0303	0102	0101	0304	0104	0303	0103	0303	0404	0203	0303	0404	0303	0404	0101	0303	0203	0404	0303	0303	0104	0202	0101	0404	0101	0202	0303	0202	0303	0101	0303	0303	0404	0404	0404	0202	0202	0404	0000	0101	0202	0303	0101	0202	0303	0303	0203	0404	0303	0404	0000	0000	0202	0101	0404	0103	0303	0303	0404	0202	0000	0202	0303	0404	0303	0101	0303	0404	0404	0202	0101	0303	0404	0202	0101	0404	0101	0202	0304	0404	0303	0404	0303	0303	0202	0000	0101	0202	0404	0202	0101	0202	0404	0404	0404	0202	0404	0202	0303	0303	0303	0404	0202	0303	0404	0204	0404	0202	0404	0303	0202	0303	0303	0000	0404	0404	0000	0203	0101	0202	0202	0101	0303	0303	0202	0404	0303	0303	0101	0101	0404	0101	0202	0404	0000	0104	0202	0202	0202	0103	0404	0303	0404	0202	0104	0202	0202	0202	0101	0202	0303	0404	0303	0101	0404	0404	0204	0103	0202	0303	0202	0202	0202	0202	0000	0202	0303	0303	0202	0101	0303	0202	0202	0202	0303	0303	0303	0101	0303	0202	0204	0204	0303	0303	0101	0101	0303	0303	0404	0304	0404	0202	0404	0303	0303	0202	0202	0202	0203	0303	0404	0102	0204	0000	0102	0202	0404	0202	0404	0101	0404	0404	0303	0404	0303	0101	0101	0202	0404	0303	0404	0303	0303	0404	0101	0404	0202	0404	0404	0103	0404	0404	0303	0101	0204	0101	0202	0203	0101	0404	0404	0101	0303	0101	0101	0404	0104	0404	0101	0202	0404	0303	0101	0000	0202	0202	0204	0303	0404	0303	0101	0303	0304	0202	0202	0204	0101	0000	0101	0202	0202	0202	0202	0101	0202	0202	0202	0202	0101	0101	0303	0202	0404	0101	0404	0000	0202	0404	0404	0304	0202	0101	0101	0203	0202	0104	0202	0202	0101	0404	0303	0303	0304	0303	0303	0303	0101	0404	0303	0101	0101	0202	0202	0101	0404	0202	0404	0202	0404	0101	0102	0303	0404	0101	0303	0202	0101	0202	0303	0202	0404	0404	0303	0404	0202	0202	0101	0404	0202	0101	0202	0303	0101	0103	0404	0101	0303	0101	0404	0404	0102	0303	0101	0303	0101	0202	0303	0303	0303	0202	0303	0202	0404	0202	0303	0101	0404	0202	0202	0303	0404	0202	0101	0404	0303	0101	0101	0404	0404	0404	0101	0101	0303	0202	0000	0404	0202	0000	0204	0000	0202	0103	0304	0303	0202	0303	0404	0202	0303	0202	0202	0303	0101	0101	0404	0202	0101	0303	0101	0101	0101	0303	0202	0202	0303	0101	0404	0104	0101	0303	0000	0101	0000	0404	0303	0000	0204	0101	0404	0303	0104	0404	0101	0101	0202	0303	0404	0303	0000	0303	0304	0303	0404	0000	0000	0204	0202	0404	0202	0202	0303	0202	0303	0101	0404	0204	0104	0404	0104	0202	0404	0102	0303	0202	0202	0404	0303	0404	0404	0404	0404	0203	0303	0202	0303	0303	0202	0000	0404	0202	0203	0303	0103	0101	0202	0202	0404	0303	0303	0101	0101	0202	0303	0303	0303	0303	0102	0303	0202	0303	0204	0101	0101	0202	0303	0202	0303	0202	0303	0303	0303	0101	0101	0202	0102	0202	0404	0202	0101	0202	0204	0202	0304	0000	0203	0101	0202	0202	0303	0304	0404	0404	0000	0304	0404	0404	0202	0204	0101	0101	0101	0202	0101	0202	0303	0102	0303	0404	0202	0404	0104	0202	0202	0404	0102	0303	0404	0303	0404	0202	0303	0101	0404	0101	0202	0303	0202	0103	0101	0303	0101	0202	0104	0101	0404	0404	0303	0202	0000	0404	0101	0303	0101	0102	0404	0202	0404	0404	0000	0101	0202	0202	0202	0202	0404	0404	0202	0303	0202	0304	0101	0404	0101	0101	0303	0303	0202	0101	0404	0203	0202	0101	0103	0104	0101	0304	0303	0404	0202	0404	0101	0404	0303	0202	0103	0101	0303	0303	0303	0101	0303	0202	0202	0303	0404	0101	0404	0304	0303	0202	0303	0303	0101	0102	0404	0404	0303	0404	0204	0202	0303	0303	0404	0303	0404	0404	0202	0101	0404	0404	0202	0303	0202	0404	0303	0303	0303	0202	0404	0202	0404	0202	0103	0202	0101	0101	0103	0303	0000	0101	0304	0404	0303	0101	0303	0303	0303	0101	0303	0101	0303	0101	0202	0102	0303	0101	0404	0202	0202	0404	0304	0404	0303	0303	0000	0101	0204	0303	0101	0404	0101	0303	0303	0303	0202	0202	0202	0202	0101	0303	0202	0404	0000	0202	0303	0303	0303	0000	0202	0202	0202	0404	0000	0202	0202	0404	0101	0404	0202	0204	0202	0303	0101	0404	0303	0303	0404	0303	0202	0303	0202	0203	0304	0000	0303	0303	0404	0404	0101	0404	0101	0202	0202	0404	0202	0303	0404	0303	0303	0000	0103	0000	0303	0404	0202	0202	0000	0202	0404	0202	0202	0101	0202	0303	0303	0101	0202	0202	0101	0202	0000	0303	0303	0000	0303	0202	0404	0101	0202	0101	0303	0101	0000	0101	0303	0404	0204	0202	0404	0303	0101	0404	0101	0101	0404	0404	0101	0303	0303	0404	0202	0000	0202	0202	0203	0303	0404	0404	0101	0101	0404	0103	0303	0404	0000	0204	0404	0303	0103	0404	0101	0303	0101	0202	0404	0404	0202	0404	0202	0102	0101	0202	0202	0202	0202	0303	0404	0404	0202	0203	0202	0304	0101	0303	0103	0303	0101	0303	0101	0203	0202	0202	0404	0202	0202	0303	0303	0101	0404	0303	0101	0101	0101	0000	0101	0303	0202	0303	0404	0303	0404	0101	0304	0303	0202	0000	0404	0303	0202	0303	0202	0000	0303	0303	0202	0202	0202	0104	0101	0303	0303	0404	0203	0404	0202	0202	0303	0404	0101	0303	0303	0202	0303	0303	0202	0101	0101	0000	0202	0404	0303	0303	0101	0303	0303	0202	0303	0101	0404	0202	0404	0000	0404	0404	0404	0303	0202	0404	0102	0303	0103	0404	0202	0202	0101	0202	0303	0303	0101	0202	0404	0202	0303	0101	0102	0000	0202	0202	0202	0404	0404	0303	0303	0404	0404	0101	0404	0202	0202	0101	0000	0304	0103	0202	0303	0204	0202	0303	0303	0303	0202	0203	0101	0303	0202	0202	0203	0202	0404	0202	0404	0404	0202	0101	0101	0303	0303	0101	0303	0204	0202	0202	0404	0404	0404	0303	0103	0204	0202	0404	0404	0204	0101	0101	0303	0202	0101	0202	0404	0303	0101	0101	0101	0101	0404	0303	0202	0103	0303	0404	0303	0000	0204	0101	0203	0101	0101	0404	0303	0202	0101	0304	0303	0101	0101	0202	0303	0404	0101	0202	0404	0202	0101	0202	0304	0303	0202	0404	0000	0303	0103	0202	0103	0303	0103	0202	0202	0303	0303	0303	0303	0202	0303	0303	0404	0101	0202	0202	0303	0202	0101	0102	0101	0303	0204	0101	0202	0000	0202	0101	0202	0101	0202	0202	0404	0101	0101	0101	0204	0202	0101	0202	0404	0303	0404	0202	0202	0303	0303	0101	0101	0202	0202	0202	0202	0101	0202	0303	0202	0303	0202	0202	0303	0404	0404	0404	0202	0101	0404	0404	0303	0404	0404	0101	0202	0000	0101	0101	0303	0303	0202	0202	0404	0103	0202	0000	0101	0404	0404	0404	0404	0202	0303	0202	0303	0202	0202	0000	0304	0101	0404	0404	0101	0103	0000	0404	0202	0303	0103	0303	0404	0000	0000	0202	0404	0404	0103	0404	0202	0303	0303	0404	0202	0104	0202	0202	0101	0202	0404	0303	0101	0303	0101	0101	0404	0202	0303	0303	0202	0104	0404	0304	0303	0101	0000	0202	0404	0202	0101	0303	0202	0101	0303	0303	0202	0202	0202	0202	0202	0303	0404	0303	0101	0303	0202	0101	0101	0303	0404	0404	0404	0202	0303	0103	0204	0303	0303	0202	0303	0104	0303	0404	0404	0404	0404	0202	0404	0202	0303	0204	0203	0101	0202	0404	0101	0404	0303	0202	0404	0303	0303	0204	0202	0404	0303	0101	0404	0202	0404	0404	0202	0202	0202	0303	0202	0303	0101	0102	0101	0202	0303	0202	0404	0404	0101	0101	0204	0303	0304	0303	0202	0104	0404	0103	0103	0202	0202	0404	0303	0101	0404	0303	0404	0202	0303	0101	0101	0202	0404	0303	0101	0304	0101	0404	0404	0101	0101	0303	0101	0101	0202	0404	0101	0202	0404	0204	0000	0404	0101	0202	0404	0404	0202	0404	0202	0202	0404	0303	0203	0303	0304	0404	0101	0000	0204	0101	0303	0303	0202	0204	0303	0303	0101	0101	0303	0404	0202	0202	0101	0404	0202	0303	0101	0404	0202	0303	0204	0404	0404	0101	0404	0404	0303	0404	0303	0404	0202	0101	0404	0303	0303	0404	0202	0303	0101	0404	0202	0303	0303	0303	0404	0101	0202	0101	0303	0101	0101	0202	0202	0204	0404	0303	0202	0404	0101	0101	0101	0104	0101	0303	0303	0203	0303	0303	0202	0303	0202	0404	0202	0202	0303	0202	0303	0303	0202	0303	0204	0404	0303	0303	0101	0404	0202	0303	0404	0204	0303	0204	0303	0101	0000	0000	0202	0101	0202	0202	0101	0202	0202	0101	0404	0303	0404	0404	0304	0202	0404	0000	0303	0404	0404	0202	0404	0202	0303	0104	0303	0202	0404	0303	0303	0404	0101	0204	0404	0103	0101	0303	0404	0202	0103	0404	0404	0303	0404	0303	0202	0101	0203	0203	0303	0202	0103	0404	0000	0303	0303	0303	0202	0202	0101	0202	0303	0101	0202	0101	0202	0103	0202	0202	0404	0101	0202	0404	0404	0404	0404	0404	0101	0404	0404	0202	0303	0101	0404	0303	0204	0101	0202	0000	0404	0404	0101	0101	0404	0404	0103	0404	0303	0303	0404	0202	0303	0202	0202	0303	0404	0202	0303	0202	0303	0303	0404	0303	0202	0404	0303	0303	0202	0404	0303	0202	0404	0202	0304	0202	0303	0404	0303	0303	0103	0101	0202	0404	0202	0404	0202	0404	0101	0101	0404	0202	0303	0303	0101	0000	0303	0101	0101	0303	0101	0202	0000	0000	0103	0101	0203	0000	0202	0303	0303	0303	0101	0000	0404	0101	0303	0202	0303	0202	0303	0202	0101	0303	0103	0202	0303	0202	0303	0202	0404	0101	0202	0303	0000	0202	0303	0303	0404	0202	0101	0404	0404	0404	0303	0303	0000	0303	0304	0101	0101	0404	0202	0202	0101	0101	0202	0202	0303	0404	0000	0202	0101	0202	0203	0202	0202	0202	0404	0404	0202	0202	0404	0102	0303	0202	0404	0404	0101	0101	0303	0202	0304	0303	0303	0202	0202	0202	0404	0303	0202	0303	0202	0101	0202	0404	0404	0404	0303	0303	0303	0303	0404	0202	0202	0202	0101	0303	0202	0303	0404	0303	0303	0101	0202	0404	0303	0404	0303	0404	0404	0101	0202	0101	0202	0202	0101	0303	0202	0202	0101	0404	0303	0102	0404	0303	0202	0102	0404	0204	0202	0303	0404	0102	0202	0404	0404	0404	0404	0102	0303	0303	0404	0303	0202	0101	0404	0204	0303	0404	0104	0101	0202	0204	0303	0202	0303	0303	0303	0204	0101	0101	0202	0103	0404	0404	0404	0101	0303	0202	0303	0101	0404	0202	0101	0202	0404	0303	0101	0304	0101	0303	0303	0202	0404	0101	0303	0303	0304	0204	0000	0101	0202	0000	0404	0404	0303	0202	0202	0202	0000	0303	0102	0202	0303	0101	0202	0000	0202	0404	0404	0303	0202	0202	0203	0101	0101	0303	0404	0202	0303	0202	0202	0101	0101	0303	0404	0303	0404	0202	0303	0404	0101	0000	0101	0202	0404	0103	0101	0404	0303	0202	0202	0404	0204	0202	0101	0303	0202	0303	0202	0404	0202	0202	0202	0303	0303	0303	0000	0303	0303	0101	0202	0101	0404	0000	0404	0202	0404	0202	0404	0303	0404	0101	0303	0404	0304	0303	0202	0101	0303	0303	0404	0204	0404	0101	0101	0202	0303	0404	0101	0303	0202	0303	0204	0202	0303	0000	0202	0202	0202	0101	0303	0303	0303	0202	0104	0202	0101	0303	0303	0303	0202	0103	0303	0404	0404	0102	0101	0103	0404	0303	0202	0303	0303	0303	0000	0404	0101	0303	0404	0404	0101	0202	0101	0101	0101	0103	0303	0404	0101	0202	0303	0303	0404	0202	0404	0404	0303	0202	0202	0303	0202	0303	0202	0101	0202	0303	0104	0202	0101	0101	0404	0204	0202	0000	0404	0404	0202	0303	0202	0101	0202	0303	0202	0202	0204	0404	0303	0304	0202	0101	0303	0202	0303	0101	0303	0101	0101	0404	0101	0202	0303	0102	0404	0102	0404	0303	0404	0404	0101	0202	0303	0303	0202	0303	0404	0101	0202	0202	0404	0101	0202	0404	0303	0303	0404	0101	0202	0101	0303	0101	0303	0103	0404	0404	0404	0303	0202	0202	0303	0204	0303	0303	0303	0303	0101	0203	0404	0101	0202	0202	0303	0404	0101	0101	0404	0303	0303	0303	0101	0101	0404	0202	0404	0404	0202	0101	0404	0303	0404	0303	0202	0101	0101	0202	0101	0202	0303	0303	0303	0202	0303	0303	0303	0404	0202	0202	0303	0104	0202	0303	0104	0404	0202	0303	0202	0202	0202	0303	0101	0404	0202	0404	0404	0404	0102	0000	0404	0202	0303	0101	0404	0202	0303	0000	0404	0303	0404	0404	0404	0101	0202	0303	0101	0000	0404	0404	0404	0101	0000	0404	0303	0103	0303	0303	0404	0202	0404	0101	0404	0404	0000	0101	0303	0202	0304	0404	0303	0404	0202	0303	0202	0202	0101	0202	0101	0303	0202	0303	0202	0000	0202	0000	0404	0202	0202	0202	0303	0303	0303	0202	0101	0303	0101	0101	0000	0204	0404	0404	0404	0404	0202	0202	0101	0202	0404	0202	0303	0202	0000	0304	0101	0303	0202	0101	0303	0404	0101	0404	0101	0101	0404	0103	0404	0101	0103	0101	0303	0303	0101	0404	0404	0202	0203	0404	0202	0202	0404	0303	0202	0404	0404	0101	0000	0101	0203	0202	0204	0204	0303	0303	0101	0202	0202	0101	0202	0303	0101	0202	0202	0101	0303	0303	0202	0404	0202	0202	0303	0303	0404	0404	0202	0303	0102	0303	0202	0404	0303	0000	0101	0404	0404	0404	0404	0101	0303	0101	0202	0303	0303	0000	0103	0404	0000	0101	0303	0303	0202	0303	0101	0101	0404	0202	0202	0202	0202	0202	0303	0204	0101	0303	0202	0202	0000	0103	0103	0202	0202	0303	0404	0303	0101	0101	0404	0404	0000	0101	0202	0203	0303	0101	0101	0303	0303	0404	0101	0000	0101	0303	0303	0202	0304	0404	0202	0101	0404	0101	0101	0202	0202	0000	0202	0202	0101	0303	0202	0202	0404	0303	0202	0202	0101	0404	0202	0303	0404	0202	0202	0404	0101	0404	0303	0303	0202	0303	0202	0404	0101	0404	0204	0101	0202	0303	0101	0303	0404	0000	0202	0202	0303	0404	0303	0000	0101	0202	0303	0202	0101	0303	0303	0404	0204	0404	0101	0000	0101	0101	0404	0202	0101	0101	0101	0303	0000	0202	0404	0103	0303	0103	0303	0303	0404	0404	0303	0000	0404	0103	0404	0304	0101	0101	0204	0101	0101	0202	0303	0101	0404	0203	0303	0303	0404	0303	0404	0303	0303	0202	0404	0404	0202	0404	0101	0101	0101	0404	0000	0202	0303	0404	0102	0303	0101	0304	0104	0101	0404	0303	0303	0202	0204	0404	0303	0202	0202	0204	0303	0303	0101	0202	0000	0202	0101	0303	0303	0202	0101	0303	0202	0000	0404	0303	0404	0404	0404	0101	0101	0303	0103	0404	0202	0303	0404	0101	0202	0202	0202	0202	0202	0303	0101	0404	0101	0202	0202	0404	0303	0303	0404	0101	0202	0303	0101	0303	0203	0202	0101	0101	0303	0103	0000	0303	0202	0303	0101	0404	0303	0202	0202	0101	0202	0101	0303	0404	0103	0202	0303	0303	0101	0404	0202	0000	0303	0101	0303	0101	0303	0404	0303	0202	0202	0202	0103	0202	0101	0303	0101	0202	0204	0202	0303	0202	0101	0303	0101	0101	0404	0202	0101	0101	0404	0303	0202	0104	0101	0101	0303	0303	0204	0101	0101	0404	0404	0303	0103	0303	0101	0303	0202	0202	0202	0404	0202	0404	0303	0104	0204	0404	0303	0304	0404	0202	0303	0103	0103	0303	0202	0303	0102	0303	0202	0303	0202	0404	0202	0303	0101	0203	0103	0304	0303	0303	0203	0203	0202	0202	0404	0202	0202	0202	0404	0303	0101	0404	0404	0101	0404	0404	0404	0304	0000	0303	0204	0101	0202	0104	0404	0101	0101	0000	0304	0202	0404	0404	0404	0103	0303	0404	0000	0202	0101	0303	0404	0202	0101	0202	0303	0303	0404	0101	0304	0000	0101	0000	0202	0101	0101	0303	0101	0303	0000	0101	0404	0304	0404	0404	0202	0303	0102	0404	0101	0303	0404	0303	0404	0404	0202	0101	0202	0101	0404	0404	0303	0202	0202	0404	0404	0204	0101	0202	0303	0202	0101	0202	0202	0303	0202	0303	0404	0202	0202	0204	0202	0404	0101	0303	0202	0303	0000	0202	0101	0303	0404	0404	0101	0101	0000	0303	0202	0101	0404	0202	0404	0101	0404	0404	0102	0101	0404	0103	0304	0303	0303	0202	0404	0303	0404	0404	0202	0204	0101	0101	0000	0404	0101	0303	0102	0303	0303	0101	0303	0101	0303	0404	0101	0202	0303	0303	0203	0202	0101	0404	0303	0101	0404	0202	0404	0304	0101	0101	0202	0103	0202	0202	0101	0303	0202	0101	0404	0202	0101	0303	0404	0101	0303	0103	0202	0103	0202	0202	0404	0101	0202	0202	0000	0303	0303	0101	0404	0103	0101	0202	0101	0202	0202	0101	0303	0101	0202	0203	0303	0202	0202	0304	0202	0101	0101	0404	0404	0202	0202	0204	0404	0101	0304	0202	0202	0101	0202	0202	0303	0101	0101	0303	0404	0303	0303	0303	0101	0303	0101	0000	0000	0202	0404	0202	0303	0204	0000	0404	0404	0303	0404	0101	0202	0303	0304	0303	0104	0101	0103	0101	0404	0204	0202	0101	0404	0404	0303	0404	0404	0303	0101	0303	0101	0102	0202	0101	0202	0303	0202	0101	0101	0101	0202	0101	0303	0303	0202	0303	0303	0303	0404	0101	0202	0404	0404	0101	0404	0202	0404	0101	0101	0303	0202	0202	0202	0303	0404	0202	0303	0101	0101	0204	0202	0101	0101	0404	0303	0202	0202	0303	0000	0303	0404	0303	0404	0103	0202	0202	0202	0202	0404	0404	0101	0101	0202	0303	0202	0202	0202	0102	0202	0202	0202	0202	0101	0404	0203	0404	0202	0103	0404	0000	0101	0204	0202	0202	0202	0101	0303	0404	0303	0202	0202	0404	0101	0202	0102	0303	0202	0202	0202	0103	0202	0303	0404	0000	0000	0101	0103	0404	0404	0303	0404	0202	0202	0202	0102	0303	0404	0303	0303	0303	0000	0101	0303	0404	0303	0101	0202	0103	0303	0404	0202	0000	0404	0303	0000	0104	0303	0202	0101	0303	0000	0101	0202	0303	0404	0000	0101	0101	0303	0303	0204	0404	0204	0101	0202	0404	0404	0202	0202	0204	0102	0103	0202	0202	0303	0101	0202	0203	0101	0404	0101	0304	0101	0202	0202	0101	0404	0404	0101	0202	0303	0000	0000	0202	0202	0202	0303	0202	0000	0404	0303	0404	0103	0102	0303	0303	0102	0404	0101	0203	0404	0102	0101	0101	0404	0101	0204	0202	0102	0101	0101	0303	0404	0404	0404	0202	0303	0101	0202	0303	0303	0101	0404	0101	0000	0101	0303	0101	0101	0303	0404	0101	0102	0202	0303	0303	0202	0202	0404	0404	0204	0404	0303	0202	0202	0303	0303	0303	0303	0202	0303	0404	0101	0303	0202	0202	0000	0404	0404	0103	0101	0101	0304	0202	0103	0303	0202	0101	0303	0101	0202	0303	0202	0303	0404	0202	0303	0204	0404	0202	0404	0404	0202	0203	0101	0202	0404	0404	0103	0101	0101	0204	0000	0202	0202	0101	0404	0203	0101	0000	0303	0303	0303	0202	0202	0303	0101	0303	0303	0202	0303	0404	0303	0202	0404	0202	0103	0101	0101	0404	0303	0303	0101	0101	0204	0202	0101	0303	0000	0000	0404	0303	0202	0000	0102	0404	0303	0101	0202	0303	0303	0303	0404	0404	0303	0204	0303	0000	0101	0101	0101	0202	0202	0303	0404	0202	0103	0202	0404	0101	0202	0303	0101	0202	0404	0202	0204	0202	0202	0203	0303	0101	0404	0304	0000	0202	0202	0101	0101	0202	0101	0303	0202	0303	0101	0303	0202	0404	0303	0000	0404	0303	0303	0202	0303	0101	0404	0404	0202	0404	0101	0202	0404	0202	0303	0202	0404	0303	0101	0404	0204	0202	0404	0202	0101	0202	0404	0202	0203	0101	0202	0204	0202	0103	0303	0101	0202	0303	0202	0202	0202	0303	0202	0404	0303	0303	0303	0303	0303	0202	0404	0404	0203	0202	0202	0101	0303	0204	0103	0303	0303	0101	0303	0204	0303	0204	0203	0202	0202	0103	0303	0101	0202	0303	0303	0204	0404	0404	0404	0101	0404	0303	0202	0204	0404	0101	0303	0404	0404	0303	0101	0202	0101	0202	0202	0303	0202	0303	0303	0404	0101	0101	0101	0202	0000	0202	0303	0101	0203	0404	0404	0404	0202	0202	0101	0404	0101	0101	0202	0101	0303	0202	0101	0102	0203	0303	0204	0404	0303	0404	0202	0101	0303	0101	0202	0404	0303	0204	0103	0303	0304	0202	0303	0303	0404	0404	0103	0101	0000	0101	0404	0303	0101	0104	0103	0101	0303	0404	0304	0404	0202	0404	0303	0303	0104	0202	0404	0202	0101	0204	0404	0404	0202	0202	0404	0101	0202	0303	0101	0102	0404	0404	0101	0303	0104	0404	0303	0303	0304	0101	0202	0202	0404	0101	0202	0404	0000	0202	0103	0202	0101	0404	0101	0404	0303	0202	0303	0202	0303	0202	0202	0404	0101	0303	0404	0101	0404	0204	0202	0202	0101	0404	0101	0000	0404	0202	0101	0101	0202	0404	0202	0404	0303	0404	0303	0303	0303	0202	0404	0202	0202	0103	0303	0104	0000	0303	0202	0204	0102	0404	0202	0202	0404	0303	0303	0202	0202	0202	0404	0404	0404	0202	0404	0101	0303	0404	0101	0303	0303	0202	0303	0404	0203	0303	0404	0101	0404	0404	0404	0303	0404	0203	0202	0404	0304	0101	0101	0303	0000	0404	0101	0204	0404	0103	0101	0202	0303	0404	0303	0404	0103	0303	0303	0101	0101	0404	0103	0203	0101	0203	0101	0303	0404	0101	0304	0202	0202	0303	0101	0303	0101	0202	0303	0202	0404	0202	0303	0303	0404	0101	0303	0404	0202	0202	0303	0303	0101	0303	0404	0404	0404	0202	0303	0101	0202	0404	0404	0202	0103	0303	0204	0303	0202	0303	0101	0202	0101	0000	0303	0202	0000	0404	0404	0404	0404	0103	0101	0000	0202	0303	0404	0202	0404	0202	0202	0101	0204	0104	0101	0101	0103	0101	0202	0303	0404	0000	0101	0000	0204	0303	0404	0202	0203	0101	0404	0303	0303	0404	0404	0202	0303	0303	0404	0202	0404	0404	0104	0202	0203	0101	0203	0202	0303	0202	0202	0202	0202	0103	0303	0303	0303	0103	0404	0404	0202	0203	0404	0303	0404	0202	0404	0303	0101	0303	0202	0404	0202	0202	0204	0303	0303	0101	0202	0303	0303	0404	0202	0404	0101	0101	0404	0101	0101	0202	0303	0404	0202	0000	0101	0303	0101	0202	0404	0404	0101	0102	0404	0101	0000	0202	0101	0404	0404	0404	0303	0000	0404	0104	0303	0303	0101	0303	0202	0101	0202	0303	0202	0303	0101	0404	0101	0101	0101	0404	0101	0303	0202	0202	0404	0000	0101	0303	0202	0202	0404	0303	0101	0303	0102	0202	0404	0000	0303	0202	0101	0303	0202	0303	0404	0202	0303	0104	0202	0103	0202	0204	0404	0000	0303	0101	0303	0000	0101	0103	0404	0202	0101	0204	0202	0303	0404	0404	0304	0404	0101	0202	0404	0202	0101	0303	0103	0103	0404	0404	0202	0204	0101	0101	0202	0202	0303	0204	0101	0202	0303	0404	0202	0103	0404	0101	0000	0404	0303	0404	0101	0202	0303	0303	0103	0404	0101	0404	0202	0202	0404	0303	0303	0202	0202	0101	0404	0303	0101	0204	0104	0202	0404	0404	0303	0303	0202	0202	0202	0404	0203	0303	0404	0404	0404	0101	0103	0202	0304	0202	0202	0000	0303	0404	0303	0202	0000	0202	0303	0202	0303	0303	0202	0404	0404	0101	0202	0404	0303	0203	0101	0404	0103	0303	0101	0104	0101	0202	0303	0304	0303	0303	0202	0000	0303	0202	0101	0101	0404	0202	0202	0303	0101	0303	0202	0303	0202	0202	0202	0404	0101	0303	0404	0303	0303	0000	0202	0101	0104	0202	0404	0303	0303	0303	0101	0101	0202	0101	0404	0404	0303	0101	0101	0101	0101	0101	0101	0202	0404	0202	0404	0104	0303	0101	0203	0101	0303	0202	0000	0000	0404	0202	0202	0303	0202	0202	0404	0202	0000	0404	0404	0404	0202	0202	0303	0202	0101	0303	0202	0304	0101	0202	0404	0101	0202	0303	0303	0404	0202	0202	0101	0202	0103	0202	0303	0404	0101	0202	0202	0304	0203	0203	0404	0404	0404	0404	0303	0101	0303	0202	0202	0204	0404	0101	0303	0303	0303	0000	0101	0202	0101	0101	0000	0303	0404	0404	0202	0404	0102	0202	0404	0101	0202	0202	0202	0101	0404	0303	0303	0303	0303	0202	0101	0101	0303	0204	0202	0204	0404	0404	0303	0303	0000	0404	0101	0101	0303	0404	0000	0101	0103	0202	0303	0404	0303	0104	0202	0303	0202	0404	0303	0101	0101	0202	0202	0303	0303	0303	0000	0303	0101	0202	0303	0000	0202	0203	0204	0101	0303	0303	0101	0404	0303	0101	0303	0101	0303	0303	0303	0103	0404	0101	0303	0303	0303	0101	0303	0303	0404	0101	0101	0101	0303	0404	0303	0303	0404	0404	0202	0404	0404	0202	0202	0203	0404	0202	0202	0202	0101	0204	0303	0404	0101	0404	0404	0303	0303	0202	0203	0000	0404	0204	0101	0102	0000	0303	0202	0202	0101	0101	0202	0303	0101	0404	0404	0101	0303	0404	0202	0202	0303	0101	0303	0101	0404	0202	0101	0202	0101	0202	0202	0102	0303	0404	0102	0303	0202	0404	0303	0303	0101	0404	0404	0102	0104	0404	0101	0101	0303	0202	0103	0202	0202	0204	0404	0101	0404	0101	0202	0000	0404	0404	0101	0202	0404	0404	0101	0404	0202	0404	0101	0303	0404	0404	0101	0101	0303	0203	0404	0000	0404	0303	0103	0303	0404	0404	0101	0303	0000	0101	0101	0404	0202	0000	0103	0404	0000	0404	0303	0404	0101	0101	0202	0303	0202	0202	0303	0202	0103	0303	0303	0202	0303	0202	0000	0202	0202	0303	0101	0101	0404	0303	0202	0303	0101	0202	0404	0101	0404	0303	0404	0202	0102	0103	0202	0202	0000	0202	0202	0202	0404	0404	0101	0204	0404	0303	0303	0202	0303	0303	0404	0202	0104	0204	0202	0202	0404	0101	0404	0202	0404	0404	0202	0202	0204	0404	0202	0303	0102	0303	0000	0202	0404	0303	0303	0404	0203	0203	0202	0404	0404	0101	0202	0404	0303	0303	0204	0000	0202	0101	0303	0202	0404	0404	0404	0203	0202	0103	0404	0404	0202	0303	0101	0202	0304	0404	0303	0303	0404	0202	0303	0202	0101	0101	0303	0404	0202	0102	0202	0101	0101	0104	0101	0101	0202	0303	0101	0303	0202	0303	0303	0202	0303	0202	0202	0202	0404	0202	0404	0404	0404	0202	0101	0101	0202	0303	0202	0102	0303	0202	0101	0404	0404	0303	0404	0303	0303	0303	0101	0303	0103	0101	0304	0303	0204	0404	0101	0404	0303	0303	0202	0101	0101	0104	0303	0303	0101	0404	0101	0101	0202	0303	0204	0303	0404	0202	0303	0101	0303	0101	0404	0404	0404	0101	0303	0101	0404	0303	0404	0202	0101	0101	0303	0303	0303	0000	0404	0303	0303	0404	0202	0404	0303	0204	0202	0303	0303	0202	0000	0202	0202	0202	0303	0101	0404	0202	0101	0101	0203	0303	0404	0404	0101	0404	0303	0303	0101	0101	0101	0404	0101	0101	0101	0202	0303	0101	0304	0202	0202	0102	0303	0303	0303	0202	0404	0202	0404	0404	0101	0000	0101	0303	0303	0404	0404	0303	0101	0101	0404	0202	0303	0202	0202	0303	0202	0000	0101	0404	0101	0202	0404	0103	0303	0303	0202	0202	0202	0303	0404	0404	0202	0202	0404	0204	0303	0202	0303	0404	0202	0202	0202	0101	0404	0404	0101	0303	0303	0303	0101	0303	0202	0101	0303	0202	0303	0404	0303	0404	0202	0202	0101	0304	0404	0303	0202	0303	0202	0404	0202	0101	0303	0202	0203	0303	0202	0000	0103	0204	0204	0303	0202	0101	0202	0404	0404	0303	0101	0202	0303	0303	0101	0404	0303	0303	0000	0000	0101	0303	0404	0404	0202	0202	0103	0202	0303	0202	0404	0202	0404	0101	0101	0101	0303	0202	0303	0202	0404	0303	0202	0101	0303	0404	0404	0202	0404	0000	0303	0101	0202	0204	0202	0404	0303	0303	0101	0202	0202	0101	0202	0303	0303	0202	0101	0101	0202	0404	0404	0202	0303	0101	0103	0101	0101	0303	0404	0303	0101	0202	0303	0303	0404	0303	0204	0101	0101	0303	0303	0303	0303	0303	0303	0404	0101	0102	0202	0103	0404	0303	0404	0103	0404	0202	0101	0202	0204	0404	0202	0303	0202	0303	0202	0404	0404	0202	0303	0204	0202	0103	0404	0202	0202	0101	0303	0101	0101	0101	0404	0103	0303	0404	0103	0404	0404	0101	0303	0404	0404	0303	0102	0404	0202	0303	0202	0303	0303	0303	0204	0202	0101	0202	0202	0202	0202	0103	0103	0202	0101	0304	0303	0202	0202	0304	0404	0303	0303	0202	0404	0202	0404	0303	0101	0404	0303	0202	0202	0303	0101	0303	0404	0101	0202	0404	0103	0202	0303	0303	0202	0202	0101	0202	0404	0404	0202	0101	0404	0202	0203	0101	0101	0404	0404	0202	0303	0101	0103	0101	0303	0101	0303	0101	0000	0101	0303	0101	0101	0202	0303	0101	0304	0303	0202	0404	0404	0202	0202	0404	0404	0404	0101	0101	0101	0202	0101	0404	0404	0303	0404	0202	0303	0303	0303	0404	0303	0101	0404	0202	0404	0303	0101	0404	0102	0303	0202	0404	0204	0404	0101	0404	0303	0101	0101	0102	0202	0303	0101	0202	0404	0303	0101	0404	0103	0303	0101	0303	0303	0101	0202	0202	0202	0202	0202	0103	0202	0103	0101	0202	0303	0303	0000	0202	0404	0404	0303	0000	0101	0303	0101	0303	0103	0303	0102	0202	0303	0404	0202	0202	0101	0303	0202	0203	0202	0404	0303	0204	0303	0202	0303	0404	0203	0303	0303	0404	0101	0103	0104	0103	0303	0202	0101	0404	0303	0202	0202	0102	0000	0204	0101	0303	0404	0203	0101	0202	0202	0303	0101	0303	0103	0202	0101	0000	0303	0204	0202	0404	0202	0202	0202	0404	0404	0202	0404	0303	0303	0202	0102	0303	0404	0404	0303	0303	0101	0404	0202	0202	0303	0103	0000	0202	0303	0303	0303	0000	0303	0204	0202	0404	0404	0202	0202	0000	0101	0202	0404	0101	0404	0000	0202	0304	0102	0202	0101	0203	0104	0303	0101	0202	0101	0303	0101	0202	0101	0202	0202	0202	0102	0101	0404	0303	0304	0202	0303	0203	0101	0303	0204	0202	0000	0202	0000	0404	0202	0303	0101	0303	0404	0304	0101	0303	0202	0404	0101	0404	0202	0404	0303	0101	0101	0404	0101	0202	0202	0204	0404	0303	0303	0404	0202	0303	0000	0202	0404	0202	0101	0101	0202	0404	0404	0303	0404	0303	0202	0101	0101	0204	0404	0101	0404	0103	0000	0103	0101	0303	0101	0101	0303	0404	0101	0303	0303	0101	0404	0203	0103	0000	0000	0202	0303	0202	0202	0103	0303	0101	0101	0202	0202	0202	0103	0303	0404	0202	0404	0303	0204	0404	0101	0404	0303	0303	0203	0202	0202	0303	0202	0404	0404	0204	0202	0203	0404	0202	0101	0202	0101	0303	0101	0404	0404	0303	0303	0101	0101	0202	0101	0202	0103	0303	0101	0202	0101	0303	0303	0202	0104	0404	0404	0202	0303	0404	0202	0303	0303	0202	0202	0404	0202	0101	0101	0404	0000	0204	0202	0202	0202	0202	0103	0000	0303	0101	0101	0404	0204	0303	0303	0404	0101	0202	0203	0303	0000	0202	0202	0202	0101	0101	0202	0202	0101	0202	0303	0303	0404	0202	0101	0202	0202	0101	0101	0303	0103	0303	0204	0101	0101	0202	0404	0404	0303	0303	0101	0304	0303	0104	0102	0404	0204	0202	0404	0202	0101	0303	0404	0404	0000	0000	0304	0303	0101	0202	0404	0101	0202	0404	0202	0303	0404	0304	0101	0303	0303	0303	0303	0303	0202	0101	0204	0202	0404	0101	0204	0303	0202	0303	0202	0202	0404	0103	0202	0102	0404	0303	0000	0203	0202	0204	0202	0202	0000	0303	0404	0303	0202	0303	0404	0101	0404	0304	0303	0202	0101	0101	0101	0101	0101	0101	0101	0404	0404	0202	0204	0202	0103	0202	0101	0404	0404	0404	0000	0101	0101	0303	0303	0104	0202	0104	0202	0202	0000	0202	0101	0404	0101	0101	0303	0404	0303	0303	0303	0304	0303	0202	0303	0404	0000	0404	0202	0101	0000	0202	0303	0103	0303	0101	0202	0202	0303	0303	0303	0103	0404	0404	0000	0303	0202	0404	0303	0202	0404	0303	0404	0404	0404	0404	0101	0303	0000	0404	0303	0303	0404	0101	0404	0202	0202	0204	0303	0404	0103	0303	0202	0202	0303	0101	0202	0101	0203	0000	0103	0202	0303	0404	0404	0404	0202	0203	0303	0202	0303	0101	0101	0101	0202	0303	0303	0303	0404	0202	0202	0303	0000	0101	0101	0303	0202	0303	0404	0404	0304	0303	0202	0202	0101	0404	0101	0303	0303	0000	0101	0303	0303	0303	0303	0103	0303	0101	0204	0101	0404	0103	0303	0404	0303	0202	0103	0202	0404	0303	0202	0404	0104	0202	0404	0303	0103	0202	0404	0404	0101	0202	0404	0202	0101	0303	0101	0404	0303	0101	0103	0000	0202	0404	0000	0404	0202	0404	0404	0101	0303	0103	0404	0303	0101	0000	0303	0303	0103	0202	0404	0202	0404	0104	0303	0000	0102	0101	0404	0303	0303	0303	0101	0303	0202	0104	0404	0202	0101	0202	0202	0202	0202	0104	0404	0101	0404	0101	0303	0202	0303	0303	0404	0303	0404	0404	0303	0404	0000	0202	0404	0404	0102	0202	0303	0303	0203	0303	0103	0404	0303	0404	0404	0202	0303	0303	0404	0202	0204	0202	0102	0404	0303	0101	0000	0000	0202	0202	0103	0404	0303	0202	0202	0000	0101	0104	0303	0202	0404	0202	0204	0101	0303	0404	0202	0202	0202	0103	0202	0404	0303	0303	0304	0101	0404	0404	0101	0202	0404	0103	0101	0202	0202	0303	0303	0404	0303	0203	0303	0404	0303	0101	0204	0303	0000	0404	0303	0101	0404	0101	0101	0303	0404	0202	0404	0303	0404	0404	0103	0303	0303	0303	0101	0202	0202	0101	0101	0303	0101	0000	0202	0404	0404	0202	0202	0202	0404	0101	0303	0303	0101	0101	0303	0101	0303	0202	0204	0101	0404	0303	0303	0202	0101	0202	0404	0303	0101	0101	0303	0303	0404	0404	0404	0303	0404	0102	0101	0303	0303	0101	0202	0202	0404	0202	0000	0404	0203	0101	0303	0204	0404	0101	0303	0101	0101	0404	0303	0202	0202	0404	0404	0404	0202	0202	0404	0303	0202	0303	0101	0404	0000	0303	0303	0202	0303	0202	0101	0202	0303	0202	0202	0101	0101	0101	0303	0404	0304	0202	0404	0404	0303	0404	0202	0103	0202	0303	0303	0404	0202	0404	0000	0202	0101	0202	0303	0101	0303	0404	0303	0202	0404	0101	0404	0103	0101	0204	0303	0204	0101	0303	0202	0204	0303	0202	0101	0202	0202	0303	0103	0303	0101	0202	0303	0202	0404	0304	0101	0303	0202	0202	0101	0101	0404	0101	0303	0404	0303	0404	0204	0303	0404	0202	0103	0404	0303	0202	0404	0303	0101	0404	0303	0101	0404	0404	0303	0404	0303	0101	0202	0000	0202	0303	0202	0204	0101	0000	0104	0202	0204	0303	0102	0101	0202	0104	0303	0404	0303	0101	0404	0404	0303	0101	0404	0101	0303	0404	0102	0203	0303	0303	0303	0303	0202	0202	0303	0404	0303	0101	0404	0404	0101	0303	0404	0101	0303	0103	0000	0101	0404	0303	0303	0202	0101	0404	0101	0202	0303	0101	0102	0202	0101	0202	0104	0101	0202	0303	0303	0303	0304	0101	0101	0303	0404	0101	0303	0202	0103	0202	0103	0303	0101	0101	0303	0202	0101	0202	0202	0101	0101	0101	0202	0202	0202	0202	0303	0101	0303	0202	0404	0101	0101	0404	0102	0303	0202	0303	0202	0303	0303	0303	0303	0404	0404	0303	0303	0000	0303	0404	0303	0101	0202	0101	0404	0303	0303	0303	0404	0101	0404	0101	0303	0000	0202	0101	0101	0103	0202	0303	0404	0202	0202	0101	0104	0101	0000	0303	0202	0101	0303	0404	0202	0101	0101	0303	0103	0101	0303	0303	0101	0303	0404	0404	0101	0404	0404	0101	0104	0103	0303	0404	0204	0103	0202	0202	0101	0101	0101	0202	0303	0303	0102	0404	0303	0101	0404	0202	0303	0101	0303	0404	0404	0203	0304	0203	0101	0101	0404	0202	0404	0202	0101	0101	0303	0304	0303	0202	0202	0101	0404	0303	0404	0303	0303	0404	0101	0101	0203	0101	0101	0303	0303	0101	0404	0101	0103	0202	0202	0202	0303	0101	0404	0303	0101	0202	0202	0202	0103	0202	0303	0101	0202	0202	0303	0404	0202	0202	0204	0101	0202	0303	0202	0101	0202	0202	0303	0101	0101	0101	0203	0303	0404	0000	0303	0404	0202	0101	0404	0404	0303	0404	0202	0303	0202	0202	0202	0202	0101	0101	0202	0101	0202	0202	0202	0303	0303	0101	0404	0303	0404	0203	0404	0101	0404	0103	0404	0202	0404	0101	0304	0202	0202	0101	0404	0404	0202	0304	0101	0303	0101	0103	0303	0101	0204	0303	0202	0204	0103	0303	0303	0404	0303	0203	0303	0102	0404	0202	0203	0202	0404	0103	0202	0103	0303	0202	0303	0101	0303	0303	0303	0103	0303	0102	0202	0103	0101	0101	0202	0102	0303	0303	0101	0202	0202	0101	0203	0404	0202	0303	0404	0204	0202	0204	0303	0202	0101	0303	0202	0303	0303	0202	0101	0101	0101	0202	0404	0303	0202	0202	0101	0303	0404	0103	0202	0304	0101	0202	0101	0404	0303	0303	0202	0101	0202	0404	0101	0101	0000	0000	0404	0000	0000	0000	0000	0000	0000	0000	0000	0000	0000	0000	0000	0000	0000	0000	0000	0000	0000	0000	0000	0000	0000	0000	0000	0000	0000	0000	0000	0000	0000	0000	0000	0000	0000	0101	0000	0000	0000	0000	0404	0202	0202	0101	0000	0404	0000	0000	0101	0202	0202	0303	0203	0304	0303	0303	0303	0404	0000	0404	0303	0101	0303	0202	0202	0404	0202	0103	0404	0404	0202	0202	0202	0101	0101	0404	0303	0303	0404	0404	0000	0101	0404	0404	0000	0404	0303	0202	0202	0000	0203	0303	0202	0101	0000	0404	0303	0101	0202	0303	0101	0202	0202	0303	0404	0303	0303	0000	0101	0404	0203	0404	0404	0303	0101	0101	0204	0103	0303	0404	0101	0000	0101	0000	0303	0303	0202	0202	0303	0202	0202	0202	0000	0202	0101	0404	0103	0202	0203	0103	0103	0303	0404	0303	0404	0303	0202	0202	0303	0101	0101	0101	0101	0202	0404	0404	0000	0303	0303	0101	0404	0202	0404	0000	0000	0202	0204	0202	0101	0203	0103
11-I6_AACCA,	0101	0204	0303	0101	0404	0303	0202	0303	0101	0000	0202	0303	0303	0202	0202	0101	0000	0202	0404	0202	0303	0404	0101	0000	0000	0101	0404	0204	0303	0303	0202	0303	0404	0101	0404	0101	0303	0202	0101	0202	0404	0202	0101	0202	0202	0204	0404	0303	0303	0404	0202	0404	0304	0000	0404	0404	0000	0203	0101	0101	0202	0204	0303	0404	0303	0303	0202	0404	0101	0000	0101	0202	0101	0202	0202	0101	0102	0304	0404	0103	0202	0203	0304	0202	0102	0303	0404	0202	0303	0303	0101	0202	0202	0101	0000	0103	0000	0404	0103	0303	0101	0101	0303	0104	0101	0203	0202	0000	0202	0101	0202	0101	0000	0102	0404	0203	0202	0404	0101	0303	0204	0202	0103	0101	0103	0303	0404	0101	0101	0101	0404	0202	0404	0101	0202	0202	0404	0202	0404	0303	0303	0202	0103	0202	0404	0101	0404	0404	0203	0404	0404	0202	0202	0404	0000	0103	0101	0404	0303	0202	0404	0404	0303	0103	0202	0304	0404	0101	0303	0404	0303	0404	0202	0404	0303	0303	0404	0202	0000	0202	0404	0303	0404	0404	0404	0303	0202	0303	0103	0303	0404	0404	0202	0202	0404	0101	0202	0303	0404	0000	0404	0303	0303	0202	0000	0404	0202	0404	0303	0303	0304	0103	0102	0104	0202	0303	0303	0303	0101	0303	0404	0101	0000	0303	0202	0202	0103	0202	0101	0101	0202	0101	0202	0000	0404	0304	0102	0303	0204	0202	0404	0404	0101	0204	0202	0303	0404	0202	0101	0404	0404	0101	0202	0202	0303	0303	0303	0102	0203	0303	0404	0202	0303	0303	0404	0101	0202	0404	0303	0303	0404	0104	0101	0202	0202	0202	0101	0101	0202	0101	0404	0103	0202	0303	0404	0202	0404	0303	0303	0404	0404	0101	0404	0404	0404	0303	0202	0000	0000	0101	0404	0101	0202	0303	0101	0000	0202	0303	0404	0303	0202	0303	0303	0104	0101	0101	0000	0404	0202	0202	0404	0303	0303	0101	0000	0303	0101	0101	0202	0104	0202	0404	0202	0404	0404	0303	0202	0101	0101	0404	0303	0101	0203	0202	0404	0404	0204	0202	0303	0202	0303	0103	0202	0404	0103	0101	0000	0103	0404	0202	0304	0000	0202	0404	0101	0202	0303	0404	0202	0404	0303	0303	0303	0303	0404	0202	0103	0101	0404	0303	0404	0202	0304	0202	0101	0202	0303	0303	0202	0103	0101	0304	0101	0303	0303	0404	0101	0101	0303	0202	0101	0202	0304	0202	0000	0404	0000	0103	0202	0202	0404	0303	0303	0303	0202	0303	0102	0202	0101	0000	0101	0404	0303	0303	0404	0101	0303	0204	0303	0404	0202	0202	0404	0202	0404	0404	0404	0101	0101	0303	0101	0101	0303	0404	0101	0303	0303	0202	0202	0404	0404	0202	0102	0404	0303	0303	0404	0204	0103	0404	0404	0404	0101	0303	0404	0203	0202	0104	0303	0303	0202	0101	0101	0000	0303	0103	0303	0202	0101	0101	0303	0104	0303	0404	0000	0303	0303	0303	0303	0202	0204	0202	0303	0303	0000	0101	0101	0303	0303	0202	0202	0204	0202	0303	0303	0101	0202	0202	0404	0101	0303	0000	0303	0404	0103	0404	0103	0404	0202	0101	0101	0303	0303	0101	0303	0202	0404	0202	0101	0101	0202	0000	0101	0101	0203	0303	0404	0202	0303	0303	0202	0101	0404	0303	0404	0404	0303	0101	0303	0101	0303	0303	0202	0000	0303	0101	0303	0202	0101	0303	0103	0404	0202	0202	0202	0000	0000	0103	0101	0303	0303	0303	0202	0000	0404	0202	0404	0202	0202	0203	0303	0000	0000	0303	0102	0101	0303	0101	0304	0404	0404	0000	0000	0303	0303	0202	0101	0000	0404	0101	0202	0101	0303	0303	0101	0000	0000	0101	0404	0202	0404	0303	0202	0202	0303	0202	0101	0304	0202	0303	0303	0104	0202	0404	0202	0202	0404	0000	0404	0202	0202	0404	0101	0303	0202	0103	0202	0000	0404	0202	0202	0101	0303	0000	0404	0202	0202	0101	0404	0204	0101	0101	0104	0104	0202	0404	0101	0103	0303	0303	0303	0202	0202	0204	0202	0404	0404	0202	0202	0304	0202	0202	0202	0101	0103	0303	0101	0404	0000	0404	0303	0303	0202	0303	0404	0204	0000	0404	0101	0103	0404	0404	0404	0303	0303	0203	0000	0404	0404	0404	0101	0103	0000	0000	0000	0303	0303	0303	0303	0404	0202	0202	0203	0303	0101	0303	0202	0303	0404	0303	0202	0404	0000	0203	0101	0101	0404	0101	0202	0303	0101	0404	0203	0101	0101	0000	0304	0303	0303	0202	0202	0404	0303	0303	0303	0203	0103	0303	0303	0202	0101	0000	0202	0202	0202	0202	0303	0202	0303	0101	0303	0103	0404	0101	0101	0000	0303	0202	0303	0202	0202	0202	0101	0101	0303	0202	0404	0202	0204	0101	0101	0303	0202	0202	0404	0202	0000	0404	0101	0202	0103	0404	0303	0103	0101	0101	0404	0204	0000	0404	0202	0303	0404	0404	0303	0101	0202	0202	0202	0101	0404	0404	0303	0000	0101	0303	0202	0202	0404	0000	0303	0202	0404	0000	0103	0404	0303	0204	0202	0103	0204	0404	0404	0000	0303	0101	0202	0303	0101	0202	0204	0101	0204	0000	0303	0101	0102	0404	0404	0404	0404	0202	0101	0101	0103	0303	0303	0404	0303	0202	0303	0101	0101	0303	0303	0202	0303	0102	0303	0000	0204	0404	0303	0404	0000	0101	0104	0102	0000	0101	0203	0303	0202	0303	0404	0203	0202	0202	0303	0101	0303	0404	0404	0404	0101	0303	0404	0303	0404	0101	0000	0202	0303	0204	0202	0202	0202	0202	0202	0101	0304	0000	0202	0202	0101	0101	0103	0103	0204	0202	0404	0303	0202	0303	0404	0303	0000	0202	0202	0204	0101	0101	0101	0101	0101	0202	0101	0101	0404	0202	0404	0202	0303	0101	0202	0303	0304	0101	0101	0202	0203	0000	0202	0404	0303	0000	0000	0101	0404	0202	0202	0101	0101	0303	0202	0202	0303	0202	0202	0303	0000	0303	0404	0303	0404	0303	0202	0101	0303	0303	0204	0000	0404	0000	0101	0101	0303	0303	0303	0103	0101	0000	0101	0104	0202	0303	0204	0202	0202	0404	0101	0303	0303	0404	0101	0000	0000	0404	0404	0000	0101	0404	0303	0303	0404	0202	0404	0404	0000	0101	0303	0404	0202	0303	0202	0103	0101	0101	0202	0404	0202	0101	0303	0204	0101	0202	0000	0202	0202	0303	0101	0000	0101	0000	0202	0303	0101	0103	0202	0404	0202	0202	0303	0101	0202	0404	0101	0000	0204	0101	0203	0202	0202	0101	0303	0303	0303	0103	0404	0101	0101	0102	0404	0202	0303	0101	0202	0101	0000	0202	0101	0404	0204	0202	0304	0104	0303	0303	0303	0404	0202	0303	0203	0101	0303	0000	0303	0303	0404	0404	0203	0202	0000	0101	0202	0202	0202	0101	0404	0404	0203	0404	0101	0101	0202	0303	0202	0404	0101	0404	0101	0303	0404	0404	0202	0000	0404	0404	0101	0202	0000	0104	0101	0204	0000	0404	0303	0303	0202	0000	0101	0204	0404	0304	0101	0204	0103	0000	0303	0203	0000	0202	0404	0101	0303	0101	0102	0103	0303	0202	0101	0303	0404	0303	0404	0000	0202	0202	0404	0202	0000	0202	0304	0404	0303	0000	0303	0202	0202	0303	0303	0202	0101	0304	0404	0303	0101	0303	0204	0303	0303	0404	0303	0404	0101	0103	0303	0304	0303	0303	0104	0204	0000	0000	0101	0202	0202	0202	0303	0101	0303	0000	0000	0303	0000	0202	0202	0404	0202	0101	0202	0303	0404	0204	0303	0303	0303	0202	0303	0101	0303	0303	0303	0101	0204	0101	0303	0303	0404	0202	0303	0303	0202	0204	0000	0101	0303	0404	0404	0202	0101	0303	0304	0000	0303	0404	0103	0101	0303	0404	0303	0404	0303	0103	0202	0101	0101	0202	0204	0202	0404	0202	0404	0304	0000	0202	0404	0303	0303	0303	0303	0204	0202	0303	0404	0404	0404	0000	0404	0303	0102	0404	0303	0303	0404	0404	0303	0202	0000	0000	0202	0303	0303	0203	0404	0404	0000	0303	0202	0000	0404	0101	0202	0404	0404	0404	0202	0202	0202	0000	0404	0203	0204	0303	0101	0202	0204	0102	0101	0202	0000	0404	0404	0101	0404	0404	0404	0303	0202	0303	0101	0202	0202	0404	0203	0203	0303	0303	0404	0000	0303	0202	0202	0202	0303	0202	0303	0101	0303	0404	0404	0202	0000	0304	0101	0303	0303	0000	0404	0404	0404	0202	0101	0303	0303	0204	0202	0101	0202	0303	0202	0102	0404	0202	0102	0204	0202	0000	0404	0103	0404	0204	0303	0104	0303	0101	0101	0202	0202	0303	0404	0303	0303	0404	0101	0304	0101	0404	0202	0101	0404	0404	0303	0101	0202	0101	0303	0303	0101	0304	0404	0103	0303	0101	0101	0404	0404	0404	0101	0202	0404	0303	0000	0101	0202	0202	0202	0304	0404	0303	0101	0203	0404	0000	0202	0202	0101	0303	0000	0202	0202	0404	0202	0101	0202	0202	0000	0202	0101	0101	0303	0404	0404	0101	0404	0202	0202	0101	0404	0303	0404	0101	0202	0303	0202	0104	0202	0101	0101	0202	0101	0203	0404	0303	0303	0303	0000	0101	0303	0101	0101	0202	0202	0101	0202	0303	0104	0202	0404	0103	0102	0303	0404	0101	0203	0202	0103	0202	0000	0202	0404	0404	0304	0404	0202	0204	0101	0404	0202	0101	0204	0303	0000	0303	0404	0103	0303	0101	0404	0000	0202	0101	0101	0303	0101	0202	0202	0203	0202	0204	0304	0101	0202	0101	0303	0101	0000	0204	0202	0304	0202	0202	0202	0204	0303	0104	0202	0000	0000	0202	0101	0000	0303	0202	0000	0404	0404	0404	0204	0101	0202	0303	0404	0303	0203	0101	0404	0203	0303	0202	0303	0303	0101	0104	0404	0102	0101	0303	0102	0000	0101	0000	0404	0404	0103	0101	0404	0101	0101	0303	0404	0101	0000	0000	0303	0101	0202	0101	0404	0304	0101	0202	0101	0303	0303	0101	0404	0304	0404	0303	0404	0303	0202	0202	0303	0204	0102	0404	0202	0202	0202	0202	0303	0101	0404	0202	0404	0000	0101	0202	0404	0101	0203	0203	0204	0000	0303	0303	0404	0404	0000	0303	0404	0202	0202	0303	0202	0101	0404	0404	0303	0000	0101	0101	0202	0202	0404	0202	0303	0101	0101	0202	0303	0101	0303	0303	0000	0303	0204	0303	0202	0101	0101	0202	0101	0202	0303	0000	0202	0000	0203	0101	0101	0404	0102	0202	0204	0102	0101	0202	0202	0202	0303	0102	0303	0101	0102	0202	0202	0304	0204	0404	0404	0304	0404	0404	0101	0202	0303	0101	0102	0202	0000	0202	0303	0102	0303	0000	0404	0404	0104	0000	0202	0104	0101	0303	0404	0203	0404	0000	0000	0103	0000	0000	0202	0303	0000	0101	0102	0303	0104	0202	0104	0101	0404	0000	0404	0101	0303	0404	0104	0202	0101	0101	0404	0303	0202	0303	0000	0101	0202	0202	0000	0202	0404	0303	0202	0103	0000	0303	0103	0304	0103	0101	0303	0303	0404	0101	0202	0203	0204	0101	0303	0404	0101	0303	0303	0404	0404	0404	0101	0204	0303	0303	0303	0101	0101	0000	0303	0101	0303	0202	0202	0303	0304	0101	0404	0303	0000	0202	0303	0101	0101	0000	0202	0404	0203	0404	0404	0303	0303	0101	0404	0000	0404	0404	0000	0101	0404	0404	0202	0303	0202	0303	0101	0303	0203	0303	0404	0202	0404	0202	0103	0000	0101	0104	0303	0303	0404	0404	0404	0404	0404	0104	0303	0303	0101	0000	0303	0101	0303	0101	0202	0101	0303	0404	0404	0202	0102	0000	0000	0304	0303	0303	0202	0101	0202	0203	0101	0202	0101	0303	0404	0303	0202	0404	0202	0202	0000	0303	0404	0404	0202	0202	0303	0000	0303	0202	0404	0202	0202	0304	0404	0202	0404	0000	0101	0303	0202	0202	0202	0303	0101	0404	0103	0101	0404	0404	0404	0203	0202	0303	0303	0303	0303	0303	0204	0404	0101	0404	0101	0202	0202	0404	0204	0103	0404	0404	0303	0202	0101	0202	0303	0303	0202	0203	0101	0202	0404	0404	0000	0101	0202	0303	0202	0303	0204	0202	0303	0204	0104	0303	0303	0202	0303	0202	0404	0101	0202	0101	0303	0303	0303	0101	0303	0404	0202	0202	0404	0303	0101	0204	0101	0101	0404	0404	0101	0303	0303	0000	0202	0000	0202	0202	0202	0103	0404	0404	0303	0000	0304	0303	0304	0000	0000	0202	0404	0303	0303	0404	0103	0203	0103	0404	0404	0404	0203	0202	0202	0202	0101	0202	0000	0202	0101	0303	0204	0000	0101	0303	0202	0303	0101	0303	0303	0101	0101	0404	0103	0303	0202	0202	0303	0202	0202	0303	0202	0101	0000	0103	0404	0101	0101	0202	0101	0303	0202	0303	0303	0101	0303	0103	0304	0303	0000	0202	0404	0303	0404	0101	0202	0404	0303	0303	0202	0202	0202	0404	0202	0303	0203	0404	0303	0404	0202	0202	0303	0404	0101	0303	0303	0000	0000	0202	0202	0303	0101	0104	0202	0404	0303	0303	0103	0303	0404	0000	0103	0000	0404	0202	0404	0000	0304	0104	0404	0101	0303	0303	0202	0303	0101	0404	0202	0202	0101	0000	0303	0303	0303	0202	0204	0204	0303	0101	0101	0202	0202	0202	0000	0204	0304	0303	0303	0404	0404	0202	0204	0204	0202	0303	0404	0404	0103	0202	0303	0204	0101	0303	0101	0103	0202	0000	0103	0303	0202	0203	0000	0202	0404	0204	0404	0404	0202	0303	0101	0303	0303	0101	0303	0404	0202	0202	0404	0404	0404	0103	0000	0000	0204	0404	0404	0202	0101	0000	0303	0202	0000	0202	0404	0404	0000	0101	0101	0000	0404	0303	0202	0303	0303	0204	0303	0101	0202	0101	0303	0101	0101	0404	0303	0202	0101	0303	0303	0101	0101	0202	0101	0404	0101	0202	0404	0202	0101	0202	0404	0303	0202	0404	0303	0404	0103	0202	0303	0303	0101	0202	0404	0202	0000	0000	0303	0204	0404	0303	0404	0102	0202	0203	0103	0303	0101	0102	0101	0101	0202	0101	0202	0204	0202	0101	0204	0101	0202	0204	0404	0101	0101	0101	0404	0202	0303	0202	0404	0303	0404	0203	0202	0303	0303	0101	0202	0303	0202	0404	0303	0000	0202	0000	0202	0303	0202	0202	0303	0404	0404	0000	0000	0101	0202	0303	0000	0404	0404	0101	0203	0000	0103	0303	0303	0303	0202	0303	0104	0303	0102	0102	0404	0404	0404	0000	0204	0202	0303	0202	0303	0202	0203	0202	0404	0101	0404	0404	0101	0303	0202	0202	0202	0103	0303	0303	0304	0202	0304	0000	0404	0204	0303	0404	0202	0202	0203	0304	0303	0000	0204	0404	0101	0404	0202	0000	0101	0103	0102	0101	0303	0203	0101	0303	0202	0101	0404	0303	0103	0303	0404	0202	0404	0202	0000	0303	0101	0104	0303	0303	0404	0202	0202	0202	0202	0303	0404	0303	0101	0000	0404	0101	0101	0303	0303	0404	0000	0202	0103	0303	0404	0303	0303	0202	0303	0101	0303	0202	0303	0202	0202	0202	0404	0202	0303	0404	0303	0103	0202	0404	0103	0204	0303	0000	0404	0303	0303	0204	0202	0404	0303	0202	0404	0202	0303	0404	0404	0202	0000	0303	0202	0000	0303	0202	0303	0204	0404	0202	0104	0404	0101	0101	0404	0303	0303	0303	0203	0404	0404	0103	0303	0101	0202	0000	0303	0101	0404	0303	0404	0000	0303	0103	0101	0203	0404	0303	0101	0303	0000	0404	0404	0101	0101	0103	0101	0101	0202	0104	0103	0202	0202	0404	0204	0404	0000	0202	0404	0404	0000	0202	0000	0303	0202	0303	0202	0303	0304	0202	0202	0303	0202	0103	0303	0303	0202	0202	0303	0303	0101	0101	0303	0404	0202	0404	0101	0404	0303	0303	0101	0404	0202	0303	0404	0404	0202	0101	0404	0404	0303	0000	0303	0404	0202	0102	0404	0000	0304	0404	0202	0101	0101	0404	0202	0303	0103	0303	0404	0101	0202	0101	0303	0101	0202	0202	0303	0202	0404	0303	0303	0000	0101	0101	0101	0404	0202	0203	0303	0303	0303	0303	0204	0303	0202	0204	0202	0202	0303	0102	0303	0303	0202	0303	0202	0404	0303	0303	0202	0204	0202	0303	0000	0404	0303	0404	0303	0101	0000	0000	0202	0000	0202	0202	0101	0202	0202	0101	0202	0303	0204	0404	0000	0202	0101	0000	0101	0404	0404	0303	0404	0404	0303	0404	0303	0202	0404	0303	0103	0404	0101	0204	0404	0303	0101	0404	0404	0202	0101	0404	0404	0303	0404	0303	0203	0101	0303	0202	0000	0404	0101	0202	0303	0303	0303	0303	0202	0202	0103	0202	0304	0104	0204	0101	0203	0303	0202	0202	0404	0101	0101	0204	0404	0404	0303	0404	0404	0404	0404	0102	0101	0404	0404	0202	0404	0303	0000	0103	0303	0000	0202	0404	0303	0404	0303	0404	0103	0000	0000	0202	0101	0202	0202	0000	0204	0202	0303	0102	0303	0303	0404	0303	0404	0202	0000	0303	0404	0404	0303	0202	0404	0203	0404	0202	0303	0202	0303	0303	0101	0101	0101	0101	0202	0404	0202	0404	0101	0101	0204	0202	0303	0101	0101	0103	0303	0101	0101	0103	0404	0202	0303	0101	0303	0404	0303	0303	0202	0303	0303	0303	0101	0404	0404	0101	0202	0303	0303	0102	0303	0404	0202	0202	0103	0203	0202	0202	0303	0202	0000	0101	0202	0202	0203	0000	0304	0303	0404	0202	0101	0101	0000	0202	0303	0303	0303	0303	0303	0103	0303	0404	0202	0202	0103	0101	0202	0202	0404	0104	0404	0000	0101	0202	0203	0202	0202	0204	0404	0404	0202	0202	0404	0000	0303	0203	0404	0404	0101	0101	0000	0202	0404	0303	0303	0202	0204	0303	0000	0101	0303	0303	0202	0102	0202	0404	0404	0202	0304	0304	0303	0303	0404	0202	0202	0202	0000	0303	0404	0303	0404	0303	0303	0101	0202	0404	0303	0404	0103	0304	0304	0101	0303	0303	0202	0202	0101	0103	0202	0404	0104	0000	0303	0101	0204	0303	0202	0102	0404	0404	0202	0101	0404	0202	0202	0204	0404	0202	0000	0202	0303	0303	0404	0303	0202	0101	0304	0202	0303	0404	0404	0103	0101	0000	0303	0202	0303	0303	0202	0202	0101	0101	0202	0101	0000	0404	0404	0404	0303	0204	0303	0101	0202	0203	0101	0202	0404	0303	0101	0404	0101	0303	0103	0101	0404	0101	0303	0101	0304	0202	0404	0101	0404	0404	0000	0404	0000	0000	0101	0000	0000	0303	0202	0202	0202	0000	0204	0101	0202	0303	0404	0303	0202	0202	0202	0000	0101	0303	0404	0000	0303	0202	0202	0101	0101	0303	0404	0303	0404	0202	0303	0404	0000	0404	0101	0000	0000	0000	0101	0404	0404	0202	0202	0202	0202	0204	0202	0101	0202	0101	0202	0101	0202	0204	0404	0303	0000	0103	0303	0000	0303	0101	0404	0000	0000	0404	0404	0202	0202	0202	0404	0202	0204	0101	0103	0404	0404	0303	0000	0104	0303	0303	0304	0202	0404	0101	0101	0202	0303	0404	0101	0000	0202	0404	0202	0202	0303	0202	0202	0202	0101	0102	0404	0303	0303	0202	0404	0102	0102	0404	0404	0000	0202	0101	0303	0404	0404	0102	0101	0303	0404	0103	0202	0303	0303	0404	0404	0404	0101	0000	0304	0404	0101	0202	0101	0101	0000	0303	0404	0303	0000	0203	0203	0304	0404	0202	0404	0404	0101	0202	0204	0303	0202	0101	0000	0101	0204	0101	0101	0000	0101	0101	0204	0404	0202	0202	0204	0404	0202	0303	0202	0103	0202	0000	0303	0202	0202	0202	0303	0303	0000	0101	0000	0202	0303	0202	0103	0101	0101	0000	0101	0202	0404	0101	0404	0101	0204	0101	0404	0404	0101	0202	0303	0303	0101	0303	0202	0101	0404	0202	0404	0103	0202	0204	0303	0303	0202	0101	0202	0303	0202	0101	0303	0103	0404	0104	0404	0303	0204	0202	0000	0000	0303	0303	0303	0000	0103	0000	0404	0101	0202	0202	0303	0404	0101	0303	0204	0303	0303	0303	0000	0101	0404	0202	0202	0404	0202	0104	0404	0202	0101	0404	0000	0101	0101	0000	0101	0204	0303	0303	0303	0202	0303	0303	0303	0202	0202	0404	0103	0404	0102	0303	0404	0404	0202	0303	0101	0202	0303	0000	0101	0404	0202	0202	0404	0000	0101	0103	0404	0204	0303	0000	0404	0202	0000	0303	0104	0303	0202	0404	0404	0101	0202	0303	0303	0404	0404	0404	0000	0101	0202	0404	0304	0303	0101	0103	0404	0202	0000	0303	0202	0404	0303	0104	0202	0202	0303	0101	0303	0404	0202	0000	0101	0202	0101	0202	0000	0303	0404	0101	0202	0000	0202	0303	0404	0000	0202	0202	0103	0303	0404	0202	0101	0303	0101	0000	0104	0204	0404	0404	0000	0404	0202	0202	0101	0202	0404	0404	0101	0303	0000	0404	0103	0303	0404	0101	0303	0202	0101	0204	0202	0101	0404	0101	0404	0303	0101	0101	0103	0304	0101	0000	0303	0404	0202	0404	0202	0202	0000	0303	0102	0404	0404	0000	0203	0101	0303	0202	0202	0202	0000	0101	0103	0202	0000	0202	0202	0303	0101	0202	0202	0101	0303	0303	0202	0202	0202	0202	0101	0404	0404	0303	0202	0303	0102	0303	0202	0404	0303	0202	0101	0303	0404	0404	0404	0101	0000	0101	0202	0303	0303	0203	0303	0404	0000	0101	0303	0303	0202	0303	0202	0101	0404	0202	0202	0204	0204	0000	0000	0000	0101	0303	0202	0404	0202	0303	0101	0102	0000	0303	0404	0404	0101	0101	0404	0404	0000	0103	0000	0303	0303	0000	0000	0303	0303	0404	0101	0101	0303	0103	0203	0404	0303	0404	0303	0101	0202	0101	0101	0202	0202	0303	0204	0202	0303	0203	0202	0202	0404	0303	0202	0202	0202	0304	0202	0303	0404	0404	0202	0404	0101	0000	0303	0101	0000	0303	0102	0404	0101	0404	0404	0102	0404	0303	0101	0303	0404	0404	0202	0202	0303	0404	0303	0101	0101	0202	0303	0202	0102	0303	0202	0404	0202	0404	0303	0000	0202	0101	0000	0102	0101	0101	0101	0202	0404	0202	0204	0303	0303	0101	0303	0303	0404	0404	0303	0303	0404	0000	0404	0404	0101	0101	0204	0101	0102	0101	0303	0102	0404	0303	0303	0303	0000	0303	0204	0101	0203	0202	0404	0404	0202	0404	0101	0102	0101	0104	0101	0202	0303	0303	0202	0303	0000	0303	0404	0101	0101	0303	0101	0202	0202	0404	0000	0202	0102	0404	0303	0303	0101	0202	0404	0404	0303	0303	0303	0202	0000	0101	0202	0404	0202	0101	0404	0202	0404	0101	0101	0303	0303	0404	0000	0000	0204	0202	0102	0202	0202	0202	0202	0000	0202	0404	0101	0202	0404	0404	0303	0303	0404	0202	0000	0101	0303	0000	0202	0204	0000	0103	0303	0103	0404	0000	0101	0103	0101	0303	0303	0101	0202	0404	0202	0101	0303	0303	0103	0202	0303	0303	0101	0404	0202	0303	0303	0404	0101	0101	0101	0404	0000	0204	0202	0202	0000	0202	0101	0303	0104	0204	0202	0204	0103	0202	0101	0303	0101	0101	0404	0303	0101	0101	0000	0103	0404	0101	0101	0101	0101	0303	0204	0101	0101	0404	0404	0103	0101	0304	0101	0303	0102	0202	0202	0202	0202	0303	0303	0404	0404	0000	0303	0304	0104	0202	0303	0303	0303	0202	0202	0103	0202	0000	0202	0303	0404	0404	0202	0303	0101	0202	0101	0303	0303	0000	0202	0203	0202	0202	0202	0202	0202	0204	0404	0101	0103	0000	0404	0101	0303	0404	0304	0404	0203	0000	0404	0101	0202	0101	0404	0101	0101	0303	0303	0202	0404	0404	0404	0103	0303	0404	0203	0202	0101	0303	0000	0204	0103	0202	0303	0303	0202	0101	0404	0101	0202	0000	0202	0101	0101	0101	0101	0000	0101	0103	0303	0303	0404	0000	0202	0303	0101	0404	0101	0203	0101	0404	0303	0202	0303	0104	0202	0102	0204	0404	0101	0203	0202	0404	0404	0404	0101	0202	0303	0202	0101	0202	0203	0202	0202	0303	0404	0202	0202	0202	0204	0404	0000	0303	0204	0101	0101	0202	0303	0303	0404	0404	0202	0101	0303	0101	0303	0202	0000	0202	0404	0404	0404	0404	0202	0101	0104	0303	0404	0101	0303	0404	0101	0103	0204	0000	0202	0202	0303	0101	0303	0000	0101	0303	0101	0303	0303	0202	0303	0101	0303	0404	0101	0202	0303	0303	0203	0202	0101	0404	0303	0000	0404	0202	0000	0304	0101	0303	0202	0101	0303	0202	0101	0303	0101	0101	0101	0202	0000	0404	0000	0000	0303	0101	0202	0303	0000	0404	0101	0101	0202	0202	0202	0303	0303	0101	0404	0103	0101	0404	0000	0102	0202	0101	0303	0101	0202	0303	0303	0202	0102	0000	0000	0000	0102	0404	0404	0202	0000	0202	0404	0101	0303	0101	0102	0101	0202	0101	0303	0202	0101	0203	0104	0404	0304	0303	0000	0303	0000	0202	0404	0202	0404	0202	0303	0202	0000	0404	0404	0101	0101	0101	0101	0202	0303	0101	0000	0303	0101	0101	0404	0202	0202	0000	0204	0404	0303	0404	0404	0303	0101	0303	0101	0102	0204	0000	0202	0303	0000	0303	0303	0202	0204	0101	0202	0303	0404	0303	0404	0303	0303	0101	0202	0404	0303	0101	0404	0202	0404	0103	0303	0303	0202	0202	0202	0303	0404	0202	0203	0000	0101	0202	0000	0101	0101	0404	0303	0202	0202	0202	0202	0101	0404	0203	0404	0303	0102	0202	0202	0202	0404	0404	0101	0404	0202	0000	0202	0303	0202	0101	0202	0202	0202	0202	0101	0303	0303	0404	0202	0303	0303	0202	0101	0202	0203	0202	0202	0000	0203	0303	0303	0202	0202	0404	0102	0303	0202	0303	0202	0202	0202	0101	0202	0303	0404	0202	0404	0103	0101	0404	0101	0303	0404	0202	0202	0202	0101	0303	0404	0000	0303	0303	0202	0101	0303	0404	0303	0000	0202	0303	0303	0404	0202	0303	0404	0000	0000	0101	0303	0202	0101	0000	0202	0101	0202	0303	0104	0202	0101	0101	0303	0101	0204	0404	0204	0103	0202	0202	0404	0202	0202	0204	0202	0303	0202	0204	0303	0101	0202	0303	0101	0404	0101	0303	0101	0202	0202	0303	0202	0404	0202	0204	0303	0102	0202	0000	0202	0204	0303	0202	0303	0404	0404	0204	0000	0101	0303	0303	0102	0202	0000	0203	0404	0102	0101	0101	0204	0000	0404	0404	0101	0101	0101	0000	0101	0000	0404	0202	0304	0404	0102	0303	0000	0000	0404	0000	0303	0101	0303	0101	0101	0303	0202	0303	0202	0202	0303	0303	0101	0202	0404	0204	0202	0404	0303	0202	0101	0303	0202	0303	0303	0202	0303	0000	0404	0303	0303	0000	0000	0000	0404	0303	0103	0101	0304	0202	0303	0303	0202	0101	0103	0101	0404	0000	0204	0303	0404	0204	0303	0204	0404	0303	0303	0404	0202	0202	0101	0202	0101	0404	0303	0101	0101	0204	0404	0202	0202	0101	0404	0202	0101	0202	0303	0303	0000	0101	0000	0404	0101	0103	0303	0202	0202	0404	0303	0202	0304	0202	0303	0101	0101	0404	0103	0303	0101	0101	0404	0202	0202	0000	0303	0000	0304	0303	0203	0102	0202	0404	0304	0101	0202	0303	0103	0303	0404	0202	0303	0202	0303	0202	0103	0101	0101	0202	0303	0103	0304	0202	0101	0202	0404	0202	0000	0103	0101	0202	0000	0204	0202	0202	0202	0203	0303	0000	0404	0000	0101	0000	0202	0101	0303	0202	0101	0103	0102	0303	0303	0303	0202	0204	0303	0202	0404	0303	0303	0202	0303	0101	0202	0404	0000	0000	0103	0102	0000	0202	0101	0404	0204	0404	0303	0404	0404	0202	0404	0000	0303	0202	0101	0101	0202	0103	0202	0404	0404	0101	0303	0101	0202	0303	0203	0202	0000	0303	0101	0404	0303	0303	0303	0303	0101	0204	0000	0404	0203	0202	0202	0101	0303	0404	0303	0303	0303	0303	0303	0204	0303	0202	0303	0202	0202	0303	0303	0101	0101	0303	0303	0204	0000	0204	0404	0303	0404	0203	0202	0202	0404	0101	0303	0404	0404	0303	0303	0303	0103	0202	0101	0303	0202	0303	0202	0000	0103	0102	0404	0202	0303	0204	0303	0202	0303	0404	0404	0404	0202	0202	0101	0404	0303	0101	0404	0303	0404	0202	0303	0102	0303	0101	0202	0104	0202	0404	0202	0000	0101	0103	0303	0404	0303	0202	0303	0303	0303	0204	0303	0202	0202	0304	0101	0101	0202	0101	0101	0303	0101	0101	0101	0000	0404	0303	0404	0404	0202	0404	0101	0101	0101	0303	0202	0202	0103	0404	0404	0404	0101	0202	0202	0303	0203	0303	0000	0101	0404	0204	0101	0000	0101	0404	0101	0202	0404	0000	0202	0000	0304	0101	0202	0404	0101	0202	0101	0303	0103	0404	0101	0404	0101	0202	0101	0203	0303	0303	0204	0404	0101	0303	0404	0103	0202	0404	0000	0202	0202	0404	0202	0101	0404	0102	0000	0102	0202	0204	0202	0204	0101	0404	0303	0101	0000	0202	0000	0202	0303	0303	0203	0404	0404	0303	0000	0204	0101	0404	0204	0202	0204	0304	0303	0204	0202	0202	0404	0204	0404	0202	0404	0101	0303	0404	0202	0101	0303	0102	0303	0404	0202	0303	0404	0303	0404	0404	0404	0101	0404	0000	0202	0404	0304	0101	0101	0303	0202	0202	0103	0202	0404	0000	0101	0000	0303	0202	0303	0304	0103	0303	0404	0101	0101	0303	0101	0303	0101	0202	0101	0000	0404	0102	0303	0101	0303	0304	0000	0103	0000	0202	0303	0202	0202	0202	0303	0303	0104	0000	0103	0304	0202	0303	0101	0303	0101	0304	0404	0404	0404	0202	0101	0101	0202	0404	0202	0404	0101	0103	0000	0303	0202	0303	0303	0202	0101	0202	0404	0202	0101	0303	0404	0404	0404	0303	0101	0202	0202	0303	0204	0202	0101	0202	0000	0101	0202	0101	0101	0103	0103	0000	0000	0101	0404	0202	0101	0000	0000	0303	0404	0404	0203	0101	0204	0303	0000	0404	0202	0202	0303	0203	0202	0204	0404	0404	0404	0202	0303	0101	0303	0202	0000	0202	0202	0202	0202	0103	0304	0303	0103	0101	0404	0104	0000	0303	0404	0303	0404	0404	0404	0303	0101	0101	0202	0303	0202	0202	0202	0303	0303	0303	0000	0101	0303	0404	0102	0404	0101	0101	0104	0303	0202	0204	0000	0404	0202	0101	0101	0303	0101	0204	0204	0404	0101	0202	0304	0101	0000	0202	0000	0404	0404	0404	0303	0202	0404	0101	0303	0303	0000	0404	0202	0101	0202	0303	0202	0303	0101	0404	0101	0102	0101	0404	0303	0303	0202	0203	0404	0303	0101	0203	0404	0303	0304	0303	0101	0404	0102	0101	0404	0303	0404	0202	0000	0303	0000	0303	0404	0202	0303	0101	0202	0303	0202	0202	0202	0404	0203	0104	0103	0202	0101	0303	0304	0404	0101	0204	0202	0000	0204	0404	0404	0404	0303	0202	0404	0202	0303	0202	0303	0303	0202	0404	0202	0204	0101	0101	0202	0202	0303	0204	0000	0202	0303	0404	0202	0101	0404	0102	0303	0404	0303	0404	0404	0202	0303	0303	0000	0104	0101	0204	0202	0202	0404	0303	0101	0202	0202	0303	0202	0103	0101	0404	0101	0000	0202	0404	0103	0203	0000	0404	0202	0404	0303	0303	0404	0404	0202	0101	0303	0202	0303	0303	0102	0101	0303	0404	0303	0202	0303	0202	0303	0101	0303	0202	0202	0404	0404	0101	0202	0404	0101	0202	0303	0404	0303	0303	0202	0104	0404	0000	0303	0404	0303	0303	0202	0303	0101	0404	0101	0102	0404	0202	0202	0303	0101	0304	0000	0303	0202	0000	0202	0204	0101	0303	0000	0303	0000	0101	0202	0103	0404	0202	0404	0103	0303	0101	0101	0303	0000	0303	0202	0404	0103	0101	0101	0101	0101	0101	0404	0204	0304	0204	0404	0404	0303	0101	0202	0101	0000	0202	0303	0404	0404	0202	0000	0303	0202	0202	0404	0000	0101	0101	0404	0303	0202	0202	0304	0101	0102	0303	0204	0404	0000	0000	0404	0101	0202	0303	0404	0404	0202	0203	0404	0204	0303	0202	0303	0404	0101	0303	0202	0404	0303	0000	0404	0202	0000	0404	0303	0101	0303	0202	0303	0204	0303	0103	0303	0303	0303	0000	0104	0202	0101	0101	0404	0404	0404	0303	0202	0404	0101	0202	0000	0101	0202	0202	0202	0303	0404	0000	0303	0303	0303	0000	0101	0101	0303	0202	0202	0404	0404	0202	0103	0303	0303	0404	0101	0101	0202	0000	0404	0303	0000	0204	0303	0404	0303	0101	0204	0303	0202	0404	0303	0103	0000	0202	0202	0404	0404	0303	0103	0101	0101	0404	0303	0101	0202	0303	0204	0101	0303	0303	0101	0303	0303	0101	0404	0101	0404	0304	0304	0303	0404	0101	0202	0101	0404	0202	0303	0101	0303	0404	0303	0101	0303	0404	0303	0000	0404	0202	0202	0404	0404	0204	0202	0202	0404	0204	0202	0202	0101	0404	0303	0204	0101	0000	0404	0303	0303	0101	0303	0303	0204	0000	0101	0102	0404	0404	0203	0202	0000	0101	0202	0303	0101	0303	0404	0000	0303	0304	0202	0202	0202	0101	0000	0101	0101	0202	0101	0202	0101	0202	0202	0202	0303	0404	0102	0303	0202	0202	0101	0303	0101	0404	0404	0101	0404	0204	0102	0101	0303	0303	0103	0202	0202	0202	0404	0101	0404	0101	0404	0000	0404	0404	0101	0202	0404	0202	0101	0404	0000	0204	0101	0404	0204	0202	0101	0101	0303	0202	0404	0101	0404	0303	0101	0101	0404	0404	0101	0303	0404	0101	0101	0204	0202	0202	0103	0404	0202	0404	0303	0404	0101	0303	0000	0203	0202	0202	0101	0202	0101	0000	0103	0101	0303	0202	0000	0000	0303	0303	0101	0101	0404	0303	0202	0303	0303	0202	0202	0303	0404	0303	0204	0202	0101	0101	0202	0202	0101	0202	0202	0202	0303	0104	0101	0202	0404	0303	0303	0202	0404	0303	0304	0202	0000	0202	0202	0202	0202	0101	0404	0203	0404	0202	0303	0204	0404	0101	0202	0101	0202	0202	0202	0202	0404	0101	0303	0404	0303	0303	0202	0404	0304	0101	0202	0000	0103	0303	0000	0404	0204	0101	0000	0202	0404	0202	0404	0203	0202	0303	0204	0202	0202	0303	0101	0404	0303	0404	0303	0303	0101	0202	0404	0000	0101	0101	0303	0404	0202	0101	0101	0202	0000	0404	0101	0101	0000	0303	0101	0303	0202	0404	0203	0404	0303	0202	0102	0000	0404	0204	0404	0404	0204	0202	0101	0101	0202	0303	0000	0202	0303	0102	0303	0101	0303	0303	0404	0304	0202	0303	0101	0304	0101	0000	0303	0303	0202	0202	0101	0000	0303	0000	0202	0303	0303	0101	0303	0303	0000	0404	0101	0101	0202	0303	0202	0303	0304	0202	0203	0103	0303	0103	0202	0404	0404	0101	0303	0303	0404	0303	0000	0202	0103	0101	0303	0303	0303	0204	0404	0103	0101	0204	0202	0000	0303	0204	0202	0000	0303	0000	0202	0000	0102	0404	0303	0101	0404	0204	0101	0101	0202	0404	0202	0000	0202	0404	0303	0303	0102	0101	0101	0404	0000	0101	0101	0202	0303	0404	0404	0204	0204	0202	0303	0000	0303	0202	0404	0202	0404	0404	0101	0101	0101	0303	0303	0202	0404	0303	0101	0101	0404	0202	0103	0000	0101	0404	0000	0202	0101	0404	0101	0202	0404	0303	0303	0103	0202	0202	0404	0303	0303	0404	0202	0000	0404	0202	0000	0202	0000	0404	0204	0202	0303	0202	0202	0202	0101	0303	0103	0303	0101	0303	0404	0101	0303	0202	0303	0404	0303	0202	0404	0202	0101	0303	0404	0404	0101	0000	0101	0404	0202	0101	0101	0203	0202	0303	0202	0202	0101	0202	0404	0303	0202	0101	0202	0101	0303	0303	0102	0404	0303	0000	0101	0404	0303	0303	0202	0303	0103	0303	0303	0404	0202	0303	0101	0000	0303	0202	0104	0202	0404	0000	0101	0101	0303	0202	0303	0404	0404	0303	0202	0101	0303	0404	0000	0202	0104	0101	0303	0104	0000	0000	0303	0204	0303	0303	0101	0000	0202	0000	0202	0202	0303	0102	0101	0101	0202	0101	0404	0202	0303	0202	0103	0101	0303	0303	0000	0303	0101	0203	0303	0304	0404	0303	0204	0101	0303	0101	0303	0303	0304	0303	0303	0202	0101	0202	0202	0101	0304	0303	0303	0303	0101	0000	0101	0404	0202	0000	0202	0303	0202	0303	0202	0101	0202	0000	0303	0404	0202	0303	0404	0202	0202	0101	0303	0000	0404	0101	0404	0303	0303	0404	0103	0101	0304	0101	0303	0404	0204	0303	0101	0404	0000	0303	0202	0303	0000	0303	0202	0202	0103	0202	0404	0202	0202	0000	0303	0202	0101	0404	0303	0202	0202	0404	0101	0303	0303	0202	0404	0202	0404	0202	0303	0202	0101	0202	0303	0303	0101	0303	0404	0101	0101	0404	0101	0303	0303	0303	0202	0202	0102	0202	0404	0304	0202	0101	0404	0202	0202	0404	0101	0000	0304	0000	0101	0202	0103	0101	0103	0303	0303	0104	0404	0404	0303	0101	0104	0202	0103	0202	0304	0303	0202	0404	0404	0102	0202	0404	0404	0404	0101	0101	0303	0303	0101	0303	0202	0303	0404	0202	0303	0101	0304	0404	0202	0101	0202	0000	0404	0303	0101	0404	0101	0303	0000	0404	0202	0404	0103	0202	0303	0202	0101	0000	0000	0000	0101	0202	0404	0303	0101	0204	0303	0203	0101	0304	0303	0202	0202	0202	0202	0204	0202	0103	0101	0101	0102	0202	0303	0303	0000	0202	0202	0404	0202	0303	0101	0303	0101	0303	0303	0303	0202	0202	0303	0404	0000	0202	0101	0303	0202	0202	0202	0404	0202	0202	0303	0404	0404	0404	0303	0303	0303	0404	0104	0101	0101	0101	0303	0102	0101	0101	0303	0202	0202	0202	0404	0404	0101	0303	0404	0303	0101	0202	0202	0303	0101	0404	0303	0202	0202	0101	0303	0202	0404	0404	0202	0000	0204	0101	0404	0102	0404	0101	0303	0202	0000	0000	0202	0000	0303	0303	0303	0404	0202	0202	0404	0103	0303	0203	0303	0101	0404	0303	0103	0000	0202	0303	0404	0202	0404	0404	0101	0202	0202	0101	0000	0303	0202	0304	0101	0203	0000	0000	0101	0101	0103	0202	0101	0303	0104	0202	0104	0202	0202	0203	0101	0303	0101	0303	0000	0404	0202	0202	0303	0303	0202	0202	0101	0000	0303	0303	0202	0303	0101	0000	0000	0303	0101	0303	0202	0404	0101	0404	0202	0404	0101	0101	0404	0202	0000	0202	0202	0202	0404	0303	0303	0404	0203	0303	0000	0202	0404	0202	0101	0101	0202	0404	0202	0303	0404	0303	0202	0101	0303	0202	0404	0404	0303	0101	0101	0000	0101	0103	0101	0101	0303	0000	0104	0303	0101	0101	0404	0202	0303	0202	0202	0202	0303	0000	0202	0303	0103	0101	0101	0202	0203	0202	0303	0303	0404	0203	0404	0304	0202	0404	0101	0404	0303	0303	0202	0404	0204	0404	0000	0404	0404	0204	0202	0203	0104	0000	0101	0204	0103	0303	0101	0404	0404	0000	0303	0103	0000	0202	0101	0101	0103	0303	0000	0102	0101	0101	0303	0202	0101	0404	0404	0202	0303	0404	0204	0000	0303	0202	0303	0304	0202	0103	0000	0404	0303	0202	0303	0202	0202	0204	0303	0101	0303	0101	0000	0404	0204	0303	0203	0404	0101	0202	0203	0304	0202	0303	0404	0303	0101	0101	0202	0202	0303	0303	0303	0303	0404	0202	0101	0202	0202	0101	0000	0103	0101	0303	0202	0103	0101	0202	0202	0404	0303	0101	0101	0404	0303	0104	0101	0404	0204	0000	0000	0203	0000	0303	0202	0202	0303	0303	0303	0202	0404	0303	0404	0101	0202	0404	0202	0303	0404	0404	0101	0303	0303	0303	0000	0303	0404	0103	0202	0101	0101	0103	0204	0303	0204	0000	0202	0000	0204	0000	0202	0202	0404	0000	0404	0202	0404	0404	0202	0000	0404	0404	0404	0303	0202	0303	0404	0101	0404	0303	0202	0202	0101	0101	0101	0101	0101	0101	0101	0404	0404	0202	0204	0202	0103	0101	0103	0202	0404	0204	0404	0101	0101	0303	0303	0101	0202	0404	0202	0202	0101	0202	0101	0404	0101	0103	0303	0304	0202	0303	0303	0404	0000	0202	0303	0304	0202	0303	0202	0101	0202	0000	0303	0101	0304	0103	0202	0000	0303	0303	0000	0303	0404	0404	0404	0000	0202	0404	0303	0202	0404	0103	0404	0404	0404	0404	0101	0303	0000	0404	0303	0103	0404	0102	0404	0404	0202	0202	0303	0404	0303	0303	0202	0404	0101	0101	0204	0101	0202	0103	0303	0202	0000	0101	0101	0404	0102	0203	0303	0202	0303	0303	0101	0000	0202	0303	0303	0303	0404	0202	0202	0303	0101	0303	0101	0303	0000	0303	0204	0404	0304	0303	0000	0102	0000	0404	0101	0303	0404	0303	0102	0303	0303	0303	0303	0101	0303	0101	0202	0202	0404	0000	0101	0000	0000	0404	0101	0204	0404	0203	0202	0303	0101	0000	0404	0303	0103	0404	0202	0404	0101	0204	0000	0202	0103	0303	0103	0404	0103	0102	0000	0404	0000	0404	0000	0304	0202	0404	0404	0101	0404	0303	0404	0202	0303	0404	0000	0303	0101	0202	0404	0404	0202	0101	0000	0101	0102	0101	0404	0303	0303	0303	0000	0202	0000	0101	0404	0303	0000	0202	0202	0303	0101	0404	0000	0102	0101	0101	0303	0202	0303	0303	0404	0103	0101	0404	0303	0202	0303	0202	0204	0204	0202	0000	0303	0303	0303	0303	0303	0404	0303	0404	0404	0000	0304	0303	0404	0202	0202	0202	0202	0303	0203	0101	0404	0404	0202	0202	0101	0404	0303	0202	0202	0000	0101	0404	0000	0202	0101	0102	0404	0101	0303	0304	0000	0202	0202	0303	0202	0404	0303	0303	0404	0404	0000	0404	0101	0202	0404	0101	0303	0202	0202	0303	0303	0404	0303	0202	0404	0000	0000	0104	0202	0203	0203	0101	0000	0000	0404	0202	0101	0303	0204	0102	0404	0303	0000	0404	0103	0303	0303	0404	0303	0204	0000	0101	0103	0000	0202	0202	0202	0404	0404	0000	0202	0101	0202	0101	0303	0203	0101	0000	0000	0101	0303	0202	0000	0101	0404	0303	0202	0202	0101	0204	0404	0303	0000	0101	0202	0304	0404	0000	0304	0101	0204	0202	0101	0303	0303	0000	0202	0202	0204	0404	0000	0404	0303	0000	0303	0404	0404	0404	0303	0000	0101	0404	0202	0202	0000	0404	0000	0000	0202	0202	0304	0303	0000	0303	0101	0404	0404	0202	0101	0202	0303	0204	0102	0202	0303	0202	0102	0101	0101	0101	0303	0404	0404	0204	0404	0202	0101	0404	0202	0101	0202	0203	0303	0404	0202	0404	0000	0203	0202	0000	0101	0101	0303	0404	0303	0102	0404	0101	0204	0103	0101	0202	0303	0202	0101	0103	0202	0404	0000	0204	0101	0202	0404	0103	0103	0304	0101	0202	0000	0202	0104	0304	0103	0303	0303	0102	0101	0303	0404	0303	0303	0404	0303	0404	0404	0303	0101	0202	0303	0404	0103	0202	0404	0304	0101	0404	0101	0000	0404	0000	0303	0104	0000	0101	0202	0101	0202	0404	0204	0404	0101	0000	0101	0000	0202	0103	0202	0101	0202	0101	0303	0303	0303	0101	0404	0101	0000	0101	0202	0103	0303	0101	0202	0303	0303	0303	0303	0000	0202	0204	0303	0404	0303	0104	0000	0404	0103	0303	0404	0101	0303	0101	0404	0103	0404	0203	0103	0202	0303	0404	0101	0202	0303	0101	0102	0202	0303	0202	0101	0101	0202	0303	0000	0303	0000	0101	0000	0303	0303	0101	0303	0202	0101	0303	0303	0000	0202	0404	0303	0404	0101	0202	0202	0101	0101	0101	0202	0303	0303	0204	0303	0101	0303	0303	0304	0101	0101	0404	0101	0203	0202	0202	0202	0303	0303	0000	0303	0404	0404	0101	0303	0202	0000	0404	0303	0103	0202	0404	0000	0303	0303	0303	0404	0303	0404	0101	0101	0203	0202	0101	0101	0101	0202	0101	0404	0202	0202	0101	0104	0101	0404	0303	0202	0101	0303	0204	0202	0202	0103	0303	0000	0103	0303	0203	0101	0103	0202	0304	0101	0404	0404	0000	0404	0000	0303	0000	0202	0000	0101	0303	0101	0101	0303	0203	0303	0103	0102	0404	0303	0101	0404	0202	0101	0102	0101	0404	0204	0203	0303	0303	0101	0101	0404	0202	0304	0202	0102	0101	0101	0404	0202	0202	0202	0101	0404	0303	0404	0000	0203	0303	0101	0000	0303	0202	0303	0404	0303	0101	0104	0101	0303	0202	0000	0000	0303	0101	0404	0303	0202	0202	0102	0202	0101	0000	0303	0000	0000	0303	0303	0202	0202	0000	0204	0303	0202	0303	0202	0102	0202	0202	0303	0000	0101	0000	0203	0000	0202	0000	0303	0000	0202	0000	0404	0404	0202	0404	0202	0303	0000	0202	0202	0303	0303	0000	0202	0404	0202	0101	0203	0000	0303	0101	0000	0303	0000	0303	0404	0101	0404	0101	0303	0202	0303	0000	0000	0202	0202	0101	0202	0104	0102	0303	0000	0303	0101	0103	0303	0102	0404	0000	0000	0404	0303	0101	0303	0000	0303	0303	0303	0102	0404	0203	0202	0202	0101	0000	0202	0000	0000	0303	0404	0303	0303	0303	0303	0103	0303	0101	0000	0303	0101	0101	0101	0000	0000	0000	0303	0202	0202	0101	0202	0404	0202	0303	0404	0202	0202	0204	0000	0202	0202	0303	0000	0303	0303	0000	0101	0101	0101	0000	0303	0303	0202	0202	0101	0303	0404	0101	0202	0304	0103	0202	0404	0404	0303	0303	0000	0303	0202	0000	0101	0101	0202	0303	0204	0103	0303	0404	0101	0303	0404	0303	0203	0202	0404	0303	0303	0303	0202	0101	0204	0303	0101	0101	0202	0404	0101	0404	0101	0404	0303	0000	0303	0000	0000	0000	0000	0000	0000	0101	0000	0000	0000	0000	0404	0202	0202	0101	0202	0404	0303	0202	0101	0202	0404	0303	0202	0404	0000	0303	0303	0000	0404	0204	0203	0000	0303	0202	0202	0404	0202	0101	0000	0404	0000	0000	0202	0101	0101	0304	0000	0303	0404	0404	0404	0101	0404	0404	0202	0202	0303	0202	0202	0404	0303	0303	0202	0103	0000	0404	0303	0101	0000	0101	0101	0000	0202	0303	0404	0303	0101	0000	0303	0404	0203	0404	0202	0303	0103	0303	0404	0303	0304	0404	0000	0202	0103	0203	0103	0404	0202	0000	0303	0202	0202	0202	0404	0000	0101	0204	0103	0000	0202	0103	0103	0000	0404	0303	0303	0101	0203	0404	0303	0303	0101	0104	0303	0202	0101	0404	0204	0101	0101	0104	0304	0101	0204	0404	0000	0202	0202	0204	0101	0202	0303
12-I6_CCACG,	0101	0204	0303	0103	0404	0303	0203	0303	0101	0102	0202	0000	0303	0202	0202	0104	0000	0202	0404	0204	0303	0404	0101	0000	0404	0101	0304	0202	0303	0303	0202	0103	0404	0101	0404	0101	0303	0202	0101	0000	0404	0204	0101	0202	0203	0204	0204	0303	0303	0204	0202	0404	0304	0000	0304	0404	0000	0303	0101	0101	0202	0404	0303	0404	0304	0304	0202	0204	0101	0304	0101	0202	0101	0202	0202	0101	0102	0000	0404	0103	0000	0203	0304	0202	0101	0303	0404	0202	0303	0103	0101	0202	0202	0101	0101	0101	0204	0404	0303	0103	0101	0101	0303	0104	0101	0203	0202	0404	0202	0101	0202	0104	0204	0202	0404	0303	0202	0404	0101	0304	0204	0202	0103	0101	0103	0303	0404	0101	0202	0101	0404	0202	0404	0101	0202	0203	0404	0202	0404	0303	0303	0202	0101	0202	0404	0101	0204	0404	0202	0404	0404	0101	0202	0303	0404	0303	0101	0404	0303	0202	0404	0404	0303	0103	0101	0404	0404	0101	0303	0404	0303	0404	0202	0404	0303	0000	0303	0202	0000	0202	0404	0303	0404	0404	0104	0303	0202	0303	0303	0303	0404	0404	0202	0204	0404	0101	0202	0103	0404	0404	0404	0303	0303	0202	0101	0404	0202	0404	0303	0101	0303	0103	0102	0104	0202	0303	0303	0000	0101	0303	0404	0101	0203	0303	0203	0202	0103	0202	0101	0101	0202	0101	0202	0101	0404	0304	0102	0303	0204	0202	0404	0404	0101	0202	0203	0303	0404	0202	0101	0404	0404	0000	0202	0202	0303	0303	0303	0202	0203	0303	0204	0202	0303	0203	0404	0101	0202	0404	0303	0303	0404	0104	0101	0204	0202	0204	0101	0101	0202	0101	0404	0103	0202	0303	0404	0202	0404	0303	0303	0404	0404	0101	0404	0404	0104	0303	0202	0101	0202	0101	0404	0101	0202	0303	0101	0303	0202	0103	0404	0303	0202	0303	0303	0101	0101	0101	0202	0404	0202	0202	0404	0303	0103	0101	0404	0303	0101	0101	0202	0404	0202	0404	0202	0404	0404	0303	0202	0101	0101	0404	0303	0102	0303	0202	0404	0404	0404	0202	0303	0202	0303	0103	0202	0404	0103	0101	0404	0303	0404	0202	0304	0101	0102	0404	0101	0202	0303	0404	0202	0404	0303	0303	0303	0303	0404	0000	0303	0101	0204	0303	0404	0202	0404	0202	0101	0202	0303	0303	0204	0303	0101	0304	0103	0303	0304	0000	0101	0101	0303	0202	0101	0202	0304	0202	0103	0104	0303	0303	0202	0202	0404	0303	0303	0303	0202	0303	0202	0204	0101	0202	0101	0404	0303	0203	0404	0101	0303	0204	0303	0404	0202	0202	0404	0203	0404	0404	0404	0101	0101	0303	0101	0101	0103	0404	0101	0303	0303	0202	0204	0404	0204	0202	0102	0404	0303	0303	0404	0204	0101	0404	0404	0404	0101	0303	0404	0303	0202	0101	0303	0303	0202	0101	0101	0202	0303	0101	0303	0202	0101	0101	0303	0000	0303	0404	0202	0303	0303	0303	0303	0202	0404	0202	0303	0303	0104	0104	0101	0303	0303	0202	0202	0404	0202	0303	0303	0101	0202	0202	0404	0101	0303	0101	0303	0404	0101	0404	0101	0404	0202	0101	0101	0303	0303	0101	0103	0202	0404	0202	0103	0101	0202	0103	0101	0101	0303	0303	0404	0202	0303	0303	0202	0000	0404	0303	0104	0404	0303	0101	0303	0101	0303	0303	0000	0303	0303	0101	0303	0202	0101	0303	0103	0404	0204	0203	0202	0404	0303	0101	0101	0000	0303	0203	0101	0103	0404	0202	0404	0202	0202	0203	0103	0303	0204	0303	0102	0101	0303	0101	0303	0304	0404	0103	0202	0303	0303	0204	0101	0103	0404	0101	0102	0303	0303	0303	0103	0303	0204	0101	0404	0202	0404	0303	0202	0202	0303	0202	0101	0304	0202	0303	0303	0104	0202	0204	0202	0202	0404	0404	0204	0202	0202	0404	0101	0103	0202	0101	0303	0303	0404	0202	0202	0101	0103	0103	0404	0202	0202	0104	0404	0204	0101	0101	0101	0404	0202	0404	0101	0101	0303	0303	0303	0202	0204	0202	0202	0303	0404	0202	0202	0303	0202	0202	0202	0101	0101	0303	0101	0404	0303	0404	0303	0303	0202	0304	0404	0404	0204	0404	0101	0303	0404	0404	0404	0303	0303	0303	0203	0404	0404	0404	0101	0303	0404	0101	0202	0303	0303	0303	0303	0404	0202	0202	0303	0303	0101	0303	0202	0303	0404	0303	0202	0404	0202	0202	0101	0101	0404	0102	0202	0303	0101	0404	0303	0101	0101	0101	0303	0404	0303	0202	0203	0404	0303	0303	0303	0203	0103	0303	0303	0202	0101	0000	0204	0202	0202	0202	0303	0202	0303	0101	0303	0303	0404	0101	0303	0303	0303	0202	0303	0202	0202	0202	0101	0101	0303	0202	0404	0202	0404	0101	0101	0303	0203	0202	0304	0202	0101	0404	0101	0202	0103	0404	0103	0303	0101	0101	0404	0204	0101	0000	0204	0303	0404	0404	0303	0101	0202	0202	0202	0101	0404	0404	0303	0303	0101	0303	0202	0202	0404	0102	0303	0202	0404	0101	0101	0404	0103	0204	0202	0103	0202	0404	0404	0202	0303	0101	0202	0303	0101	0202	0404	0101	0404	0101	0303	0101	0102	0404	0404	0404	0404	0202	0303	0101	0303	0303	0303	0304	0303	0202	0303	0101	0101	0103	0303	0202	0303	0202	0303	0101	0202	0404	0304	0404	0104	0101	0404	0102	0202	0101	0203	0103	0202	0303	0404	0202	0202	0202	0303	0101	0303	0404	0404	0404	0102	0303	0404	0303	0404	0101	0404	0202	0303	0202	0000	0202	0202	0202	0202	0101	0304	0202	0202	0202	0101	0303	0303	0303	0204	0202	0404	0303	0202	0303	0404	0303	0303	0202	0202	0404	0101	0101	0101	0101	0101	0202	0101	0101	0404	0202	0404	0202	0303	0101	0202	0103	0303	0101	0103	0202	0203	0303	0000	0404	0203	0404	0303	0101	0404	0202	0202	0101	0101	0103	0204	0204	0303	0202	0202	0103	0202	0303	0404	0303	0404	0303	0202	0101	0303	0103	0204	0202	0404	0202	0101	0101	0303	0103	0304	0303	0101	0202	0101	0101	0202	0303	0202	0202	0204	0404	0101	0303	0303	0404	0101	0202	0101	0404	0404	0102	0101	0404	0303	0303	0404	0202	0404	0204	0000	0101	0303	0404	0202	0103	0202	0101	0101	0101	0202	0104	0202	0303	0303	0202	0102	0202	0202	0202	0202	0303	0103	0404	0101	0101	0202	0303	0101	0103	0202	0404	0202	0202	0303	0101	0202	0404	0202	0102	0404	0101	0203	0202	0202	0101	0303	0303	0303	0103	0404	0101	0101	0202	0404	0202	0303	0101	0202	0101	0303	0202	0101	0404	0204	0203	0303	0101	0103	0304	0303	0404	0202	0303	0203	0103	0203	0101	0303	0103	0303	0104	0203	0203	0202	0101	0202	0202	0202	0101	0304	0204	0203	0000	0101	0101	0203	0303	0202	0404	0101	0404	0101	0303	0404	0404	0202	0202	0404	0404	0101	0202	0303	0404	0101	0202	0303	0404	0103	0303	0202	0404	0101	0204	0304	0304	0101	0204	0103	0101	0303	0203	0103	0202	0404	0101	0103	0101	0202	0101	0303	0203	0101	0303	0404	0303	0404	0101	0203	0202	0204	0202	0202	0202	0404	0404	0303	0404	0303	0202	0202	0303	0303	0202	0101	0303	0404	0303	0101	0303	0404	0303	0103	0404	0303	0404	0101	0103	0000	0404	0303	0203	0104	0202	0102	0304	0103	0202	0202	0202	0303	0101	0303	0303	0404	0304	0202	0202	0202	0304	0202	0101	0202	0303	0404	0404	0303	0303	0303	0204	0303	0104	0303	0303	0303	0101	0204	0101	0303	0103	0404	0202	0000	0303	0203	0204	0103	0101	0303	0404	0404	0202	0101	0303	0304	0102	0303	0404	0303	0102	0303	0404	0303	0404	0303	0101	0203	0101	0101	0202	0204	0202	0104	0203	0404	0000	0404	0000	0404	0303	0303	0303	0303	0204	0000	0303	0404	0204	0104	0404	0404	0303	0101	0404	0303	0303	0404	0303	0303	0202	0101	0202	0202	0103	0103	0303	0404	0404	0303	0303	0202	0101	0404	0101	0202	0404	0404	0404	0202	0202	0202	0103	0204	0202	0204	0303	0101	0202	0404	0202	0101	0202	0303	0404	0404	0104	0404	0404	0404	0303	0202	0203	0101	0202	0102	0404	0203	0202	0303	0303	0404	0103	0303	0202	0404	0202	0103	0202	0303	0101	0303	0404	0404	0202	0404	0303	0101	0303	0303	0103	0404	0404	0404	0202	0101	0303	0103	0204	0202	0102	0203	0303	0204	0202	0404	0202	0101	0202	0202	0404	0404	0101	0404	0000	0303	0104	0303	0101	0101	0202	0204	0303	0404	0303	0303	0404	0101	0404	0101	0404	0202	0103	0202	0404	0303	0101	0202	0101	0203	0303	0101	0404	0404	0103	0303	0101	0101	0404	0404	0404	0101	0202	0404	0303	0202	0104	0202	0202	0202	0304	0404	0303	0101	0203	0304	0202	0202	0202	0102	0303	0101	0202	0202	0204	0202	0101	0202	0202	0203	0202	0101	0101	0000	0404	0204	0101	0404	0202	0202	0104	0404	0303	0202	0101	0202	0303	0202	0104	0202	0101	0101	0202	0101	0203	0404	0303	0303	0000	0101	0104	0303	0101	0101	0202	0202	0101	0202	0303	0104	0202	0404	0101	0102	0303	0404	0101	0303	0202	0103	0202	0103	0202	0404	0404	0404	0404	0202	0204	0101	0404	0202	0101	0204	0303	0101	0303	0404	0000	0303	0101	0404	0404	0202	0101	0101	0202	0101	0202	0202	0203	0202	0204	0303	0101	0204	0101	0101	0101	0303	0204	0202	0304	0202	0202	0202	0204	0303	0404	0202	0404	0204	0202	0101	0103	0303	0202	0202	0404	0404	0304	0204	0101	0202	0303	0304	0303	0202	0101	0404	0203	0303	0202	0202	0303	0101	0104	0404	0202	0101	0303	0102	0202	0000	0303	0204	0204	0103	0101	0404	0101	0101	0303	0204	0103	0103	0404	0303	0102	0202	0101	0404	0404	0101	0000	0101	0303	0203	0101	0404	0303	0304	0303	0404	0303	0202	0202	0103	0204	0102	0404	0202	0202	0202	0202	0303	0101	0404	0202	0404	0404	0101	0202	0404	0102	0000	0202	0404	0204	0303	0303	0404	0404	0404	0303	0304	0202	0202	0303	0202	0101	0404	0404	0203	0303	0103	0101	0202	0204	0404	0203	0303	0101	0101	0202	0103	0000	0303	0303	0102	0303	0204	0303	0202	0101	0101	0202	0101	0202	0303	0404	0202	0303	0303	0101	0101	0404	0102	0202	0204	0202	0101	0202	0202	0202	0303	0101	0203	0101	0101	0202	0303	0304	0404	0404	0404	0304	0404	0404	0102	0202	0101	0101	0102	0202	0303	0202	0303	0102	0303	0404	0000	0404	0000	0404	0202	0104	0102	0303	0104	0202	0204	0202	0202	0103	0000	0101	0202	0303	0303	0101	0202	0303	0101	0202	0104	0101	0404	0404	0404	0101	0303	0404	0000	0203	0104	0101	0404	0303	0202	0304	0101	0101	0202	0202	0204	0202	0404	0303	0202	0303	0202	0303	0303	0404	0103	0101	0303	0303	0204	0101	0204	0203	0404	0103	0103	0104	0101	0304	0304	0404	0404	0404	0101	0202	0303	0303	0303	0104	0101	0303	0303	0101	0303	0202	0202	0303	0303	0101	0404	0304	0203	0202	0303	0303	0101	0101	0202	0404	0203	0404	0404	0303	0303	0103	0404	0303	0404	0404	0202	0101	0404	0404	0202	0303	0202	0303	0103	0303	0203	0203	0404	0202	0404	0202	0103	0202	0101	0101	0303	0303	0404	0404	0404	0404	0404	0404	0303	0303	0101	0000	0304	0101	0303	0101	0202	0101	0303	0404	0404	0202	0102	0404	0404	0304	0303	0303	0202	0101	0202	0203	0101	0202	0101	0303	0304	0303	0202	0404	0202	0202	0103	0303	0404	0404	0202	0202	0303	0303	0303	0202	0204	0202	0202	0304	0404	0202	0404	0404	0101	0303	0202	0202	0202	0303	0101	0404	0303	0101	0404	0404	0404	0203	0204	0303	0304	0303	0303	0303	0204	0202	0101	0404	0101	0202	0202	0404	0204	0103	0404	0404	0303	0202	0103	0202	0103	0303	0202	0202	0104	0204	0404	0404	0000	0101	0202	0304	0202	0303	0404	0202	0303	0202	0101	0303	0303	0202	0303	0202	0404	0101	0202	0101	0303	0303	0303	0101	0303	0404	0202	0202	0404	0303	0101	0204	0000	0101	0404	0404	0101	0103	0303	0202	0204	0404	0202	0202	0202	0303	0404	0404	0303	0101	0303	0303	0303	0202	0204	0202	0404	0303	0303	0404	0103	0203	0101	0404	0404	0404	0202	0202	0202	0202	0101	0202	0202	0202	0101	0303	0202	0404	0102	0303	0202	0303	0101	0303	0103	0101	0101	0404	0103	0303	0202	0202	0303	0202	0202	0303	0202	0101	0101	0103	0404	0101	0101	0202	0101	0203	0202	0303	0303	0101	0404	0103	0303	0303	0204	0202	0404	0303	0204	0101	0202	0404	0303	0303	0202	0000	0202	0404	0102	0303	0203	0404	0303	0404	0202	0202	0303	0304	0101	0303	0303	0202	0000	0203	0202	0303	0101	0104	0202	0404	0303	0303	0101	0303	0404	0202	0103	0101	0404	0202	0404	0404	0404	0404	0404	0101	0303	0303	0202	0303	0101	0104	0202	0202	0101	0202	0303	0303	0103	0202	0202	0202	0303	0103	0101	0202	0202	0000	0404	0404	0303	0103	0303	0404	0404	0202	0204	0204	0202	0303	0404	0404	0103	0202	0303	0204	0101	0303	0103	0101	0202	0203	0101	0303	0202	0303	0202	0204	0101	0202	0404	0404	0202	0303	0000	0303	0303	0101	0303	0404	0303	0202	0204	0404	0404	0101	0101	0404	0204	0404	0204	0202	0103	0404	0404	0000	0101	0102	0404	0404	0303	0101	0101	0101	0204	0303	0202	0303	0303	0202	0303	0103	0202	0101	0303	0101	0101	0404	0103	0202	0101	0303	0303	0101	0102	0202	0101	0404	0101	0202	0404	0202	0101	0203	0404	0303	0202	0404	0303	0404	0101	0202	0303	0303	0101	0202	0204	0202	0303	0304	0303	0000	0404	0303	0404	0102	0202	0202	0103	0202	0101	0202	0101	0103	0404	0101	0202	0202	0202	0101	0204	0101	0202	0202	0404	0103	0101	0101	0404	0204	0101	0202	0404	0303	0404	0203	0202	0303	0303	0101	0102	0303	0202	0404	0303	0101	0202	0404	0202	0303	0202	0202	0103	0404	0404	0404	0202	0101	0202	0404	0303	0404	0303	0103	0000	0303	0103	0303	0303	0304	0202	0303	0104	0303	0102	0101	0404	0404	0404	0204	0204	0202	0303	0202	0303	0202	0203	0202	0304	0101	0404	0404	0101	0303	0202	0000	0202	0303	0103	0304	0304	0202	0304	0404	0404	0202	0303	0404	0202	0202	0203	0303	0203	0404	0204	0204	0101	0404	0202	0303	0101	0103	0202	0101	0303	0203	0101	0303	0204	0101	0404	0303	0101	0303	0404	0202	0404	0202	0101	0103	0101	0404	0303	0103	0204	0202	0202	0202	0202	0303	0204	0303	0101	0303	0204	0101	0101	0303	0303	0204	0404	0102	0103	0303	0404	0303	0303	0202	0303	0101	0303	0204	0303	0204	0202	0202	0404	0202	0303	0404	0303	0103	0202	0404	0303	0404	0303	0102	0404	0303	0303	0204	0202	0404	0303	0202	0404	0404	0304	0404	0404	0202	0202	0303	0202	0101	0303	0102	0303	0204	0404	0202	0104	0404	0000	0101	0404	0303	0303	0303	0203	0404	0404	0103	0303	0101	0202	0000	0303	0101	0404	0303	0404	0404	0303	0103	0101	0202	0404	0303	0101	0303	0101	0404	0404	0101	0101	0303	0101	0101	0202	0101	0103	0202	0202	0404	0202	0404	0101	0202	0404	0404	0203	0204	0404	0303	0202	0304	0202	0303	0304	0202	0202	0203	0202	0103	0000	0103	0202	0202	0303	0303	0101	0101	0303	0404	0202	0202	0101	0104	0303	0303	0101	0404	0202	0303	0404	0404	0202	0101	0404	0404	0303	0404	0303	0404	0202	0101	0404	0202	0303	0404	0202	0101	0101	0404	0303	0303	0101	0303	0404	0101	0202	0101	0303	0101	0102	0202	0303	0202	0404	0303	0303	0304	0101	0101	0101	0404	0102	0203	0303	0303	0303	0303	0204	0303	0202	0204	0202	0202	0303	0102	0303	0303	0202	0303	0000	0404	0303	0303	0202	0204	0202	0303	0104	0404	0303	0404	0303	0101	0303	0101	0000	0303	0202	0202	0101	0202	0102	0101	0202	0303	0000	0404	0404	0202	0101	0303	0101	0404	0404	0303	0204	0404	0303	0404	0303	0202	0404	0303	0101	0404	0101	0204	0404	0103	0101	0404	0404	0202	0101	0404	0404	0303	0404	0303	0203	0101	0303	0202	0303	0404	0101	0202	0303	0303	0303	0303	0202	0202	0101	0202	0304	0404	0204	0101	0203	0303	0202	0202	0404	0101	0202	0204	0404	0404	0303	0404	0104	0404	0404	0101	0101	0404	0404	0202	0404	0303	0202	0303	0303	0404	0202	0404	0304	0404	0303	0404	0103	0303	0404	0204	0101	0202	0202	0303	0204	0202	0303	0202	0303	0303	0404	0303	0404	0202	0303	0303	0404	0404	0303	0202	0404	0202	0404	0202	0303	0204	0303	0303	0103	0101	0202	0104	0202	0404	0202	0404	0101	0103	0404	0202	0303	0103	0101	0303	0303	0101	0101	0103	0404	0202	0303	0101	0303	0404	0202	0103	0202	0303	0303	0303	0103	0404	0204	0101	0203	0203	0303	0102	0303	0404	0202	0202	0101	0303	0303	0202	0303	0202	0404	0101	0202	0202	0203	0404	0404	0303	0404	0202	0101	0101	0303	0202	0303	0303	0303	0303	0304	0303	0303	0404	0202	0202	0103	0101	0202	0202	0304	0104	0404	0202	0101	0202	0203	0202	0202	0204	0404	0404	0202	0202	0404	0101	0303	0202	0404	0304	0101	0101	0303	0202	0404	0303	0303	0202	0202	0203	0404	0101	0303	0303	0202	0102	0202	0404	0304	0202	0304	0303	0304	0303	0404	0202	0202	0202	0102	0303	0204	0303	0404	0303	0303	0101	0202	0404	0303	0404	0101	0304	0304	0101	0203	0103	0202	0202	0101	0103	0202	0204	0104	0404	0303	0101	0404	0303	0202	0101	0404	0404	0202	0101	0404	0202	0202	0204	0404	0202	0404	0202	0303	0303	0204	0303	0202	0101	0304	0202	0101	0404	0104	0103	0101	0404	0303	0202	0303	0303	0203	0204	0101	0101	0202	0101	0404	0404	0404	0404	0303	0204	0303	0101	0202	0203	0101	0202	0404	0303	0101	0404	0101	0303	0303	0101	0404	0101	0303	0101	0304	0202	0404	0101	0202	0404	0303	0304	0303	0404	0101	0202	0101	0303	0202	0202	0202	0101	0204	0101	0202	0304	0404	0303	0000	0202	0202	0101	0101	0303	0404	0202	0303	0202	0202	0101	0101	0303	0404	0303	0404	0000	0101	0404	0102	0404	0103	0202	0303	0103	0101	0404	0404	0202	0202	0204	0204	0204	0202	0101	0202	0000	0202	0101	0202	0204	0404	0103	0303	0103	0303	0303	0303	0101	0404	0101	0404	0304	0404	0202	0202	0202	0404	0202	0404	0103	0303	0404	0404	0303	0102	0104	0303	0303	0303	0202	0404	0101	0101	0000	0304	0404	0101	0202	0202	0304	0202	0202	0303	0202	0202	0202	0102	0102	0404	0303	0303	0202	0404	0202	0102	0404	0404	0000	0202	0101	0304	0304	0404	0102	0101	0303	0404	0303	0204	0303	0303	0404	0404	0404	0101	0203	0303	0204	0102	0202	0101	0101	0101	0303	0304	0303	0101	0203	0203	0304	0404	0202	0404	0404	0101	0202	0202	0303	0202	0101	0202	0101	0404	0101	0101	0202	0101	0101	0404	0204	0202	0202	0204	0404	0202	0303	0102	0101	0202	0303	0303	0202	0202	0202	0303	0303	0000	0101	0303	0202	0303	0202	0101	0101	0202	0404	0101	0202	0404	0101	0404	0101	0404	0101	0404	0404	0101	0202	0303	0303	0102	0303	0204	0000	0404	0202	0404	0101	0202	0404	0303	0303	0204	0101	0202	0103	0203	0101	0303	0101	0404	0404	0404	0303	0204	0202	0303	0202	0303	0303	0303	0303	0103	0203	0000	0101	0202	0202	0303	0303	0101	0103	0204	0303	0303	0103	0101	0101	0404	0202	0202	0404	0202	0404	0404	0202	0104	0304	0202	0101	0101	0404	0101	0202	0303	0103	0303	0202	0303	0303	0303	0202	0202	0404	0103	0404	0102	0303	0404	0404	0204	0303	0102	0202	0303	0103	0102	0404	0202	0202	0404	0404	0101	0103	0404	0202	0303	0404	0404	0202	0303	0303	0101	0303	0204	0404	0404	0101	0202	0303	0103	0404	0404	0404	0000	0101	0202	0404	0304	0303	0101	0101	0404	0202	0304	0103	0404	0404	0303	0104	0303	0202	0303	0101	0303	0404	0202	0304	0102	0202	0101	0202	0101	0303	0204	0101	0202	0303	0102	0303	0404	0202	0202	0202	0103	0303	0404	0202	0101	0303	0101	0101	0101	0202	0404	0404	0404	0404	0204	0202	0101	0202	0404	0204	0101	0303	0303	0404	0303	0303	0404	0101	0303	0204	0101	0204	0202	0101	0404	0101	0404	0303	0101	0101	0103	0304	0101	0404	0303	0204	0202	0304	0202	0102	0000	0303	0102	0404	0404	0202	0202	0101	0203	0204	0202	0204	0303	0101	0103	0202	0303	0202	0202	0303	0101	0202	0202	0101	0303	0303	0202	0202	0202	0202	0103	0404	0404	0304	0202	0303	0102	0303	0202	0404	0303	0202	0101	0303	0404	0404	0404	0101	0202	0101	0202	0303	0303	0203	0303	0204	0101	0101	0303	0303	0202	0000	0202	0101	0404	0202	0202	0204	0202	0204	0303	0202	0101	0303	0202	0404	0202	0303	0101	0202	0204	0303	0404	0404	0101	0000	0404	0404	0404	0101	0204	0303	0303	0101	0101	0303	0303	0404	0101	0101	0303	0303	0203	0404	0303	0404	0303	0101	0202	0101	0101	0202	0102	0303	0404	0202	0103	0203	0202	0202	0404	0303	0202	0202	0102	0000	0202	0303	0404	0204	0202	0404	0101	0404	0303	0103	0102	0303	0102	0404	0101	0404	0404	0102	0404	0303	0101	0303	0404	0404	0202	0202	0303	0404	0303	0102	0101	0202	0303	0202	0102	0303	0203	0404	0202	0204	0303	0404	0202	0101	0202	0101	0101	0101	0101	0203	0404	0202	0204	0303	0303	0000	0303	0303	0404	0304	0303	0303	0404	0303	0404	0404	0101	0101	0204	0404	0102	0102	0303	0102	0404	0303	0303	0303	0404	0303	0404	0101	0203	0202	0202	0404	0202	0404	0101	0101	0101	0104	0101	0202	0303	0303	0202	0303	0303	0303	0404	0101	0104	0303	0303	0202	0202	0404	0000	0202	0202	0404	0303	0303	0101	0202	0404	0404	0103	0303	0303	0202	0103	0103	0202	0404	0202	0303	0404	0204	0404	0101	0101	0303	0303	0404	0000	0303	0404	0101	0102	0202	0000	0202	0202	0000	0102	0404	0101	0204	0404	0404	0303	0303	0404	0202	0202	0103	0101	0103	0202	0204	0104	0101	0303	0103	0303	0202	0101	0303	0101	0304	0303	0101	0202	0404	0202	0101	0303	0304	0101	0202	0303	0303	0101	0404	0202	0303	0303	0404	0000	0101	0103	0404	0000	0204	0202	0202	0303	0202	0101	0303	0404	0404	0202	0202	0303	0202	0101	0303	0101	0101	0404	0203	0101	0103	0404	0103	0202	0101	0101	0101	0101	0303	0202	0101	0101	0404	0404	0103	0101	0404	0101	0303	0202	0202	0202	0204	0203	0304	0303	0404	0404	0404	0303	0303	0104	0202	0303	0303	0303	0202	0202	0103	0202	0101	0202	0303	0204	0404	0202	0303	0101	0202	0101	0304	0303	0303	0202	0202	0202	0202	0202	0202	0202	0204	0404	0101	0303	0104	0404	0101	0303	0404	0304	0303	0203	0000	0404	0101	0202	0101	0404	0103	0101	0303	0303	0202	0404	0404	0404	0101	0202	0404	0202	0202	0101	0303	0404	0202	0101	0102	0303	0303	0202	0101	0404	0101	0202	0202	0203	0101	0101	0101	0102	0303	0101	0103	0303	0000	0404	0404	0202	0303	0101	0404	0101	0303	0101	0404	0303	0204	0203	0101	0202	0102	0202	0404	0101	0303	0202	0404	0404	0204	0101	0202	0303	0202	0101	0202	0303	0202	0202	0303	0404	0202	0202	0202	0404	0404	0101	0303	0204	0000	0101	0000	0303	0303	0404	0303	0202	0101	0303	0101	0303	0202	0404	0202	0404	0404	0404	0304	0202	0101	0404	0303	0404	0101	0101	0404	0101	0303	0204	0404	0202	0202	0103	0101	0303	0404	0101	0303	0101	0303	0303	0202	0303	0101	0303	0404	0101	0202	0303	0303	0303	0202	0101	0404	0303	0101	0404	0202	0202	0404	0101	0303	0204	0101	0303	0202	0101	0203	0101	0101	0104	0202	0103	0404	0204	0101	0303	0101	0202	0101	0202	0404	0101	0101	0202	0204	0202	0303	0303	0103	0404	0103	0101	0404	0101	0202	0202	0101	0303	0104	0202	0303	0303	0202	0101	0303	0204	0103	0101	0404	0404	0202	0202	0202	0404	0101	0303	0101	0101	0101	0202	0101	0303	0102	0101	0202	0104	0304	0404	0303	0101	0303	0101	0202	0404	0202	0404	0202	0303	0202	0404	0404	0404	0103	0101	0101	0101	0202	0303	0101	0404	0303	0101	0101	0404	0202	0202	0101	0204	0404	0303	0204	0404	0303	0101	0303	0101	0101	0204	0101	0202	0303	0404	0303	0303	0202	0204	0303	0202	0303	0404	0303	0304	0303	0304	0101	0204	0404	0303	0101	0404	0202	0404	0103	0303	0303	0202	0202	0102	0303	0404	0000	0303	0101	0101	0202	0204	0101	0101	0404	0303	0202	0202	0202	0202	0103	0404	0303	0404	0303	0101	0202	0202	0202	0404	0404	0101	0404	0202	0303	0202	0303	0202	0101	0202	0202	0202	0202	0101	0303	0203	0404	0202	0303	0303	0202	0101	0202	0303	0202	0202	0101	0203	0303	0203	0202	0202	0404	0202	0303	0202	0303	0202	0202	0202	0101	0202	0303	0404	0202	0202	0101	0101	0404	0104	0303	0404	0202	0204	0203	0101	0303	0404	0303	0303	0303	0202	0101	0303	0404	0303	0101	0202	0303	0303	0404	0202	0203	0404	0202	0202	0101	0303	0202	0101	0303	0202	0101	0202	0303	0404	0202	0101	0101	0303	0101	0204	0404	0202	0103	0202	0202	0404	0202	0202	0204	0102	0303	0202	0404	0303	0101	0202	0303	0101	0404	0101	0304	0101	0202	0202	0303	0404	0404	0202	0204	0303	0202	0202	0101	0202	0202	0303	0000	0304	0404	0404	0204	0101	0101	0303	0303	0102	0204	0303	0202	0404	0101	0101	0101	0404	0103	0404	0204	0101	0101	0101	0303	0101	0202	0404	0202	0303	0104	0101	0303	0103	0101	0404	0000	0000	0101	0303	0103	0101	0303	0202	0303	0202	0202	0303	0303	0101	0202	0404	0204	0204	0404	0303	0203	0102	0303	0202	0303	0303	0102	0303	0404	0104	0303	0303	0404	0103	0404	0404	0303	0101	0103	0304	0202	0303	0303	0202	0101	0103	0101	0404	0303	0404	0303	0404	0404	0303	0202	0304	0000	0303	0404	0202	0202	0101	0202	0101	0404	0303	0102	0101	0204	0404	0202	0202	0101	0404	0202	0101	0202	0303	0303	0303	0202	0203	0404	0101	0000	0303	0202	0202	0404	0303	0202	0404	0202	0303	0101	0101	0404	0101	0303	0101	0000	0404	0202	0202	0303	0303	0101	0304	0303	0203	0202	0202	0404	0404	0101	0202	0303	0303	0303	0404	0202	0303	0204	0303	0202	0103	0101	0101	0203	0303	0303	0303	0202	0000	0202	0404	0202	0404	0103	0101	0202	0404	0404	0202	0202	0202	0203	0303	0404	0404	0303	0101	0202	0000	0103	0303	0202	0101	0101	0202	0000	0103	0303	0202	0204	0303	0000	0404	0103	0303	0202	0303	0101	0202	0404	0202	0404	0103	0101	0404	0202	0101	0404	0204	0404	0303	0404	0204	0202	0000	0202	0103	0202	0101	0102	0203	0103	0202	0404	0404	0103	0303	0101	0202	0303	0303	0203	0202	0303	0101	0404	0303	0303	0303	0303	0101	0202	0404	0404	0203	0202	0102	0101	0303	0404	0303	0303	0303	0303	0303	0404	0203	0204	0303	0202	0202	0303	0303	0101	0101	0303	0303	0404	0404	0204	0404	0303	0404	0203	0202	0204	0404	0102	0303	0404	0104	0303	0103	0303	0101	0202	0101	0303	0202	0303	0202	0404	0101	0101	0404	0202	0303	0202	0303	0202	0303	0404	0404	0404	0202	0202	0101	0404	0303	0101	0404	0303	0404	0202	0303	0202	0203	0101	0202	0104	0203	0404	0202	0101	0103	0103	0303	0404	0303	0202	0303	0303	0303	0404	0303	0202	0202	0303	0101	0101	0204	0101	0101	0303	0101	0101	0101	0101	0404	0304	0404	0404	0202	0404	0101	0101	0101	0303	0202	0202	0103	0404	0404	0404	0101	0202	0202	0303	0203	0303	0101	0101	0404	0202	0101	0303	0000	0404	0101	0202	0404	0101	0202	0202	0404	0101	0202	0404	0101	0202	0103	0203	0103	0404	0101	0404	0101	0000	0103	0203	0303	0303	0204	0404	0101	0303	0404	0103	0202	0404	0202	0202	0202	0404	0202	0101	0404	0202	0303	0202	0202	0404	0202	0204	0101	0404	0203	0103	0203	0202	0204	0202	0303	0303	0203	0404	0404	0303	0000	0202	0101	0404	0202	0202	0404	0303	0303	0404	0202	0202	0404	0202	0404	0202	0404	0101	0303	0404	0202	0103	0303	0102	0303	0404	0203	0303	0404	0303	0404	0404	0404	0101	0404	0202	0204	0404	0303	0101	0101	0303	0203	0202	0101	0202	0404	0101	0101	0000	0303	0204	0303	0404	0303	0303	0404	0101	0101	0304	0101	0303	0101	0202	0101	0000	0404	0102	0303	0101	0303	0304	0101	0101	0101	0202	0303	0202	0204	0202	0303	0303	0104	0303	0103	0404	0202	0303	0103	0303	0101	0303	0404	0404	0404	0202	0101	0102	0202	0404	0202	0404	0101	0303	0204	0103	0203	0303	0103	0202	0101	0000	0404	0202	0101	0303	0404	0404	0404	0303	0101	0202	0202	0303	0404	0202	0101	0202	0202	0101	0202	0101	0101	0103	0103	0101	0202	0101	0404	0202	0101	0204	0202	0304	0404	0204	0203	0101	0404	0303	0303	0404	0204	0202	0303	0303	0202	0202	0304	0404	0404	0202	0303	0101	0303	0202	0303	0202	0204	0202	0204	0103	0304	0203	0103	0101	0404	0404	0101	0303	0404	0303	0404	0404	0404	0303	0101	0101	0202	0000	0303	0202	0202	0303	0303	0101	0202	0101	0303	0404	0101	0404	0103	0101	0104	0303	0202	0404	0303	0404	0202	0101	0101	0303	0101	0204	0404	0404	0101	0202	0404	0101	0000	0202	0404	0404	0204	0404	0303	0000	0404	0104	0303	0304	0101	0303	0202	0101	0202	0303	0202	0303	0101	0404	0101	0102	0101	0404	0103	0103	0202	0202	0404	0303	0101	0303	0404	0203	0404	0303	0101	0404	0101	0101	0404	0203	0404	0202	0101	0303	0202	0303	0404	0204	0000	0101	0202	0303	0202	0202	0202	0404	0203	0104	0103	0202	0101	0303	0404	0404	0101	0202	0202	0304	0404	0404	0304	0404	0103	0202	0404	0202	0303	0202	0303	0303	0202	0404	0203	0204	0103	0102	0202	0202	0303	0204	0104	0202	0303	0404	0202	0101	0404	0101	0303	0404	0303	0404	0404	0204	0303	0303	0303	0104	0101	0404	0202	0202	0404	0303	0103	0202	0202	0103	0202	0103	0101	0404	0101	0203	0202	0404	0103	0203	0102	0204	0202	0404	0203	0303	0404	0404	0202	0101	0303	0202	0303	0203	0202	0101	0303	0404	0303	0202	0303	0202	0303	0101	0303	0202	0202	0404	0404	0101	0202	0404	0000	0202	0303	0404	0303	0303	0102	0404	0404	0202	0103	0404	0303	0203	0202	0303	0101	0404	0101	0202	0404	0202	0202	0303	0101	0404	0202	0303	0202	0203	0202	0204	0101	0303	0404	0303	0404	0101	0202	0101	0404	0204	0404	0101	0303	0101	0103	0303	0202	0303	0202	0404	0103	0101	0000	0101	0101	0101	0404	0404	0404	0404	0404	0404	0303	0101	0202	0103	0303	0202	0203	0404	0404	0202	0202	0303	0202	0202	0304	0202	0101	0104	0404	0303	0202	0202	0304	0101	0102	0303	0202	0404	0101	0202	0404	0103	0202	0303	0404	0404	0202	0303	0404	0204	0303	0202	0303	0404	0101	0000	0202	0304	0303	0303	0404	0202	0303	0404	0303	0101	0303	0202	0303	0404	0304	0101	0303	0303	0303	0202	0104	0202	0101	0101	0404	0404	0404	0303	0202	0404	0101	0202	0304	0101	0202	0202	0202	0303	0404	0203	0303	0303	0303	0202	0101	0101	0303	0202	0202	0404	0404	0202	0103	0303	0103	0404	0103	0101	0202	0202	0404	0103	0103	0204	0303	0404	0303	0101	0204	0303	0202	0404	0303	0101	0101	0202	0202	0404	0404	0303	0101	0101	0102	0404	0303	0101	0202	0303	0204	0101	0303	0303	0103	0304	0303	0101	0404	0101	0404	0404	0304	0303	0404	0101	0202	0000	0303	0102	0203	0103	0304	0404	0303	0101	0303	0204	0101	0303	0404	0202	0204	0404	0000	0204	0202	0202	0404	0404	0202	0202	0101	0404	0303	0404	0103	0304	0404	0303	0303	0101	0303	0303	0204	0000	0101	0101	0404	0404	0202	0202	0000	0101	0202	0303	0101	0304	0404	0101	0303	0304	0202	0203	0202	0101	0303	0101	0101	0202	0101	0202	0101	0202	0202	0202	0303	0404	0102	0303	0202	0202	0101	0101	0101	0404	0404	0101	0404	0204	0101	0103	0303	0303	0103	0202	0202	0202	0404	0101	0404	0101	0202	0303	0404	0404	0101	0202	0204	0202	0101	0404	0202	0204	0101	0404	0204	0202	0101	0101	0303	0202	0204	0101	0404	0303	0101	0101	0404	0404	0101	0303	0404	0101	0101	0202	0202	0202	0303	0404	0202	0404	0303	0404	0101	0303	0303	0202	0202	0202	0103	0202	0101	0303	0101	0101	0303	0202	0202	0202	0303	0303	0101	0101	0404	0303	0202	0303	0303	0202	0202	0303	0104	0303	0404	0202	0101	0101	0202	0202	0101	0202	0202	0202	0303	0101	0101	0204	0404	0303	0303	0202	0404	0304	0304	0202	0000	0202	0202	0202	0202	0101	0204	0202	0404	0204	0303	0202	0404	0104	0202	0101	0202	0202	0102	0202	0204	0101	0303	0404	0203	0303	0202	0404	0404	0101	0203	0202	0303	0303	0202	0404	0204	0000	0203	0202	0404	0202	0104	0203	0202	0303	0404	0202	0102	0303	0101	0404	0303	0404	0303	0303	0101	0202	0404	0101	0101	0104	0103	0404	0202	0101	0101	0202	0101	0404	0101	0101	0202	0303	0101	0303	0202	0304	0203	0202	0303	0202	0101	0202	0404	0204	0104	0404	0202	0202	0101	0101	0204	0303	0202	0101	0303	0202	0303	0101	0303	0303	0404	0404	0203	0303	0101	0404	0101	0101	0303	0304	0202	0204	0101	0404	0303	0303	0202	0303	0303	0101	0103	0303	0103	0404	0101	0101	0202	0000	0202	0303	0304	0202	0303	0101	0303	0101	0202	0404	0404	0101	0303	0303	0404	0303	0404	0202	0101	0101	0000	0303	0303	0204	0404	0103	0103	0404	0202	0404	0303	0204	0202	0000	0303	0202	0204	0202	0202	0404	0303	0101	0404	0202	0101	0101	0202	0404	0202	0101	0202	0404	0303	0303	0101	0101	0103	0404	0101	0101	0101	0202	0303	0404	0404	0204	0404	0202	0303	0103	0303	0204	0404	0202	0404	0404	0101	0101	0101	0103	0303	0202	0404	0303	0101	0101	0404	0202	0101	0102	0101	0404	0000	0202	0103	0404	0101	0202	0404	0303	0303	0103	0202	0202	0404	0303	0304	0404	0202	0202	0404	0204	0303	0202	0303	0404	0202	0202	0303	0202	0204	0204	0101	0303	0101	0303	0101	0303	0202	0101	0203	0202	0303	0404	0303	0204	0204	0202	0101	0000	0404	0404	0101	0101	0101	0404	0000	0101	0101	0303	0202	0303	0202	0202	0103	0202	0404	0303	0202	0101	0202	0101	0303	0303	0101	0404	0103	0303	0101	0101	0103	0303	0202	0103	0303	0303	0304	0404	0202	0303	0101	0202	0303	0202	0104	0202	0404	0101	0101	0101	0303	0202	0303	0404	0404	0303	0202	0101	0103	0204	0404	0202	0404	0101	0303	0101	0000	0202	0303	0404	0303	0303	0101	0202	0202	0101	0202	0202	0303	0102	0101	0101	0202	0101	0404	0202	0303	0202	0103	0101	0303	0303	0404	0303	0101	0203	0303	0304	0404	0304	0202	0103	0303	0103	0303	0303	0404	0303	0303	0204	0101	0000	0202	0101	0304	0303	0303	0000	0101	0202	0101	0404	0202	0101	0203	0303	0202	0303	0202	0101	0202	0202	0303	0404	0204	0303	0404	0202	0202	0101	0303	0000	0000	0101	0404	0303	0303	0404	0101	0101	0304	0101	0203	0404	0204	0303	0102	0404	0202	0303	0202	0303	0404	0303	0202	0202	0103	0202	0404	0202	0202	0303	0303	0202	0101	0404	0303	0202	0202	0404	0101	0303	0303	0202	0404	0202	0404	0202	0303	0202	0101	0202	0303	0303	0103	0304	0404	0101	0101	0404	0101	0303	0303	0303	0202	0202	0101	0202	0404	0304	0202	0101	0404	0202	0203	0104	0101	0404	0303	0202	0101	0102	0103	0101	0103	0000	0303	0104	0404	0404	0303	0101	0104	0202	0303	0102	0303	0000	0202	0404	0404	0202	0202	0304	0404	0404	0103	0101	0103	0303	0101	0303	0202	0303	0204	0202	0303	0101	0303	0303	0202	0103	0204	0101	0404	0303	0101	0404	0101	0303	0202	0404	0202	0404	0101	0202	0303	0202	0101	0102	0000	0303	0104	0202	0204	0303	0101	0204	0303	0303	0101	0000	0303	0102	0202	0204	0202	0204	0202	0303	0102	0101	0102	0202	0203	0303	0303	0202	0202	0404	0202	0303	0102	0303	0101	0303	0303	0303	0202	0202	0303	0404	0202	0202	0101	0303	0202	0202	0202	0404	0202	0202	0303	0204	0304	0404	0303	0303	0303	0404	0101	0101	0101	0103	0303	0202	0101	0101	0202	0202	0202	0102	0404	0404	0101	0303	0404	0303	0101	0202	0303	0303	0101	0404	0303	0202	0202	0101	0303	0202	0404	0404	0202	0202	0202	0101	0404	0102	0404	0103	0303	0202	0102	0303	0202	0404	0303	0303	0303	0404	0202	0202	0404	0103	0103	0303	0303	0101	0304	0303	0303	0202	0202	0304	0404	0203	0404	0304	0103	0202	0404	0101	0404	0303	0203	0404	0102	0203	0303	0303	0101	0103	0101	0102	0101	0303	0104	0102	0404	0202	0202	0203	0101	0303	0101	0303	0303	0404	0202	0202	0103	0000	0202	0202	0101	0202	0303	0304	0202	0303	0101	0303	0202	0303	0101	0303	0202	0404	0101	0304	0202	0404	0101	0101	0404	0202	0103	0202	0202	0202	0404	0303	0303	0404	0202	0303	0204	0202	0404	0204	0101	0101	0202	0404	0202	0303	0404	0303	0202	0101	0303	0202	0404	0404	0303	0103	0101	0303	0101	0103	0101	0101	0303	0404	0101	0303	0101	0101	0304	0203	0103	0202	0202	0202	0303	0202	0202	0303	0101	0101	0101	0202	0203	0202	0303	0303	0404	0202	0404	0304	0202	0404	0101	0404	0303	0303	0202	0404	0204	0404	0102	0404	0404	0204	0202	0303	0101	0000	0101	0404	0103	0303	0101	0404	0404	0303	0303	0101	0101	0202	0101	0101	0303	0303	0101	0202	0101	0101	0303	0202	0104	0404	0404	0202	0303	0404	0204	0303	0303	0202	0303	0303	0202	0101	0101	0404	0303	0202	0303	0202	0000	0000	0303	0101	0303	0101	0102	0404	0204	0202	0000	0404	0101	0202	0202	0304	0202	0303	0204	0203	0101	0101	0202	0202	0103	0202	0303	0303	0404	0202	0101	0303	0202	0101	0103	0101	0101	0303	0202	0103	0101	0202	0202	0404	0303	0101	0303	0404	0303	0104	0202	0204	0204	0303	0404	0203	0000	0303	0202	0202	0303	0303	0304	0203	0104	0303	0404	0101	0202	0404	0202	0303	0404	0404	0101	0303	0303	0303	0101	0303	0204	0101	0202	0101	0101	0103	0204	0303	0202	0303	0202	0202	0404	0303	0202	0202	0404	0303	0304	0202	0404	0404	0202	0202	0404	0304	0404	0303	0102	0303	0404	0101	0404	0303	0203	0202	0101	0101	0101	0101	0101	0101	0101	0404	0104	0202	0204	0202	0303	0101	0101	0202	0404	0204	0404	0101	0101	0000	0303	0104	0202	0404	0202	0202	0101	0202	0101	0404	0101	0101	0303	0304	0202	0303	0303	0304	0303	0203	0303	0304	0202	0303	0202	0101	0202	0202	0303	0101	0304	0103	0202	0202	0303	0303	0101	0303	0204	0404	0404	0304	0202	0404	0303	0000	0404	0103	0404	0404	0404	0404	0101	0303	0202	0404	0303	0101	0404	0102	0404	0204	0202	0202	0404	0404	0303	0303	0202	0204	0101	0101	0202	0101	0202	0303	0303	0202	0303	0101	0101	0404	0202	0203	0303	0202	0303	0303	0101	0303	0202	0303	0303	0303	0404	0202	0202	0103	0103	0303	0101	0303	0202	0303	0204	0404	0304	0303	0203	0101	0103	0404	0101	0303	0404	0303	0101	0303	0303	0303	0303	0101	0303	0103	0202	0202	0404	0303	0101	0404	0202	0404	0103	0204	0404	0202	0202	0304	0104	0202	0404	0303	0101	0204	0202	0404	0101	0404	0404	0202	0103	0303	0303	0404	0101	0101	0303	0404	0303	0404	0204	0404	0202	0404	0404	0101	0404	0103	0404	0202	0303	0404	0303	0303	0101	0202	0404	0404	0204	0101	0404	0101	0101	0101	0404	0303	0303	0303	0101	0202	0404	0101	0404	0303	0000	0202	0204	0303	0102	0404	0303	0102	0101	0102	0101	0202	0103	0303	0404	0303	0101	0404	0303	0204	0303	0202	0204	0204	0102	0202	0303	0303	0303	0303	0303	0404	0303	0404	0404	0303	0303	0303	0404	0202	0204	0202	0202	0304	0303	0101	0404	0404	0202	0202	0101	0404	0103	0202	0202	0101	0103	0404	0101	0202	0101	0102	0204	0101	0303	0404	0202	0202	0202	0303	0202	0404	0303	0303	0404	0404	0404	0404	0101	0202	0404	0101	0103	0202	0202	0303	0202	0404	0000	0202	0404	0101	0203	0101	0202	0202	0303	0404	0303	0101	0404	0202	0101	0303	0204	0102	0404	0303	0404	0404	0103	0303	0303	0404	0303	0202	0202	0101	0101	0103	0202	0202	0202	0404	0404	0202	0202	0101	0202	0101	0303	0000	0101	0101	0203	0101	0303	0202	0204	0101	0404	0303	0303	0203	0101	0204	0404	0303	0303	0101	0202	0304	0404	0404	0404	0101	0404	0202	0101	0303	0303	0101	0202	0202	0202	0000	0202	0404	0303	0103	0303	0404	0404	0404	0303	0101	0101	0404	0203	0202	0404	0404	0104	0404	0202	0202	0404	0303	0202	0303	0101	0404	0404	0202	0103	0202	0203	0202	0101	0202	0303	0202	0102	0101	0101	0101	0101	0404	0404	0404	0304	0202	0101	0404	0202	0101	0202	0203	0303	0404	0102	0404	0202	0202	0202	0202	0103	0101	0303	0404	0303	0202	0404	0101	0404	0103	0101	0202	0303	0202	0101	0303	0202	0404	0303	0404	0102	0202	0204	0101	0303	0304	0101	0202	0202	0202	0404	0304	0103	0303	0203	0202	0101	0303	0404	0303	0303	0404	0303	0404	0204	0303	0104	0202	0303	0404	0101	0202	0304	0304	0000	0404	0103	0103	0404	0404	0303	0101	0304	0101	0202	0101	0202	0404	0404	0404	0102	0404	0101	0202	0202	0103	0202	0101	0202	0101	0303	0303	0303	0103	0204	0101	0303	0101	0404	0103	0303	0101	0202	0303	0303	0303	0303	0303	0202	0204	0303	0404	0303	0000	0404	0404	0103	0303	0304	0103	0303	0101	0404	0103	0404	0203	0103	0202	0303	0404	0101	0000	0303	0101	0000	0202	0303	0202	0101	0104	0202	0000	0303	0303	0303	0101	0404	0303	0303	0101	0303	0202	0103	0303	0103	0303	0102	0404	0303	0404	0101	0202	0202	0101	0101	0101	0202	0203	0303	0202	0303	0101	0303	0303	0304	0101	0101	0404	0101	0303	0202	0202	0202	0303	0303	0303	0203	0404	0404	0103	0303	0202	0304	0404	0303	0101	0202	0404	0404	0103	0303	0303	0404	0303	0404	0101	0103	0202	0202	0202	0101	0101	0202	0101	0404	0202	0202	0101	0404	0101	0404	0303	0202	0101	0101	0204	0202	0202	0103	0303	0303	0101	0303	0303	0101	0103	0202	0303	0101	0404	0404	0101	0404	0103	0303	0404	0204	0303	0102	0303	0101	0101	0303	0203	0303	0103	0202	0404	0303	0101	0404	0202	0103	0102	0101	0404	0404	0203	0303	0203	0101	0101	0000	0202	0303	0202	0102	0101	0103	0404	0203	0202	0202	0101	0404	0303	0404	0303	0202	0303	0101	0101	0203	0202	0303	0404	0303	0101	0104	0101	0303	0202	0404	0204	0303	0101	0404	0303	0202	0202	0102	0202	0000	0404	0103	0101	0202	0000	0303	0000	0202	0202	0202	0303	0202	0303	0202	0101	0202	0202	0303	0303	0101	0101	0303	0303	0202	0303	0303	0404	0202	0101	0404	0404	0202	0404	0202	0303	0202	0202	0202	0303	0303	0103	0202	0404	0202	0101	0203	0304	0303	0101	0404	0303	0101	0303	0000	0101	0404	0101	0304	0202	0304	0000	0304	0203	0202	0101	0202	0104	0102	0303	0101	0303	0103	0303	0303	0102	0404	0303	0101	0404	0303	0101	0303	0303	0303	0303	0303	0202	0104	0203	0202	0202	0101	0303	0202	0101	0303	0303	0404	0303	0303	0303	0303	0103	0303	0101	0303	0303	0101	0101	0101	0101	0404	0103	0303	0202	0202	0101	0202	0404	0203	0303	0404	0202	0202	0202	0103	0202	0102	0303	0204	0303	0303	0203	0101	0101	0101	0202	0000	0303	0202	0204	0101	0303	0404	0101	0202	0404	0303	0202	0104	0404	0303	0202	0404	0103	0204	0404	0101	0101	0202	0303	0404	0303	0303	0404	0101	0303	0204	0303	0303	0202	0204	0303	0303	0303	0202	0103	0000	0103	0101	0101	0202	0404	0101	0404	0101	0404	0303	0404	0303	0404	0101	0202	0303	0204	0404	0103	0101	0404	0404	0202	0404	0202	0202	0000	0202	0000	0303	0202	0000	0202	0404	0303	0000	0404	0000	0000	0303	0404	0404	0204	0303	0101	0303	0204	0202	0404	0202	0101	0404	0404	0202	0202	0202	0101	0101	0304	0000	0303	0404	0404	0404	0101	0404	0404	0202	0202	0303	0000	0204	0000	0303	0103	0202	0103	0101	0404	0303	0101	0202	0103	0102	0202	0000	0303	0404	0303	0101	0303	0303	0000	0303	0404	0202	0303	0303	0103	0404	0303	0303	0404	0101	0000	0303	0203	0101	0304	0202	0000	0303	0202	0202	0202	0104	0202	0101	0404	0103	0404	0000	0101	0303	0303	0404	0303	0303	0000	0203	0204	0103	0303	0000	0104	0303	0202	0101	0404	0202	0101	0101	0104	0404	0101	0404	0404	0101	0202	0202	0204	0101	0202	0303
13-I6_TATAA,	0101	0404	0303	0103	0404	0303	0203	0303	0101	0000	0202	0303	0000	0202	0202	0104	0000	0202	0404	0204	0000	0404	0101	0303	0000	0101	0404	0204	0303	0303	0202	0303	0404	0101	0404	0101	0303	0202	0101	0202	0404	0000	0000	0203	0202	0204	0204	0303	0303	0202	0202	0404	0404	0000	0304	0404	0000	0203	0101	0102	0202	0204	0303	0000	0304	0303	0202	0000	0101	0303	0101	0202	0101	0202	0202	0101	0202	0404	0404	0103	0204	0202	0303	0202	0101	0303	0404	0202	0303	0103	0101	0202	0000	0101	0000	0101	0204	0404	0303	0103	0101	0101	0103	0000	0101	0000	0202	0000	0202	0101	0202	0104	0204	0102	0404	0303	0202	0404	0101	0303	0202	0202	0303	0101	0101	0303	0404	0101	0000	0000	0404	0202	0404	0101	0202	0203	0404	0202	0404	0303	0303	0202	0103	0204	0404	0104	0204	0404	0202	0404	0404	0102	0202	0303	0404	0303	0101	0404	0303	0202	0404	0404	0303	0103	0000	0404	0404	0101	0303	0404	0303	0404	0202	0404	0303	0000	0303	0202	0000	0202	0404	0303	0404	0404	0404	0303	0202	0303	0303	0303	0404	0404	0202	0204	0404	0101	0202	0103	0404	0404	0404	0303	0303	0202	0101	0404	0202	0404	0303	0101	0303	0101	0102	0104	0202	0303	0303	0303	0101	0303	0404	0101	0303	0303	0000	0202	0103	0202	0101	0101	0202	0000	0202	0101	0404	0303	0102	0303	0204	0000	0404	0404	0101	0202	0203	0303	0204	0202	0000	0404	0404	0101	0202	0000	0303	0303	0303	0102	0303	0304	0204	0204	0303	0303	0404	0101	0202	0404	0303	0000	0404	0104	0101	0404	0202	0204	0101	0101	0202	0101	0404	0303	0202	0303	0404	0202	0404	0303	0303	0404	0404	0103	0404	0404	0104	0303	0202	0000	0102	0101	0404	0101	0202	0304	0101	0303	0202	0103	0104	0303	0204	0303	0303	0101	0101	0101	0202	0304	0204	0202	0404	0303	0303	0101	0404	0303	0101	0101	0202	0404	0000	0000	0202	0000	0404	0303	0202	0101	0101	0000	0303	0102	0303	0202	0204	0404	0202	0202	0303	0202	0303	0103	0202	0404	0103	0101	0104	0303	0404	0202	0404	0000	0102	0404	0101	0202	0000	0404	0000	0404	0303	0303	0303	0303	0404	0202	0303	0101	0202	0303	0404	0202	0404	0202	0101	0204	0303	0303	0204	0303	0103	0000	0103	0303	0000	0404	0101	0101	0303	0202	0101	0202	0304	0202	0103	0101	0303	0303	0202	0204	0404	0303	0303	0303	0203	0303	0202	0202	0101	0202	0101	0404	0303	0202	0404	0103	0303	0202	0303	0404	0204	0102	0404	0202	0404	0000	0404	0101	0101	0203	0101	0101	0101	0204	0101	0303	0303	0202	0204	0404	0404	0202	0202	0404	0304	0103	0404	0204	0000	0404	0404	0404	0101	0203	0404	0203	0202	0101	0303	0303	0203	0101	0101	0202	0303	0101	0303	0202	0101	0101	0303	0000	0303	0404	0000	0303	0303	0203	0303	0202	0404	0202	0303	0303	0000	0101	0101	0303	0303	0202	0202	0404	0202	0303	0203	0101	0202	0000	0404	0101	0303	0101	0303	0404	0103	0000	0101	0404	0000	0101	0101	0303	0203	0101	0303	0102	0404	0202	0103	0101	0202	0103	0101	0101	0303	0303	0404	0202	0303	0303	0202	0101	0404	0303	0404	0404	0303	0101	0303	0101	0303	0303	0202	0101	0303	0101	0303	0202	0101	0303	0101	0404	0204	0203	0202	0404	0303	0101	0101	0303	0303	0303	0102	0000	0404	0202	0404	0202	0202	0202	0303	0303	0204	0304	0101	0101	0203	0101	0304	0304	0404	0103	0202	0303	0303	0204	0103	0103	0404	0101	0102	0103	0303	0303	0103	0303	0204	0101	0404	0203	0404	0303	0202	0202	0303	0202	0101	0304	0202	0303	0303	0000	0202	0202	0202	0102	0000	0404	0202	0000	0202	0404	0102	0103	0202	0101	0203	0304	0404	0202	0202	0101	0303	0103	0404	0202	0202	0104	0404	0404	0101	0103	0104	0404	0202	0404	0101	0000	0303	0303	0000	0202	0202	0204	0202	0303	0404	0204	0202	0000	0202	0000	0202	0101	0101	0303	0101	0404	0303	0404	0303	0303	0202	0404	0404	0404	0404	0404	0101	0303	0404	0204	0404	0303	0303	0303	0202	0404	0000	0404	0101	0303	0000	0303	0202	0303	0303	0303	0303	0404	0202	0202	0203	0303	0000	0303	0202	0304	0404	0303	0202	0104	0202	0203	0104	0101	0404	0000	0202	0203	0101	0404	0203	0101	0101	0101	0303	0303	0303	0204	0303	0404	0303	0103	0303	0202	0103	0303	0000	0202	0101	0000	0202	0202	0102	0102	0303	0202	0000	0101	0303	0303	0404	0101	0103	0303	0303	0202	0000	0202	0202	0202	0000	0101	0203	0202	0404	0202	0404	0101	0101	0303	0202	0202	0404	0000	0101	0000	0101	0202	0103	0404	0103	0303	0101	0104	0404	0204	0101	0404	0204	0303	0404	0404	0303	0101	0000	0202	0202	0101	0404	0404	0303	0303	0101	0000	0202	0202	0404	0202	0103	0202	0404	0101	0103	0404	0103	0204	0202	0303	0202	0404	0404	0102	0303	0101	0202	0303	0101	0202	0404	0101	0204	0102	0304	0101	0000	0404	0404	0404	0000	0202	0103	0101	0303	0304	0303	0304	0303	0202	0303	0101	0101	0303	0303	0202	0303	0202	0303	0000	0202	0404	0304	0404	0404	0101	0404	0102	0202	0101	0203	0103	0000	0203	0404	0202	0202	0204	0303	0101	0303	0404	0404	0404	0102	0303	0000	0303	0404	0101	0000	0202	0303	0204	0203	0202	0202	0202	0202	0101	0404	0202	0202	0202	0000	0103	0103	0103	0000	0202	0204	0304	0202	0303	0404	0303	0304	0202	0202	0404	0102	0101	0101	0101	0101	0203	0101	0101	0404	0202	0404	0202	0303	0101	0202	0103	0303	0101	0101	0000	0203	0303	0202	0000	0203	0404	0303	0101	0404	0202	0202	0101	0101	0103	0204	0404	0303	0202	0202	0103	0204	0303	0304	0303	0204	0303	0202	0101	0303	0103	0204	0000	0404	0000	0102	0101	0303	0303	0404	0103	0101	0202	0101	0000	0202	0303	0202	0202	0204	0404	0101	0303	0303	0404	0101	0000	0101	0404	0204	0102	0102	0404	0303	0303	0404	0202	0204	0404	0000	0101	0303	0404	0204	0000	0202	0103	0101	0101	0202	0404	0202	0103	0303	0202	0000	0202	0000	0202	0000	0303	0103	0404	0101	0000	0202	0000	0101	0303	0202	0404	0202	0202	0303	0101	0102	0000	0202	0101	0404	0101	0202	0202	0202	0101	0303	0303	0203	0103	0404	0000	0101	0202	0404	0202	0303	0101	0202	0101	0303	0202	0102	0404	0204	0303	0304	0101	0103	0304	0304	0404	0202	0303	0203	0000	0303	0101	0303	0103	0304	0104	0203	0202	0202	0101	0202	0202	0202	0101	0304	0204	0202	0404	0101	0101	0000	0303	0202	0404	0101	0404	0104	0103	0404	0404	0202	0000	0000	0404	0101	0202	0303	0404	0101	0204	0303	0404	0303	0303	0202	0404	0101	0204	0404	0404	0101	0202	0303	0101	0303	0202	0303	0202	0404	0101	0103	0101	0102	0101	0303	0203	0101	0303	0404	0303	0404	0101	0303	0202	0202	0202	0202	0202	0404	0304	0303	0404	0303	0202	0202	0303	0303	0202	0101	0303	0404	0303	0101	0303	0404	0303	0303	0404	0303	0404	0101	0303	0303	0404	0303	0303	0104	0202	0000	0304	0103	0202	0202	0202	0303	0101	0303	0303	0404	0304	0202	0202	0202	0304	0202	0101	0202	0303	0404	0404	0303	0303	0303	0204	0303	0104	0303	0303	0303	0101	0204	0101	0303	0303	0404	0202	0000	0303	0203	0404	0303	0000	0303	0404	0404	0000	0103	0303	0404	0102	0303	0404	0303	0102	0303	0404	0303	0404	0303	0101	0203	0101	0101	0202	0404	0202	0104	0203	0404	0303	0404	0202	0404	0303	0303	0000	0303	0404	0202	0303	0404	0202	0104	0404	0204	0303	0101	0404	0303	0303	0404	0303	0303	0202	0101	0202	0202	0103	0103	0303	0204	0404	0303	0000	0202	0101	0404	0101	0202	0404	0404	0404	0202	0000	0202	0103	0204	0202	0204	0303	0101	0202	0000	0000	0101	0202	0303	0404	0404	0104	0404	0404	0204	0303	0202	0202	0101	0202	0202	0404	0203	0202	0303	0303	0404	0000	0303	0202	0204	0202	0103	0202	0303	0000	0303	0204	0404	0202	0404	0303	0101	0303	0303	0101	0404	0404	0000	0202	0101	0303	0303	0204	0202	0101	0203	0303	0204	0202	0404	0202	0102	0204	0202	0204	0404	0103	0404	0404	0303	0404	0000	0101	0101	0202	0202	0000	0404	0303	0303	0404	0101	0404	0101	0404	0204	0303	0202	0404	0303	0101	0202	0101	0303	0303	0101	0404	0404	0103	0303	0101	0101	0404	0404	0404	0101	0202	0404	0303	0202	0101	0202	0202	0202	0303	0404	0303	0101	0203	0303	0000	0202	0202	0101	0303	0101	0202	0203	0202	0202	0101	0202	0202	0000	0202	0101	0101	0303	0404	0404	0101	0404	0202	0202	0000	0404	0304	0000	0101	0202	0303	0202	0104	0202	0101	0101	0202	0101	0203	0304	0303	0303	0303	0101	0404	0303	0101	0101	0202	0202	0101	0202	0303	0104	0202	0404	0101	0202	0303	0404	0101	0203	0202	0103	0203	0101	0202	0404	0404	0404	0404	0202	0204	0103	0404	0202	0101	0404	0303	0000	0303	0000	0103	0303	0101	0404	0000	0202	0103	0103	0000	0101	0202	0202	0203	0202	0404	0304	0101	0204	0101	0101	0101	0303	0204	0000	0404	0204	0202	0202	0000	0303	0104	0102	0000	0202	0202	0101	0103	0303	0202	0202	0404	0204	0304	0404	0101	0202	0103	0404	0303	0202	0000	0404	0303	0303	0202	0203	0303	0101	0104	0404	0202	0101	0303	0202	0202	0101	0000	0204	0204	0103	0101	0404	0104	0101	0303	0000	0101	0303	0404	0303	0000	0202	0101	0404	0304	0101	0202	0101	0103	0303	0101	0404	0304	0304	0303	0404	0303	0202	0202	0101	0404	0102	0404	0202	0202	0202	0202	0303	0101	0404	0202	0404	0204	0101	0202	0404	0202	0303	0202	0404	0202	0303	0303	0404	0404	0404	0303	0304	0202	0202	0303	0202	0102	0404	0204	0303	0303	0103	0104	0000	0204	0404	0303	0303	0101	0101	0202	0101	0101	0303	0303	0102	0303	0202	0303	0202	0101	0101	0202	0101	0202	0303	0404	0202	0303	0303	0101	0101	0404	0202	0202	0000	0000	0101	0202	0202	0202	0303	0101	0202	0101	0101	0202	0303	0304	0404	0404	0404	0304	0404	0404	0102	0202	0101	0101	0202	0102	0303	0202	0303	0101	0303	0404	0404	0404	0101	0404	0202	0404	0202	0303	0404	0202	0204	0203	0000	0103	0404	0101	0202	0303	0303	0101	0202	0303	0000	0202	0104	0101	0000	0404	0304	0101	0303	0104	0101	0203	0101	0101	0404	0203	0202	0303	0000	0101	0000	0202	0204	0202	0404	0303	0202	0303	0202	0303	0303	0404	0101	0101	0303	0303	0204	0101	0202	0303	0404	0101	0303	0404	0101	0303	0303	0404	0404	0404	0101	0404	0303	0303	0303	0101	0101	0303	0303	0101	0303	0202	0202	0303	0303	0101	0000	0304	0203	0202	0303	0303	0101	0101	0202	0104	0303	0404	0404	0303	0304	0101	0404	0103	0404	0404	0202	0101	0404	0404	0202	0303	0202	0303	0303	0303	0203	0202	0404	0202	0404	0202	0303	0000	0101	0104	0303	0303	0404	0104	0404	0404	0404	0404	0303	0303	0103	0101	0404	0101	0103	0101	0202	0101	0303	0404	0404	0202	0102	0404	0404	0404	0303	0303	0202	0101	0202	0000	0101	0000	0101	0303	0404	0303	0202	0204	0000	0204	0000	0303	0000	0404	0202	0202	0303	0303	0303	0000	0404	0202	0202	0404	0204	0102	0204	0404	0101	0304	0204	0202	0202	0303	0000	0404	0103	0101	0404	0304	0404	0203	0204	0303	0303	0303	0303	0303	0404	0204	0101	0404	0101	0000	0202	0404	0202	0000	0404	0304	0303	0202	0103	0202	0303	0303	0202	0000	0404	0000	0404	0404	0202	0101	0202	0404	0203	0303	0204	0202	0303	0204	0101	0303	0303	0203	0303	0202	0404	0101	0102	0101	0303	0303	0000	0101	0303	0404	0202	0202	0404	0303	0101	0202	0101	0101	0404	0404	0101	0101	0303	0202	0204	0404	0202	0202	0202	0303	0404	0404	0303	0101	0000	0000	0303	0202	0000	0202	0404	0303	0303	0000	0103	0303	0103	0404	0404	0404	0202	0202	0202	0202	0101	0202	0202	0202	0101	0303	0202	0404	0101	0303	0202	0303	0101	0303	0303	0000	0000	0304	0303	0303	0202	0202	0303	0202	0204	0303	0202	0101	0101	0101	0104	0101	0101	0202	0101	0203	0204	0303	0303	0101	0304	0101	0303	0303	0204	0202	0404	0303	0404	0101	0000	0404	0303	0303	0202	0202	0202	0404	0102	0303	0203	0404	0303	0404	0202	0202	0303	0304	0101	0303	0303	0000	0303	0203	0202	0303	0101	0104	0202	0404	0303	0303	0101	0303	0404	0202	0101	0101	0404	0202	0104	0404	0404	0104	0404	0103	0203	0303	0202	0303	0101	0404	0202	0202	0000	0102	0303	0303	0103	0202	0202	0202	0303	0103	0101	0202	0202	0202	0404	0404	0303	0303	0303	0404	0404	0202	0204	0204	0202	0303	0404	0404	0103	0202	0303	0202	0101	0303	0101	0101	0202	0303	0103	0303	0000	0203	0202	0204	0000	0204	0404	0404	0202	0303	0104	0000	0303	0101	0303	0204	0000	0000	0404	0000	0404	0103	0101	0204	0404	0404	0204	0202	0101	0404	0000	0202	0101	0101	0404	0404	0303	0101	0101	0101	0404	0303	0000	0303	0303	0202	0304	0101	0202	0101	0303	0101	0102	0404	0103	0202	0101	0303	0303	0101	0202	0202	0101	0404	0101	0202	0404	0202	0101	0203	0404	0303	0202	0404	0000	0404	0101	0202	0303	0303	0101	0202	0202	0202	0303	0304	0303	0204	0000	0303	0404	0101	0202	0202	0103	0202	0101	0102	0000	0103	0404	0101	0202	0204	0202	0101	0204	0101	0202	0202	0404	0101	0101	0101	0204	0204	0101	0202	0404	0303	0404	0203	0202	0303	0303	0101	0101	0203	0202	0404	0303	0101	0202	0000	0202	0303	0202	0202	0103	0404	0404	0404	0202	0101	0202	0404	0303	0404	0303	0103	0202	0303	0101	0000	0303	0303	0202	0000	0404	0303	0102	0101	0404	0404	0404	0202	0204	0202	0303	0202	0303	0202	0203	0202	0304	0101	0404	0404	0101	0303	0202	0404	0202	0000	0103	0304	0303	0202	0304	0404	0404	0000	0303	0404	0202	0203	0203	0304	0202	0404	0202	0204	0101	0404	0000	0303	0101	0303	0102	0103	0303	0203	0101	0303	0204	0101	0404	0303	0101	0303	0404	0202	0404	0202	0101	0101	0102	0104	0303	0103	0404	0202	0202	0102	0202	0303	0204	0303	0101	0303	0404	0101	0101	0203	0303	0204	0404	0202	0303	0303	0404	0303	0303	0202	0303	0101	0303	0204	0000	0204	0204	0202	0404	0202	0303	0404	0303	0101	0202	0404	0303	0404	0303	0102	0404	0000	0303	0202	0204	0404	0303	0202	0404	0404	0303	0404	0204	0202	0202	0303	0202	0000	0103	0202	0303	0202	0304	0202	0404	0404	0101	0101	0404	0303	0303	0303	0202	0404	0404	0103	0103	0101	0202	0304	0303	0101	0404	0000	0404	0404	0303	0103	0101	0202	0404	0303	0101	0303	0000	0404	0404	0101	0101	0103	0000	0101	0202	0101	0103	0102	0202	0404	0000	0404	0101	0202	0404	0404	0202	0204	0404	0303	0202	0304	0202	0303	0304	0202	0202	0202	0202	0303	0103	0103	0202	0202	0303	0303	0101	0101	0303	0404	0202	0204	0101	0101	0303	0103	0101	0404	0202	0303	0404	0000	0202	0101	0404	0304	0303	0404	0303	0404	0202	0101	0404	0202	0303	0404	0202	0101	0101	0000	0203	0303	0101	0303	0404	0101	0202	0000	0303	0101	0202	0202	0303	0202	0404	0303	0303	0000	0101	0101	0101	0404	0101	0203	0303	0303	0303	0303	0204	0303	0202	0204	0202	0202	0303	0102	0303	0303	0202	0303	0202	0404	0303	0303	0202	0202	0204	0303	0104	0404	0303	0404	0303	0101	0303	0101	0000	0303	0202	0202	0101	0202	0102	0101	0204	0303	0204	0404	0404	0202	0104	0103	0101	0404	0404	0303	0202	0404	0303	0404	0000	0202	0404	0303	0101	0404	0101	0404	0404	0303	0101	0404	0404	0202	0101	0404	0000	0303	0104	0303	0202	0101	0303	0202	0303	0204	0101	0202	0103	0303	0303	0303	0000	0000	0101	0202	0304	0404	0202	0101	0202	0103	0202	0202	0404	0104	0202	0204	0404	0404	0303	0404	0104	0404	0404	0102	0103	0404	0404	0202	0204	0303	0202	0103	0304	0404	0202	0104	0304	0104	0303	0404	0303	0303	0404	0204	0101	0202	0202	0303	0204	0202	0303	0202	0000	0303	0404	0303	0404	0204	0303	0000	0404	0404	0303	0202	0000	0202	0404	0202	0303	0202	0303	0303	0103	0101	0202	0104	0202	0404	0202	0404	0101	0101	0404	0202	0303	0000	0101	0103	0303	0101	0101	0303	0404	0202	0103	0101	0000	0404	0202	0303	0202	0303	0303	0303	0103	0404	0204	0101	0303	0303	0303	0202	0303	0404	0102	0203	0101	0203	0203	0202	0303	0000	0404	0101	0202	0202	0303	0000	0304	0303	0404	0202	0101	0101	0303	0204	0303	0303	0303	0303	0303	0000	0303	0404	0202	0202	0103	0101	0202	0202	0304	0404	0404	0202	0101	0202	0203	0202	0202	0204	0404	0404	0202	0202	0404	0101	0303	0203	0404	0304	0101	0101	0303	0202	0404	0303	0303	0202	0202	0202	0404	0101	0303	0303	0202	0101	0202	0404	0304	0202	0304	0303	0000	0303	0404	0202	0202	0202	0101	0303	0404	0303	0404	0303	0303	0101	0202	0404	0304	0000	0101	0404	0303	0101	0202	0303	0000	0202	0101	0101	0202	0404	0101	0404	0303	0102	0404	0303	0202	0101	0404	0404	0202	0101	0404	0202	0000	0204	0404	0202	0404	0202	0303	0303	0404	0103	0202	0101	0404	0202	0101	0404	0104	0000	0101	0404	0303	0202	0303	0303	0203	0204	0101	0101	0202	0101	0404	0404	0404	0404	0303	0204	0303	0101	0202	0203	0103	0202	0404	0303	0101	0404	0101	0303	0303	0101	0404	0101	0303	0101	0304	0204	0204	0101	0000	0404	0303	0304	0203	0404	0101	0202	0101	0303	0202	0202	0202	0000	0202	0101	0202	0404	0404	0303	0202	0202	0202	0101	0101	0303	0404	0202	0303	0202	0202	0101	0101	0303	0404	0303	0404	0202	0101	0000	0101	0404	0303	0202	0304	0103	0101	0404	0000	0202	0202	0204	0204	0204	0202	0101	0202	0303	0202	0101	0202	0202	0404	0303	0303	0103	0303	0103	0303	0101	0204	0101	0404	0404	0404	0202	0202	0202	0404	0202	0204	0103	0000	0404	0304	0303	0101	0104	0303	0303	0304	0202	0404	0101	0101	0000	0304	0404	0101	0000	0202	0304	0000	0202	0303	0202	0202	0202	0000	0102	0404	0303	0000	0202	0404	0000	0102	0404	0304	0303	0202	0101	0304	0404	0404	0102	0101	0303	0404	0303	0202	0303	0303	0304	0404	0404	0101	0202	0304	0204	0102	0202	0000	0101	0101	0303	0304	0304	0000	0202	0203	0304	0404	0202	0404	0404	0103	0202	0202	0303	0202	0101	0202	0102	0404	0101	0000	0202	0101	0101	0404	0404	0202	0000	0204	0204	0202	0303	0102	0101	0202	0000	0303	0202	0202	0204	0303	0303	0000	0101	0303	0202	0303	0102	0101	0101	0102	0404	0101	0202	0404	0101	0404	0101	0404	0101	0404	0404	0102	0202	0303	0303	0202	0000	0202	0101	0000	0202	0000	0101	0202	0404	0303	0303	0204	0101	0202	0103	0202	0101	0303	0000	0404	0404	0404	0303	0202	0202	0303	0204	0303	0303	0303	0303	0103	0303	0404	0101	0202	0202	0303	0304	0101	0303	0204	0303	0303	0000	0101	0101	0404	0202	0000	0404	0202	0104	0404	0202	0000	0303	0202	0101	0101	0000	0101	0204	0303	0101	0303	0202	0303	0303	0303	0202	0202	0404	0103	0104	0102	0303	0404	0404	0000	0303	0102	0202	0303	0103	0102	0404	0202	0202	0404	0404	0101	0101	0404	0202	0303	0104	0404	0202	0303	0303	0104	0303	0404	0404	0404	0101	0202	0303	0103	0404	0404	0404	0000	0101	0202	0404	0303	0303	0000	0101	0404	0202	0303	0303	0204	0404	0303	0104	0303	0202	0303	0101	0303	0404	0102	0404	0202	0202	0101	0202	0101	0303	0000	0000	0202	0103	0202	0303	0404	0202	0202	0202	0103	0303	0404	0202	0101	0103	0000	0101	0000	0000	0404	0404	0000	0404	0404	0202	0101	0202	0404	0204	0101	0303	0303	0404	0303	0303	0404	0101	0303	0204	0101	0204	0102	0101	0404	0101	0000	0000	0101	0101	0103	0304	0101	0404	0303	0204	0203	0304	0202	0202	0404	0303	0102	0404	0404	0000	0202	0101	0000	0000	0202	0202	0303	0101	0103	0202	0203	0000	0202	0303	0101	0202	0202	0101	0303	0303	0203	0202	0202	0202	0103	0404	0204	0404	0202	0303	0102	0303	0202	0404	0303	0202	0101	0303	0404	0404	0404	0101	0202	0101	0202	0303	0303	0202	0303	0204	0101	0000	0303	0303	0202	0000	0102	0101	0404	0202	0202	0000	0202	0204	0303	0202	0000	0303	0202	0404	0202	0303	0101	0202	0202	0303	0404	0404	0101	0101	0404	0404	0404	0000	0204	0303	0303	0101	0101	0303	0303	0404	0101	0101	0103	0103	0202	0404	0303	0404	0303	0101	0202	0101	0101	0202	0101	0303	0404	0202	0303	0202	0202	0202	0404	0303	0202	0202	0102	0304	0202	0303	0404	0204	0202	0404	0101	0404	0000	0101	0101	0303	0202	0404	0101	0404	0204	0000	0404	0303	0101	0000	0404	0404	0202	0000	0303	0404	0303	0000	0101	0202	0303	0202	0202	0303	0202	0404	0202	0404	0303	0404	0102	0101	0204	0101	0101	0101	0101	0203	0204	0202	0204	0303	0303	0103	0303	0303	0404	0304	0303	0303	0404	0303	0404	0404	0101	0101	0204	0404	0102	0102	0303	0202	0404	0303	0303	0303	0404	0303	0404	0101	0203	0202	0202	0404	0202	0404	0101	0101	0101	0104	0101	0202	0303	0000	0202	0203	0303	0303	0404	0101	0404	0303	0103	0202	0202	0404	0303	0202	0202	0404	0303	0303	0000	0202	0404	0404	0103	0303	0303	0202	0103	0103	0202	0404	0202	0303	0404	0404	0404	0101	0101	0203	0303	0404	0202	0000	0204	0102	0202	0202	0202	0202	0202	0404	0202	0404	0104	0204	0404	0404	0303	0303	0404	0202	0000	0101	0101	0103	0000	0404	0404	0101	0303	0103	0303	0202	0102	0303	0101	0304	0303	0101	0202	0404	0202	0101	0303	0304	0101	0202	0303	0303	0101	0404	0202	0303	0303	0404	0303	0101	0303	0404	0000	0404	0202	0202	0303	0202	0101	0303	0104	0204	0202	0202	0303	0202	0000	0303	0101	0101	0404	0202	0101	0103	0404	0000	0202	0101	0101	0101	0101	0303	0202	0101	0101	0000	0404	0101	0103	0404	0101	0303	0202	0202	0202	0202	0303	0304	0303	0104	0404	0404	0303	0303	0404	0202	0303	0303	0303	0203	0204	0303	0202	0101	0202	0303	0204	0404	0202	0303	0101	0202	0101	0404	0303	0303	0202	0203	0202	0202	0000	0202	0202	0202	0404	0101	0303	0404	0404	0101	0303	0404	0000	0303	0203	0303	0404	0101	0202	0101	0404	0103	0101	0303	0303	0202	0404	0404	0404	0101	0203	0404	0202	0202	0101	0303	0000	0000	0101	0102	0303	0303	0202	0101	0304	0103	0202	0000	0303	0101	0101	0101	0102	0303	0101	0303	0303	0000	0404	0404	0202	0303	0101	0404	0101	0303	0101	0404	0303	0204	0203	0101	0202	0102	0202	0304	0103	0303	0202	0404	0404	0204	0103	0202	0303	0202	0101	0202	0303	0203	0202	0303	0404	0202	0202	0202	0204	0404	0000	0303	0404	0103	0101	0202	0303	0303	0404	0304	0102	0101	0303	0101	0303	0102	0404	0202	0404	0104	0404	0304	0202	0101	0404	0103	0404	0000	0103	0204	0101	0103	0404	0000	0202	0202	0103	0101	0303	0404	0101	0303	0101	0303	0303	0202	0303	0101	0000	0404	0101	0202	0303	0303	0000	0202	0101	0404	0303	0101	0404	0202	0202	0404	0101	0303	0204	0000	0203	0202	0101	0303	0102	0101	0104	0202	0103	0404	0202	0101	0303	0101	0202	0101	0202	0204	0104	0101	0202	0204	0203	0303	0303	0103	0404	0103	0101	0404	0101	0202	0202	0000	0303	0101	0202	0203	0303	0202	0102	0303	0202	0103	0101	0404	0404	0202	0202	0202	0204	0101	0304	0101	0101	0101	0202	0101	0303	0102	0101	0203	0404	0304	0404	0303	0101	0303	0101	0202	0404	0202	0404	0202	0303	0202	0204	0404	0404	0103	0101	0101	0102	0203	0000	0103	0404	0303	0101	0103	0404	0202	0202	0101	0204	0404	0303	0204	0404	0303	0101	0303	0101	0101	0202	0101	0202	0303	0404	0303	0303	0000	0204	0303	0202	0303	0404	0303	0404	0303	0304	0101	0202	0404	0303	0101	0404	0202	0404	0103	0303	0303	0203	0202	0102	0303	0404	0102	0000	0101	0101	0202	0204	0101	0101	0404	0303	0000	0202	0202	0202	0101	0404	0303	0404	0303	0101	0202	0202	0204	0404	0404	0104	0404	0202	0303	0202	0203	0202	0101	0202	0202	0202	0202	0000	0303	0203	0404	0202	0000	0303	0202	0101	0202	0203	0202	0202	0101	0202	0303	0203	0202	0202	0404	0102	0303	0202	0303	0204	0202	0202	0101	0203	0303	0404	0202	0204	0101	0101	0404	0404	0303	0404	0202	0204	0203	0101	0303	0404	0303	0303	0303	0202	0101	0304	0404	0303	0101	0202	0303	0303	0404	0202	0203	0404	0203	0102	0101	0303	0000	0101	0303	0204	0101	0102	0303	0404	0202	0101	0101	0303	0101	0000	0404	0202	0103	0202	0202	0404	0202	0202	0404	0202	0303	0202	0404	0303	0101	0102	0303	0101	0404	0104	0404	0101	0202	0202	0303	0404	0404	0102	0404	0303	0202	0000	0000	0202	0202	0303	0202	0304	0404	0000	0404	0000	0101	0303	0303	0202	0202	0303	0202	0404	0101	0104	0103	0404	0103	0404	0204	0101	0101	0101	0303	0101	0204	0404	0202	0303	0104	0102	0303	0303	0101	0404	0303	0303	0101	0303	0101	0101	0303	0202	0303	0202	0202	0303	0203	0101	0202	0404	0202	0204	0404	0303	0203	0102	0303	0202	0303	0303	0202	0303	0404	0404	0303	0303	0404	0000	0404	0404	0303	0101	0303	0303	0202	0303	0303	0202	0101	0101	0101	0404	0103	0000	0303	0404	0404	0103	0202	0303	0303	0303	0404	0202	0202	0103	0202	0104	0404	0000	0102	0101	0202	0404	0202	0202	0000	0404	0202	0101	0202	0103	0303	0303	0102	0203	0000	0101	0103	0303	0202	0202	0404	0303	0202	0404	0202	0303	0101	0101	0304	0103	0303	0103	0101	0404	0202	0202	0303	0303	0101	0303	0303	0203	0101	0202	0404	0304	0102	0203	0303	0103	0303	0404	0202	0303	0204	0303	0202	0101	0101	0000	0203	0303	0303	0303	0202	0303	0202	0404	0202	0000	0101	0101	0202	0404	0204	0202	0202	0202	0303	0303	0104	0404	0303	0101	0202	0000	0103	0103	0202	0101	0000	0202	0303	0303	0303	0202	0202	0303	0000	0404	0303	0303	0202	0303	0101	0202	0404	0202	0404	0000	0101	0404	0000	0101	0404	0202	0404	0303	0404	0202	0000	0404	0000	0103	0202	0101	0202	0303	0303	0202	0000	0000	0101	0303	0101	0202	0303	0303	0203	0202	0303	0101	0404	0303	0303	0303	0303	0101	0202	0404	0404	0303	0202	0102	0101	0303	0404	0303	0303	0303	0103	0303	0204	0203	0204	0303	0202	0202	0303	0303	0104	0101	0303	0000	0404	0404	0000	0404	0303	0404	0203	0000	0204	0404	0102	0303	0404	0104	0000	0103	0000	0101	0102	0101	0304	0202	0303	0202	0404	0101	0101	0404	0202	0303	0202	0303	0202	0303	0404	0404	0404	0202	0202	0101	0404	0303	0101	0404	0303	0000	0202	0303	0202	0202	0103	0202	0104	0202	0404	0202	0101	0103	0103	0203	0000	0303	0204	0303	0303	0000	0404	0303	0202	0202	0303	0101	0101	0202	0101	0101	0303	0101	0101	0103	0101	0304	0304	0404	0404	0202	0404	0101	0101	0101	0303	0204	0202	0103	0404	0404	0404	0101	0202	0202	0303	0303	0303	0101	0101	0404	0204	0101	0303	0104	0404	0101	0202	0404	0000	0202	0000	0304	0101	0202	0404	0101	0202	0103	0202	0103	0404	0101	0404	0000	0202	0101	0000	0303	0303	0404	0404	0101	0303	0204	0101	0202	0404	0000	0102	0102	0404	0102	0000	0404	0202	0303	0202	0202	0404	0202	0202	0101	0404	0202	0103	0000	0202	0404	0202	0303	0303	0303	0104	0000	0303	0202	0202	0101	0404	0204	0202	0204	0304	0303	0204	0202	0202	0000	0204	0404	0202	0404	0101	0303	0404	0202	0103	0103	0202	0303	0404	0202	0303	0404	0303	0404	0404	0404	0101	0404	0202	0202	0404	0303	0101	0101	0303	0303	0202	0103	0202	0404	0101	0101	0000	0303	0404	0303	0404	0103	0303	0404	0101	0101	0304	0101	0203	0104	0202	0101	0000	0404	0102	0303	0000	0303	0303	0101	0101	0101	0202	0303	0202	0202	0202	0303	0303	0101	0303	0000	0304	0202	0203	0101	0303	0101	0303	0404	0404	0404	0000	0101	0102	0202	0404	0202	0404	0101	0103	0204	0000	0303	0303	0103	0202	0101	0202	0000	0202	0101	0303	0404	0404	0404	0303	0101	0202	0000	0303	0404	0204	0000	0202	0202	0101	0202	0101	0101	0103	0303	0101	0000	0103	0404	0202	0101	0404	0202	0304	0404	0204	0202	0101	0204	0303	0303	0404	0000	0202	0303	0203	0202	0202	0304	0404	0404	0202	0303	0101	0303	0000	0303	0202	0202	0202	0204	0101	0304	0000	0101	0101	0404	0404	0101	0303	0404	0303	0404	0404	0404	0303	0101	0101	0000	0303	0203	0202	0202	0303	0303	0101	0202	0101	0303	0404	0202	0404	0103	0101	0404	0303	0202	0204	0303	0404	0202	0101	0101	0303	0101	0404	0204	0404	0101	0202	0304	0101	0101	0202	0404	0404	0202	0404	0303	0202	0404	0101	0303	0404	0101	0000	0202	0101	0203	0303	0202	0303	0101	0404	0101	0102	0101	0404	0103	0103	0202	0202	0404	0000	0101	0203	0404	0303	0404	0303	0101	0000	0102	0101	0404	0203	0404	0202	0101	0303	0202	0000	0404	0202	0303	0101	0303	0303	0202	0202	0000	0404	0202	0104	0101	0202	0101	0000	0304	0204	0102	0202	0202	0404	0404	0404	0304	0404	0103	0202	0304	0202	0303	0202	0303	0303	0202	0404	0202	0404	0101	0202	0202	0202	0303	0202	0101	0202	0303	0404	0202	0101	0404	0101	0303	0404	0303	0404	0404	0204	0303	0303	0303	0404	0101	0404	0202	0202	0404	0303	0103	0202	0202	0101	0204	0303	0101	0404	0104	0303	0202	0404	0303	0202	0202	0204	0202	0404	0202	0303	0404	0404	0202	0101	0303	0202	0303	0303	0202	0101	0303	0404	0303	0204	0303	0202	0303	0000	0303	0202	0202	0404	0404	0101	0202	0404	0103	0202	0303	0404	0303	0303	0101	0404	0104	0202	0103	0404	0303	0203	0202	0303	0101	0404	0103	0202	0404	0202	0202	0303	0101	0404	0202	0203	0202	0203	0202	0404	0101	0303	0404	0303	0000	0101	0202	0101	0404	0204	0204	0101	0303	0101	0101	0303	0202	0303	0202	0404	0303	0101	0101	0101	0101	0101	0000	0404	0304	0204	0204	0404	0303	0101	0000	0103	0303	0000	0303	0404	0404	0202	0000	0303	0202	0202	0404	0202	0101	0104	0404	0303	0202	0203	0404	0101	0102	0303	0202	0404	0101	0202	0404	0101	0000	0303	0404	0404	0202	0303	0404	0204	0303	0202	0303	0404	0101	0303	0202	0404	0303	0303	0404	0202	0303	0404	0303	0101	0203	0202	0303	0204	0304	0101	0303	0101	0303	0204	0104	0202	0101	0101	0404	0404	0404	0303	0204	0404	0101	0202	0304	0101	0202	0202	0202	0303	0000	0203	0303	0303	0303	0000	0101	0101	0303	0202	0202	0404	0000	0202	0103	0303	0000	0404	0101	0101	0202	0202	0404	0303	0000	0204	0303	0404	0000	0101	0204	0303	0202	0404	0303	0101	0101	0202	0202	0404	0404	0303	0101	0000	0102	0404	0303	0101	0202	0000	0000	0101	0000	0303	0103	0404	0303	0101	0404	0101	0404	0404	0404	0303	0404	0101	0202	0101	0303	0202	0203	0303	0304	0000	0303	0101	0303	0404	0103	0000	0404	0202	0204	0404	0404	0204	0202	0202	0404	0404	0202	0202	0101	0404	0303	0204	0103	0304	0404	0303	0303	0102	0303	0303	0204	0404	0101	0101	0000	0404	0203	0202	0303	0101	0202	0303	0101	0303	0404	0000	0303	0404	0202	0203	0202	0101	0303	0101	0101	0203	0101	0202	0101	0202	0000	0202	0303	0404	0202	0303	0202	0202	0101	0000	0101	0000	0404	0101	0404	0202	0102	0101	0303	0303	0101	0202	0202	0202	0104	0101	0404	0101	0404	0000	0404	0204	0101	0202	0204	0204	0101	0404	0102	0404	0101	0404	0404	0202	0101	0101	0303	0202	0404	0101	0404	0303	0101	0103	0404	0404	0101	0303	0000	0101	0101	0202	0202	0202	0303	0204	0202	0404	0303	0404	0101	0303	0203	0202	0202	0202	0303	0202	0101	0303	0103	0101	0303	0202	0203	0202	0303	0303	0101	0101	0204	0303	0202	0303	0303	0202	0202	0303	0404	0303	0404	0202	0102	0101	0202	0202	0101	0202	0202	0202	0303	0101	0000	0204	0404	0303	0303	0202	0304	0404	0000	0000	0404	0204	0202	0202	0202	0101	0202	0202	0404	0404	0303	0202	0404	0101	0202	0101	0202	0202	0102	0202	0404	0101	0303	0404	0303	0303	0202	0404	0000	0101	0203	0204	0103	0304	0202	0404	0204	0101	0000	0202	0404	0202	0101	0203	0202	0303	0404	0202	0102	0303	0101	0000	0303	0404	0303	0303	0101	0202	0404	0102	0101	0104	0303	0404	0202	0101	0101	0202	0000	0404	0101	0101	0202	0303	0101	0303	0202	0303	0203	0204	0303	0202	0101	0202	0404	0000	0104	0404	0204	0202	0101	0101	0204	0303	0202	0102	0303	0202	0303	0101	0303	0303	0404	0404	0202	0303	0101	0404	0101	0000	0303	0304	0202	0204	0101	0404	0303	0303	0202	0103	0303	0101	0303	0303	0103	0404	0101	0000	0202	0203	0202	0303	0304	0202	0203	0101	0303	0101	0204	0404	0404	0101	0303	0303	0404	0303	0404	0202	0103	0101	0303	0303	0000	0202	0404	0103	0101	0404	0202	0404	0303	0204	0202	0000	0303	0202	0202	0202	0202	0000	0303	0101	0404	0204	0101	0103	0202	0404	0204	0101	0202	0404	0000	0303	0101	0101	0303	0404	0101	0101	0101	0202	0303	0104	0404	0404	0204	0202	0303	0103	0303	0404	0404	0204	0404	0404	0101	0101	0101	0303	0303	0202	0404	0303	0101	0101	0404	0202	0101	0102	0101	0404	0404	0202	0101	0404	0101	0202	0404	0303	0303	0000	0202	0202	0000	0303	0404	0404	0202	0202	0404	0204	0000	0202	0303	0404	0202	0202	0000	0202	0204	0204	0101	0303	0103	0303	0101	0303	0202	0101	0203	0202	0303	0404	0304	0202	0404	0202	0101	0303	0404	0404	0101	0101	0101	0404	0202	0101	0101	0000	0202	0303	0000	0204	0103	0202	0404	0303	0202	0101	0202	0104	0303	0303	0101	0404	0101	0303	0101	0104	0103	0303	0202	0103	0303	0303	0304	0404	0202	0303	0101	0202	0303	0202	0104	0202	0404	0101	0101	0101	0303	0202	0303	0404	0404	0303	0202	0101	0101	0404	0404	0202	0404	0000	0000	0104	0000	0000	0303	0404	0303	0303	0101	0202	0202	0101	0202	0202	0303	0102	0101	0101	0202	0101	0404	0202	0303	0202	0000	0101	0303	0303	0404	0303	0101	0202	0303	0304	0404	0303	0202	0101	0303	0101	0000	0000	0304	0303	0303	0204	0101	0202	0202	0101	0000	0303	0303	0103	0101	0202	0101	0404	0202	0101	0303	0303	0202	0303	0202	0000	0202	0000	0303	0404	0202	0303	0404	0202	0202	0101	0303	0303	0000	0000	0404	0303	0303	0404	0103	0101	0404	0101	0203	0404	0404	0303	0102	0404	0000	0303	0202	0303	0404	0303	0202	0202	0103	0202	0404	0202	0202	0303	0303	0204	0101	0404	0303	0202	0202	0000	0101	0303	0303	0202	0404	0202	0404	0203	0303	0202	0101	0202	0303	0303	0101	0000	0404	0000	0101	0404	0101	0303	0303	0303	0202	0202	0101	0202	0404	0304	0202	0101	0404	0202	0203	0104	0101	0404	0303	0202	0101	0102	0101	0101	0103	0101	0303	0104	0404	0404	0303	0101	0101	0202	0303	0102	0303	0303	0202	0404	0404	0202	0000	0404	0404	0404	0103	0101	0103	0303	0101	0303	0202	0303	0000	0202	0303	0103	0303	0303	0202	0103	0404	0101	0404	0303	0101	0404	0101	0303	0202	0404	0204	0404	0101	0202	0303	0202	0101	0000	0000	0303	0104	0102	0204	0203	0101	0204	0303	0303	0101	0000	0303	0102	0102	0000	0202	0404	0202	0103	0102	0101	0102	0202	0203	0303	0303	0202	0202	0404	0202	0303	0102	0304	0101	0303	0303	0303	0202	0202	0303	0404	0202	0000	0101	0303	0202	0202	0202	0404	0202	0202	0203	0204	0303	0404	0303	0303	0303	0404	0101	0101	0101	0103	0303	0202	0101	0101	0202	0202	0202	0102	0404	0404	0101	0303	0404	0203	0101	0202	0203	0303	0101	0404	0303	0202	0202	0101	0303	0202	0000	0404	0202	0202	0204	0101	0404	0202	0404	0000	0303	0202	0101	0303	0202	0404	0303	0303	0303	0404	0000	0202	0404	0103	0101	0000	0303	0101	0304	0303	0103	0202	0202	0304	0404	0203	0204	0404	0103	0202	0404	0101	0404	0304	0202	0404	0202	0203	0303	0000	0101	0103	0101	0101	0101	0303	0404	0202	0404	0202	0202	0303	0101	0303	0101	0303	0000	0404	0203	0202	0303	0000	0202	0202	0101	0202	0303	0304	0000	0303	0101	0103	0202	0303	0101	0303	0202	0404	0101	0303	0202	0404	0103	0101	0404	0202	0103	0000	0202	0202	0104	0303	0303	0404	0203	0103	0202	0202	0404	0404	0101	0101	0202	0404	0202	0303	0404	0303	0202	0101	0303	0202	0404	0404	0303	0101	0101	0303	0101	0303	0101	0101	0203	0000	0000	0303	0101	0101	0303	0000	0101	0202	0202	0202	0303	0202	0202	0303	0103	0101	0101	0204	0203	0202	0303	0303	0404	0202	0404	0000	0000	0000	0101	0404	0303	0303	0202	0204	0204	0404	0000	0000	0404	0204	0202	0303	0000	0000	0101	0404	0101	0303	0101	0404	0404	0000	0303	0101	0101	0202	0101	0101	0103	0303	0101	0202	0101	0000	0303	0202	0000	0404	0404	0202	0303	0404	0202	0303	0303	0202	0303	0304	0202	0101	0101	0404	0303	0000	0303	0202	0000	0404	0303	0101	0303	0103	0202	0404	0202	0202	0000	0404	0103	0202	0202	0404	0202	0203	0202	0303	0101	0101	0203	0202	0303	0203	0303	0103	0404	0202	0101	0203	0202	0101	0303	0101	0101	0303	0202	0303	0101	0202	0202	0404	0303	0101	0103	0404	0303	0404	0202	0204	0204	0303	0000	0202	0000	0303	0202	0202	0303	0303	0404	0202	0104	0303	0404	0000	0202	0404	0202	0303	0404	0304	0101	0303	0000	0303	0000	0303	0404	0101	0202	0102	0101	0000	0204	0303	0202	0000	0202	0202	0404	0303	0202	0202	0404	0303	0404	0000	0404	0404	0202	0202	0404	0304	0404	0303	0101	0303	0404	0101	0404	0303	0202	0202	0101	0101	0101	0101	0104	0101	0101	0104	0404	0202	0204	0202	0303	0101	0101	0204	0404	0204	0404	0101	0101	0303	0303	0101	0202	0404	0202	0202	0101	0202	0101	0304	0101	0103	0303	0303	0203	0303	0303	0304	0303	0303	0303	0404	0202	0303	0202	0101	0202	0202	0303	0101	0304	0101	0202	0202	0303	0303	0101	0303	0000	0404	0404	0304	0202	0404	0303	0202	0404	0101	0404	0404	0304	0404	0000	0303	0202	0404	0303	0103	0404	0102	0204	0204	0202	0204	0000	0104	0303	0303	0202	0204	0103	0101	0204	0101	0202	0303	0303	0202	0303	0101	0104	0404	0202	0203	0303	0202	0303	0303	0101	0303	0202	0303	0303	0303	0404	0000	0202	0103	0303	0303	0101	0303	0000	0303	0204	0404	0404	0303	0202	0101	0000	0404	0101	0303	0304	0303	0101	0103	0103	0303	0303	0101	0303	0101	0204	0202	0404	0303	0101	0404	0202	0404	0103	0202	0404	0202	0000	0303	0104	0204	0404	0303	0103	0404	0202	0404	0101	0404	0404	0202	0101	0303	0103	0404	0000	0101	0303	0404	0000	0404	0000	0304	0202	0404	0404	0101	0404	0103	0404	0202	0303	0404	0303	0303	0101	0202	0404	0404	0202	0101	0404	0101	0102	0101	0404	0303	0000	0303	0101	0202	0404	0101	0404	0303	0000	0202	0204	0203	0102	0404	0303	0102	0101	0101	0101	0202	0103	0303	0404	0303	0101	0404	0303	0000	0303	0202	0202	0404	0102	0202	0303	0303	0303	0303	0303	0404	0303	0404	0404	0000	0304	0303	0404	0102	0204	0202	0102	0303	0303	0101	0404	0000	0202	0202	0101	0404	0103	0202	0202	0101	0303	0104	0103	0202	0104	0202	0404	0101	0303	0304	0202	0202	0202	0303	0202	0104	0303	0303	0404	0000	0000	0404	0101	0202	0404	0101	0103	0202	0204	0303	0202	0404	0000	0202	0404	0000	0202	0101	0202	0203	0000	0104	0303	0000	0000	0202	0101	0303	0202	0202	0404	0103	0304	0204	0101	0203	0303	0404	0303	0202	0202	0101	0101	0303	0102	0202	0202	0404	0404	0202	0202	0101	0202	0101	0303	0303	0101	0101	0000	0101	0000	0202	0202	0101	0404	0000	0203	0203	0101	0404	0404	0203	0303	0101	0000	0304	0000	0404	0404	0101	0404	0202	0101	0303	0303	0101	0000	0202	0202	0404	0000	0404	0303	0101	0303	0404	0404	0404	0303	0101	0101	0404	0202	0202	0404	0404	0101	0404	0000	0202	0404	0303	0202	0303	0101	0000	0404	0202	0103	0202	0203	0204	0101	0000	0303	0202	0101	0101	0101	0101	0101	0404	0000	0204	0404	0202	0000	0404	0000	0101	0202	0203	0303	0404	0102	0404	0202	0202	0000	0202	0303	0101	0000	0404	0303	0202	0404	0101	0404	0101	0101	0202	0303	0202	0101	0303	0202	0404	0303	0404	0101	0202	0204	0101	0303	0304	0101	0202	0000	0202	0404	0304	0101	0000	0202	0202	0103	0103	0404	0103	0303	0404	0103	0404	0204	0303	0101	0202	0103	0404	0101	0202	0303	0303	0101	0404	0103	0103	0404	0404	0303	0101	0404	0101	0202	0101	0202	0404	0404	0404	0101	0404	0101	0202	0202	0303	0202	0101	0202	0101	0303	0303	0000	0103	0000	0104	0303	0101	0204	0000	0303	0101	0202	0303	0303	0303	0303	0303	0202	0202	0303	0404	0303	0104	0000	0404	0101	0303	0304	0303	0303	0101	0404	0303	0404	0303	0103	0202	0303	0404	0101	0202	0303	0101	0202	0202	0303	0202	0101	0104	0202	0303	0000	0303	0303	0101	0404	0303	0303	0101	0303	0202	0103	0303	0303	0303	0202	0404	0303	0204	0101	0202	0202	0101	0101	0101	0202	0303	0303	0202	0303	0101	0303	0303	0304	0101	0101	0404	0101	0303	0202	0202	0202	0303	0303	0303	0202	0404	0404	0101	0303	0204	0304	0404	0303	0101	0000	0404	0204	0000	0303	0303	0404	0303	0104	0101	0103	0202	0202	0202	0101	0101	0202	0101	0404	0202	0202	0101	0000	0101	0404	0303	0202	0101	0101	0404	0202	0000	0103	0303	0303	0101	0303	0303	0101	0103	0204	0303	0101	0404	0404	0101	0404	0103	0303	0404	0204	0103	0202	0303	0101	0000	0303	0303	0303	0000	0102	0404	0304	0101	0404	0202	0103	0202	0101	0404	0000	0203	0303	0202	0101	0000	0404	0202	0303	0202	0000	0104	0103	0000	0202	0202	0202	0101	0404	0303	0404	0303	0203	0303	0101	0101	0303	0202	0303	0404	0303	0101	0404	0101	0303	0202	0204	0204	0000	0101	0404	0303	0202	0202	0102	0202	0101	0404	0103	0101	0000	0303	0303	0000	0000	0202	0202	0303	0202	0303	0202	0101	0202	0202	0303	0303	0101	0101	0203	0303	0204	0303	0303	0000	0202	0101	0104	0204	0202	0404	0000	0000	0202	0202	0000	0303	0303	0103	0202	0404	0202	0101	0000	0303	0303	0101	0404	0000	0104	0303	0404	0101	0000	0101	0304	0202	0304	0101	0303	0203	0202	0101	0202	0101	0102	0303	0101	0000	0103	0303	0303	0102	0404	0000	0000	0404	0303	0101	0303	0303	0303	0000	0000	0202	0104	0203	0202	0000	0101	0303	0202	0101	0303	0303	0000	0303	0303	0000	0203	0303	0303	0102	0303	0303	0101	0101	0101	0101	0304	0101	0303	0202	0202	0000	0000	0000	0000	0303	0404	0204	0000	0202	0000	0202	0102	0303	0204	0303	0303	0000	0101	0101	0101	0202	0303	0303	0000	0204	0101	0303	0404	0101	0202	0404	0103	0202	0000	0404	0303	0202	0000	0103	0202	0404	0101	0101	0202	0303	0404	0303	0303	0404	0101	0303	0204	0303	0203	0202	0404	0303	0000	0000	0202	0000	0202	0303	0101	0000	0204	0404	0000	0404	0101	0404	0303	0404	0303	0404	0101	0202	0303	0202	0000	0000	0101	0404	0000	0202	0404	0202	0203	0101	0000	0404	0303	0000	0102	0202	0404	0000	0202	0404	0303	0303	0303	0000	0104	0404	0303	0101	0303	0000	0202	0404	0202	0101	0404	0404	0000	0202	0202	0101	0101	0304	0303	0303	0404	0404	0404	0101	0404	0204	0202	0202	0103	0202	0000	0204	0303	0103	0000	0303	0101	0404	0000	0101	0202	0103	0101	0202	0202	0303	0404	0303	0101	0103	0303	0404	0303	0404	0202	0303	0303	0103	0404	0103	0303	0204	0103	0204	0103	0203	0103	0404	0203	0404	0303	0202	0203	0202	0404	0202	0101	0404	0303	0404	0000	0101	0303	0000	0104	0303	0304	0103	0303	0204	0103	0303	0101	0104	0303	0202	0101	0404	0202	0101	0103	0404	0404	0102	0404	0404	0104	0204	0202	0204	0101	0202	0303
14-I6_GAGCG,	0103	0000	0303	0303	0204	0103	0303	0101	0404	0102	0202	0000	0000	0202	0202	0101	0404	0202	0204	0404	0203	0404	0202	0303	0404	0102	0303	0404	0303	0103	0202	0103	0101	0303	0101	0101	0203	0202	0101	0000	0404	0404	0303	0202	0303	0202	0404	0202	0303	0404	0303	0404	0404	0303	0000	0000	0202	0203	0303	0102	0204	0202	0103	0000	0304	0303	0202	0404	0101	0404	0000	0000	0103	0000	0000	0303	0101	0404	0404	0101	0202	0202	0404	0202	0102	0303	0202	0202	0202	0303	0101	0202	0404	0101	0303	0303	0404	0202	0101	0303	0101	0101	0103	0404	0101	0203	0202	0404	0202	0103	0202	0104	0000	0202	0304	0000	0202	0404	0103	0303	0404	0404	0101	0000	0101	0303	0404	0101	0102	0101	0404	0204	0304	0000	0203	0203	0404	0202	0404	0303	0303	0000	0303	0202	0000	0404	0202	0104	0303	0204	0404	0202	0202	0303	0202	0101	0303	0101	0303	0202	0404	0404	0101	0103	0202	0404	0404	0101	0202	0204	0404	0404	0202	0404	0303	0000	0404	0202	0000	0202	0404	0303	0404	0404	0101	0303	0202	0101	0101	0303	0101	0404	0000	0404	0202	0101	0202	0101	0404	0404	0404	0304	0303	0303	0101	0404	0202	0404	0203	0101	0404	0103	0202	0101	0204	0303	0303	0304	0102	0303	0404	0101	0303	0303	0202	0404	0000	0202	0101	0202	0000	0101	0202	0101	0404	0303	0101	0303	0202	0203	0204	0404	0101	0404	0303	0303	0202	0202	0303	0000	0404	0102	0202	0202	0303	0303	0303	0101	0202	0303	0204	0204	0303	0303	0404	0101	0202	0404	0303	0303	0404	0404	0101	0202	0202	0204	0101	0101	0202	0103	0404	0103	0404	0303	0404	0202	0104	0303	0303	0404	0404	0303	0404	0404	0404	0303	0202	0101	0202	0101	0404	0303	0202	0404	0101	0303	0202	0303	0104	0303	0404	0203	0303	0101	0103	0101	0101	0404	0404	0202	0304	0303	0101	0303	0101	0303	0103	0101	0202	0104	0202	0404	0000	0104	0304	0303	0204	0101	0303	0303	0303	0101	0203	0202	0204	0404	0202	0202	0303	0202	0303	0303	0202	0404	0303	0303	0101	0303	0404	0202	0303	0404	0101	0404	0101	0202	0303	0404	0202	0404	0000	0303	0303	0303	0303	0202	0103	0101	0404	0303	0404	0204	0303	0203	0101	0204	0101	0103	0202	0101	0303	0404	0101	0303	0303	0000	0101	0101	0303	0303	0101	0202	0303	0303	0103	0104	0303	0303	0202	0202	0404	0303	0303	0303	0202	0303	0101	0204	0101	0204	0103	0304	0103	0303	0202	0101	0000	0202	0303	0202	0202	0202	0404	0303	0404	0404	0404	0101	0303	0202	0101	0101	0303	0204	0103	0103	0000	0202	0202	0202	0202	0202	0202	0303	0404	0303	0404	0202	0101	0404	0404	0404	0101	0202	0404	0202	0202	0101	0303	0103	0203	0404	0101	0202	0303	0101	0303	0202	0000	0303	0303	0404	0303	0404	0101	0303	0203	0202	0101	0202	0204	0303	0303	0303	0101	0101	0101	0303	0303	0204	0202	0404	0202	0303	0203	0101	0202	0202	0404	0404	0304	0101	0303	0104	0101	0404	0303	0304	0202	0000	0101	0303	0202	0102	0303	0202	0404	0202	0101	0101	0202	0101	0103	0101	0203	0303	0404	0202	0303	0303	0202	0101	0404	0303	0104	0202	0303	0101	0103	0101	0303	0303	0000	0303	0303	0101	0303	0404	0101	0303	0303	0404	0202	0303	0202	0404	0303	0101	0000	0000	0303	0202	0202	0101	0202	0202	0404	0000	0202	0303	0303	0404	0404	0404	0101	0101	0202	0101	0303	0404	0000	0101	0204	0303	0303	0202	0101	0101	0404	0101	0202	0101	0303	0303	0101	0303	0204	0101	0204	0203	0104	0303	0102	0202	0303	0202	0101	0303	0202	0103	0304	0404	0404	0000	0202	0101	0404	0204	0204	0202	0203	0204	0101	0101	0202	0303	0203	0303	0404	0202	0202	0101	0103	0101	0404	0204	0000	0404	0104	0202	0101	0000	0104	0404	0404	0202	0303	0103	0303	0303	0303	0202	0204	0404	0202	0303	0303	0404	0202	0303	0202	0202	0202	0101	0103	0303	0101	0202	0303	0204	0103	0303	0204	0404	0404	0202	0404	0404	0102	0000	0404	0404	0404	0303	0303	0303	0202	0404	0404	0104	0101	0303	0404	0101	0202	0303	0303	0404	0303	0404	0202	0202	0202	0303	0404	0303	0202	0404	0404	0303	0202	0000	0202	0202	0101	0101	0202	0202	0202	0203	0101	0000	0202	0101	0101	0101	0404	0404	0303	0204	0202	0404	0202	0303	0303	0303	0101	0304	0303	0202	0202	0303	0202	0000	0202	0101	0303	0303	0303	0101	0303	0101	0404	0101	0101	0101	0303	0202	0303	0202	0101	0202	0101	0101	0202	0202	0104	0404	0404	0000	0101	0101	0202	0101	0404	0203	0101	0404	0101	0202	0103	0404	0103	0303	0101	0404	0101	0202	0101	0404	0404	0303	0404	0404	0303	0404	0404	0202	0202	0000	0204	0404	0303	0303	0103	0202	0202	0000	0404	0101	0303	0204	0304	0101	0101	0404	0303	0202	0204	0101	0202	0404	0404	0202	0303	0102	0202	0202	0303	0202	0202	0101	0202	0101	0303	0303	0202	0404	0404	0404	0404	0202	0101	0101	0303	0304	0101	0404	0303	0203	0303	0101	0101	0303	0101	0202	0101	0202	0103	0101	0202	0404	0303	0202	0404	0303	0404	0202	0202	0101	0303	0103	0202	0303	0204	0303	0202	0404	0303	0103	0303	0000	0404	0404	0202	0303	0404	0303	0404	0000	0204	0202	0303	0202	0202	0202	0303	0202	0202	0101	0404	0202	0202	0202	0101	0303	0303	0101	0204	0202	0204	0303	0202	0303	0404	0303	0404	0101	0202	0204	0101	0101	0101	0404	0101	0202	0000	0103	0104	0202	0404	0202	0303	0101	0000	0303	0404	0000	0103	0202	0303	0303	0000	0404	0202	0101	0303	0103	0101	0202	0202	0000	0101	0303	0202	0202	0303	0202	0202	0303	0404	0103	0304	0303	0202	0303	0000	0101	0303	0303	0404	0202	0404	0202	0202	0202	0101	0303	0303	0101	0101	0202	0000	0101	0203	0303	0202	0202	0204	0404	0101	0303	0304	0404	0101	0303	0101	0404	0202	0102	0101	0202	0303	0303	0404	0202	0204	0404	0104	0000	0101	0404	0404	0303	0202	0103	0101	0000	0202	0404	0202	0303	0303	0202	0202	0202	0202	0202	0202	0103	0303	0202	0202	0303	0202	0303	0404	0303	0202	0000	0202	0202	0103	0101	0202	0304	0202	0202	0404	0101	0303	0202	0202	0101	0303	0303	0202	0101	0202	0303	0101	0202	0404	0202	0303	0303	0202	0000	0303	0202	0202	0404	0404	0202	0303	0101	0101	0404	0404	0104	0101	0303	0202	0101	0303	0104	0303	0101	0404	0104	0203	0303	0404	0202	0202	0202	0202	0103	0304	0202	0303	0303	0101	0101	0303	0101	0204	0404	0101	0404	0101	0101	0404	0404	0202	0202	0404	0404	0101	0202	0303	0101	0101	0204	0303	0101	0101	0103	0202	0404	0101	0202	0303	0303	0101	0404	0303	0103	0101	0203	0303	0202	0404	0101	0303	0101	0101	0101	0303	0202	0101	0303	0204	0303	0304	0101	0303	0202	0202	0303	0202	0203	0404	0303	0303	0404	0303	0202	0202	0303	0303	0102	0101	0303	0104	0303	0103	0303	0404	0303	0303	0404	0303	0404	0101	0303	0303	0404	0303	0303	0101	0202	0101	0404	0101	0202	0203	0202	0303	0101	0303	0303	0204	0404	0000	0202	0202	0404	0204	0101	0202	0303	0104	0202	0303	0303	0303	0404	0303	0404	0303	0303	0202	0101	0404	0103	0303	0303	0404	0202	0303	0203	0303	0404	0303	0101	0303	0404	0404	0203	0101	0303	0000	0202	0103	0404	0101	0202	0304	0404	0303	0404	0303	0303	0203	0101	0000	0202	0000	0202	0101	0000	0404	0000	0404	0000	0404	0203	0304	0103	0303	0404	0000	0303	0303	0202	0104	0202	0404	0303	0202	0303	0303	0303	0404	0404	0303	0202	0101	0202	0202	0101	0303	0303	0202	0104	0303	0303	0101	0101	0404	0101	0202	0404	0404	0404	0202	0202	0202	0101	0404	0303	0404	0203	0104	0202	0202	0202	0101	0202	0303	0404	0304	0101	0404	0404	0202	0303	0202	0303	0202	0404	0102	0202	0202	0202	0101	0303	0202	0101	0303	0202	0202	0202	0303	0303	0303	0101	0303	0202	0404	0204	0303	0303	0103	0101	0303	0303	0404	0304	0404	0203	0404	0303	0303	0204	0000	0202	0202	0303	0000	0102	0204	0202	0101	0204	0404	0202	0404	0101	0404	0000	0303	0000	0303	0101	0101	0202	0404	0303	0404	0303	0303	0404	0103	0404	0102	0404	0204	0101	0404	0404	0303	0101	0202	0101	0203	0303	0101	0404	0404	0101	0303	0101	0101	0404	0101	0404	0101	0202	0404	0303	0101	0404	0000	0202	0404	0303	0404	0303	0101	0203	0304	0202	0202	0204	0101	0303	0101	0202	0202	0202	0202	0103	0202	0202	0202	0202	0000	0101	0303	0202	0404	0101	0404	0303	0202	0404	0404	0304	0202	0101	0101	0000	0204	0404	0202	0202	0101	0204	0103	0303	0000	0303	0303	0103	0101	0404	0303	0103	0101	0202	0202	0101	0404	0202	0404	0202	0104	0101	0102	0303	0404	0000	0303	0202	0101	0202	0303	0202	0202	0404	0303	0404	0202	0202	0101	0404	0202	0101	0202	0303	0101	0103	0202	0000	0203	0101	0404	0404	0101	0103	0101	0303	0101	0202	0303	0303	0303	0202	0303	0202	0204	0202	0303	0101	0404	0202	0202	0303	0404	0202	0102	0404	0000	0101	0101	0404	0404	0204	0101	0101	0303	0202	0202	0404	0202	0303	0202	0104	0202	0303	0304	0303	0202	0303	0404	0202	0303	0202	0000	0303	0101	0101	0404	0202	0101	0303	0101	0101	0101	0303	0202	0202	0303	0101	0404	0101	0103	0303	0204	0303	0303	0404	0303	0101	0204	0101	0404	0304	0404	0404	0101	0103	0303	0303	0404	0303	0303	0203	0304	0303	0404	0202	0000	0404	0202	0404	0202	0202	0303	0202	0303	0101	0404	0202	0404	0404	0101	0202	0404	0102	0303	0203	0202	0404	0303	0304	0404	0404	0404	0303	0303	0202	0303	0303	0202	0102	0404	0202	0203	0303	0103	0404	0202	0202	0404	0303	0303	0101	0101	0204	0303	0303	0103	0303	0102	0303	0202	0303	0404	0101	0101	0202	0103	0202	0303	0202	0303	0304	0303	0101	0101	0202	0202	0202	0000	0202	0101	0202	0404	0202	0304	0000	0202	0101	0102	0202	0303	0304	0404	0404	0404	0303	0404	0404	0202	0204	0101	0101	0101	0202	0101	0202	0303	0202	0303	0404	0202	0000	0104	0202	0202	0000	0102	0303	0104	0303	0404	0202	0303	0101	0000	0101	0202	0303	0203	0103	0101	0303	0101	0202	0104	0101	0404	0404	0304	0000	0303	0404	0000	0303	0101	0202	0404	0202	0404	0404	0101	0101	0202	0202	0202	0000	0404	0303	0202	0303	0202	0304	0000	0304	0101	0101	0303	0303	0202	0101	0404	0202	0202	0103	0303	0404	0101	0303	0303	0202	0202	0404	0101	0204	0303	0202	0000	0101	0303	0303	0303	0101	0303	0202	0202	0303	0404	0101	0104	0303	0303	0000	0303	0303	0101	0101	0404	0104	0303	0404	0404	0202	0303	0303	0404	0101	0404	0104	0202	0101	0404	0404	0202	0303	0202	0404	0303	0303	0303	0202	0404	0202	0404	0202	0101	0202	0101	0104	0101	0303	0404	0101	0404	0404	0304	0104	0303	0303	0303	0101	0303	0101	0303	0101	0202	0101	0303	0404	0204	0202	0202	0104	0404	0304	0303	0303	0202	0101	0202	0303	0101	0202	0101	0303	0303	0103	0202	0202	0202	0202	0101	0303	0202	0404	0202	0202	0303	0303	0303	0202	0202	0202	0202	0404	0202	0202	0202	0404	0103	0404	0202	0202	0202	0303	0101	0000	0303	0303	0404	0303	0202	0303	0202	0202	0303	0303	0303	0303	0404	0404	0103	0404	0101	0202	0202	0404	0202	0303	0304	0303	0303	0202	0101	0202	0303	0304	0204	0202	0404	0202	0404	0000	0202	0101	0202	0000	0303	0103	0202	0202	0101	0202	0101	0303	0303	0303	0303	0202	0404	0101	0202	0000	0303	0101	0303	0101	0303	0404	0404	0202	0404	0304	0103	0404	0101	0101	0404	0404	0101	0303	0303	0404	0202	0404	0202	0202	0202	0303	0404	0404	0101	0101	0404	0103	0303	0404	0404	0204	0404	0303	0101	0404	0101	0303	0101	0202	0404	0404	0202	0404	0202	0202	0101	0202	0202	0202	0202	0303	0202	0404	0202	0303	0202	0303	0101	0303	0000	0303	0101	0303	0101	0203	0202	0202	0404	0202	0202	0303	0202	0103	0404	0103	0101	0101	0101	0202	0101	0303	0000	0303	0404	0101	0404	0101	0000	0303	0202	0202	0404	0303	0202	0101	0202	0404	0303	0303	0202	0202	0202	0104	0101	0303	0303	0404	0202	0404	0202	0202	0000	0404	0101	0000	0303	0202	0303	0303	0202	0101	0101	0104	0202	0404	0303	0303	0101	0103	0303	0202	0103	0202	0404	0202	0404	0404	0404	0404	0404	0000	0000	0404	0102	0303	0101	0404	0202	0202	0101	0202	0303	0000	0101	0202	0404	0202	0303	0101	0202	0204	0202	0202	0202	0404	0404	0303	0103	0404	0404	0202	0404	0202	0202	0101	0202	0404	0101	0202	0303	0202	0202	0000	0303	0000	0202	0202	0101	0303	0202	0202	0202	0202	0404	0202	0404	0404	0202	0101	0101	0303	0303	0101	0303	0202	0202	0202	0404	0404	0404	0303	0303	0204	0204	0404	0404	0202	0101	0101	0303	0000	0101	0202	0404	0303	0101	0101	0101	0101	0404	0303	0202	0303	0303	0204	0303	0303	0202	0101	0203	0101	0101	0404	0303	0202	0101	0303	0303	0103	0102	0203	0303	0404	0101	0202	0404	0202	0101	0202	0000	0303	0202	0404	0303	0303	0303	0202	0303	0103	0000	0202	0204	0303	0303	0303	0303	0204	0303	0303	0404	0102	0202	0203	0303	0202	0101	0102	0101	0303	0202	0101	0202	0202	0202	0101	0202	0101	0202	0404	0404	0101	0101	0101	0204	0202	0101	0202	0404	0304	0404	0203	0202	0303	0303	0101	0101	0202	0203	0202	0202	0101	0202	0303	0202	0303	0202	0202	0303	0404	0404	0404	0202	0101	0404	0404	0103	0404	0404	0101	0202	0303	0000	0101	0303	0303	0202	0202	0404	0103	0202	0102	0101	0404	0404	0404	0404	0202	0303	0202	0303	0202	0202	0204	0303	0101	0404	0404	0101	0303	0202	0000	0202	0303	0103	0303	0304	0202	0404	0202	0404	0404	0101	0304	0202	0303	0203	0404	0202	0000	0202	0202	0101	0202	0204	0303	0101	0303	0101	0101	0304	0202	0303	0303	0202	0104	0404	0404	0303	0101	0204	0202	0404	0202	0101	0303	0202	0104	0303	0303	0202	0202	0202	0202	0202	0303	0404	0303	0101	0303	0202	0101	0101	0303	0404	0404	0204	0202	0303	0303	0202	0303	0303	0202	0303	0104	0303	0404	0304	0404	0404	0202	0404	0202	0303	0204	0000	0101	0202	0404	0101	0404	0101	0202	0000	0303	0103	0204	0202	0404	0303	0102	0404	0204	0404	0000	0202	0202	0101	0303	0202	0303	0101	0102	0103	0202	0303	0202	0404	0404	0102	0101	0204	0303	0304	0303	0202	0404	0404	0103	0103	0202	0202	0404	0303	0101	0404	0303	0404	0202	0303	0101	0101	0202	0404	0304	0101	0303	0101	0404	0404	0101	0101	0103	0000	0101	0202	0404	0101	0202	0000	0202	0404	0404	0104	0202	0404	0404	0202	0202	0202	0203	0404	0303	0202	0303	0303	0404	0102	0303	0204	0101	0303	0303	0202	0204	0303	0303	0101	0101	0303	0000	0202	0202	0101	0404	0203	0303	0101	0000	0202	0203	0202	0404	0202	0101	0304	0404	0303	0404	0303	0404	0202	0101	0404	0303	0303	0404	0202	0303	0101	0404	0202	0000	0303	0303	0304	0101	0202	0101	0303	0101	0101	0202	0000	0204	0404	0303	0202	0404	0303	0101	0101	0404	0101	0303	0303	0303	0000	0303	0202	0303	0202	0404	0202	0202	0303	0202	0303	0303	0202	0303	0000	0404	0303	0303	0101	0404	0204	0103	0404	0204	0303	0404	0303	0101	0404	0101	0202	0101	0202	0202	0101	0202	0202	0101	0404	0303	0404	0404	0304	0202	0404	0103	0303	0404	0404	0000	0404	0202	0304	0404	0303	0000	0404	0303	0303	0404	0101	0404	0104	0303	0101	0303	0404	0202	0103	0000	0404	0303	0404	0303	0202	0000	0202	0203	0303	0202	0101	0404	0303	0303	0303	0303	0202	0202	0101	0202	0303	0101	0202	0101	0203	0101	0202	0202	0404	0101	0202	0404	0404	0404	0304	0404	0101	0000	0204	0202	0303	0101	0404	0303	0204	0101	0202	0000	0304	0000	0101	0101	0404	0404	0303	0404	0303	0303	0404	0202	0103	0202	0202	0303	0204	0202	0304	0202	0303	0303	0000	0303	0202	0202	0303	0303	0202	0404	0303	0202	0404	0202	0404	0202	0303	0404	0000	0303	0101	0101	0202	0404	0202	0404	0202	0404	0101	0101	0404	0204	0303	0303	0101	0101	0303	0103	0103	0303	0101	0202	0000	0101	0101	0101	0202	0000	0202	0303	0103	0303	0101	0404	0404	0101	0303	0202	0303	0202	0303	0202	0101	0303	0103	0202	0303	0202	0303	0202	0404	0101	0202	0303	0303	0202	0303	0303	0404	0202	0101	0101	0303	0404	0000	0303	0303	0303	0404	0101	0101	0404	0202	0202	0101	0101	0202	0202	0303	0104	0101	0202	0101	0202	0203	0102	0204	0202	0404	0404	0202	0202	0204	0102	0303	0202	0204	0404	0101	0101	0303	0202	0304	0303	0103	0202	0204	0202	0404	0303	0202	0303	0202	0101	0202	0404	0404	0404	0303	0303	0303	0303	0404	0000	0202	0202	0101	0303	0202	0303	0404	0103	0303	0101	0203	0000	0303	0404	0303	0404	0404	0101	0203	0103	0202	0202	0101	0303	0202	0202	0101	0404	0000	0202	0204	0303	0202	0102	0000	0404	0202	0101	0404	0101	0202	0404	0404	0404	0404	0101	0303	0000	0204	0303	0202	0101	0404	0404	0303	0404	0101	0101	0101	0204	0303	0202	0303	0303	0303	0202	0101	0101	0202	0303	0404	0404	0404	0101	0303	0204	0303	0101	0404	0202	0101	0202	0404	0303	0101	0304	0000	0303	0303	0202	0404	0101	0303	0103	0404	0202	0204	0101	0202	0000	0404	0404	0303	0204	0202	0202	0101	0303	0202	0000	0202	0101	0000	0000	0202	0303	0404	0303	0202	0202	0203	0101	0101	0303	0404	0202	0303	0202	0202	0101	0101	0303	0404	0303	0404	0202	0000	0404	0101	0202	0101	0202	0404	0303	0101	0404	0303	0203	0202	0000	0204	0000	0102	0303	0204	0303	0202	0404	0202	0202	0204	0303	0303	0000	0404	0303	0303	0101	0202	0101	0404	0404	0404	0202	0404	0202	0404	0203	0204	0103	0303	0404	0304	0303	0202	0101	0303	0303	0404	0204	0404	0101	0101	0000	0303	0404	0101	0203	0202	0303	0204	0202	0303	0202	0204	0202	0202	0202	0303	0303	0303	0202	0104	0202	0101	0303	0303	0303	0202	0000	0303	0404	0404	0102	0101	0303	0404	0303	0202	0303	0303	0303	0404	0404	0000	0303	0404	0404	0101	0202	0101	0101	0101	0103	0303	0304	0101	0202	0303	0304	0404	0202	0304	0304	0101	0202	0202	0303	0202	0103	0202	0101	0202	0303	0104	0202	0101	0101	0404	0204	0202	0202	0404	0000	0202	0303	0202	0101	0202	0303	0203	0202	0202	0404	0303	0404	0202	0101	0303	0202	0303	0101	0303	0101	0101	0404	0101	0202	0303	0102	0404	0202	0404	0303	0404	0404	0101	0000	0303	0000	0202	0303	0404	0101	0202	0202	0404	0101	0202	0404	0303	0303	0404	0101	0202	0101	0303	0101	0303	0101	0404	0404	0404	0101	0202	0202	0303	0202	0303	0303	0303	0303	0101	0202	0000	0101	0202	0202	0103	0404	0101	0101	0202	0303	0303	0303	0101	0104	0404	0202	0404	0404	0202	0101	0404	0303	0404	0303	0202	0103	0101	0202	0101	0202	0000	0303	0303	0303	0303	0303	0303	0404	0202	0202	0000	0404	0202	0303	0000	0404	0202	0303	0202	0202	0203	0303	0101	0404	0202	0204	0404	0404	0000	0103	0404	0202	0303	0101	0404	0202	0303	0202	0404	0303	0204	0404	0404	0101	0202	0303	0101	0202	0404	0404	0000	0101	0202	0404	0303	0103	0303	0303	0404	0202	0404	0101	0404	0404	0303	0101	0303	0202	0404	0404	0303	0404	0202	0303	0202	0202	0101	0202	0101	0000	0202	0303	0202	0103	0102	0303	0404	0000	0202	0202	0303	0303	0303	0202	0101	0303	0101	0101	0404	0202	0404	0104	0404	0404	0202	0202	0101	0202	0404	0404	0303	0202	0303	0303	0000	0303	0204	0101	0303	0404	0101	0404	0101	0000	0404	0303	0404	0103	0103	0101	0303	0303	0101	0404	0404	0202	0202	0404	0202	0202	0404	0101	0202	0404	0404	0202	0202	0102	0202	0204	0202	0204	0303	0303	0101	0202	0202	0101	0202	0303	0101	0202	0202	0101	0303	0303	0202	0404	0202	0202	0303	0303	0204	0404	0202	0303	0102	0303	0202	0404	0303	0202	0101	0404	0404	0404	0104	0101	0303	0101	0202	0303	0303	0303	0303	0404	0303	0101	0304	0303	0202	0303	0101	0101	0404	0202	0202	0202	0202	0202	0303	0202	0101	0303	0202	0202	0404	0101	0103	0102	0202	0303	0404	0303	0101	0101	0404	0404	0404	0000	0202	0203	0303	0101	0101	0303	0303	0404	0101	0102	0101	0303	0303	0202	0303	0404	0000	0101	0404	0101	0101	0202	0202	0202	0202	0202	0101	0203	0203	0202	0404	0303	0202	0202	0101	0404	0202	0303	0404	0202	0202	0404	0101	0404	0303	0303	0202	0303	0202	0000	0101	0404	0204	0101	0204	0303	0101	0103	0404	0404	0202	0202	0303	0404	0303	0000	0101	0202	0303	0202	0101	0103	0303	0404	0204	0404	0101	0204	0101	0101	0204	0202	0101	0101	0101	0303	0404	0202	0404	0103	0303	0000	0303	0303	0404	0404	0303	0103	0404	0103	0404	0404	0101	0101	0204	0101	0101	0202	0303	0101	0404	0303	0203	0303	0404	0303	0404	0303	0303	0202	0404	0404	0202	0404	0101	0101	0101	0404	0102	0202	0304	0404	0102	0303	0101	0303	0104	0101	0404	0303	0303	0202	0202	0404	0303	0202	0202	0404	0303	0303	0101	0000	0404	0404	0101	0103	0303	0202	0101	0303	0202	0303	0404	0303	0404	0404	0404	0101	0101	0303	0103	0404	0000	0303	0404	0101	0202	0202	0202	0202	0204	0303	0102	0404	0101	0202	0202	0404	0303	0303	0404	0000	0202	0303	0101	0303	0303	0202	0101	0101	0000	0103	0404	0000	0202	0303	0101	0404	0303	0202	0202	0101	0202	0101	0000	0404	0101	0202	0303	0303	0101	0404	0202	0103	0303	0101	0303	0101	0303	0404	0303	0202	0202	0202	0103	0202	0101	0303	0101	0202	0202	0202	0103	0204	0101	0303	0101	0101	0404	0203	0101	0101	0404	0303	0202	0404	0101	0101	0101	0303	0202	0101	0101	0404	0404	0000	0103	0303	0101	0303	0202	0202	0204	0404	0202	0404	0303	0101	0202	0404	0203	0404	0404	0202	0304	0303	0103	0303	0202	0303	0202	0101	0202	0303	0202	0404	0202	0303	0101	0303	0101	0303	0303	0303	0203	0203	0202	0202	0404	0202	0202	0404	0404	0303	0101	0404	0404	0101	0404	0404	0404	0304	0202	0000	0204	0101	0000	0104	0404	0000	0101	0000	0304	0202	0404	0404	0404	0101	0303	0404	0000	0202	0101	0303	0404	0000	0101	0202	0303	0303	0204	0101	0303	0303	0202	0303	0000	0101	0101	0000	0101	0303	0101	0101	0404	0000	0404	0404	0202	0303	0202	0404	0101	0303	0404	0303	0404	0404	0202	0101	0000	0101	0404	0404	0303	0202	0202	0404	0404	0202	0000	0202	0303	0202	0101	0202	0202	0303	0202	0303	0404	0202	0202	0404	0202	0404	0101	0303	0202	0303	0303	0202	0101	0303	0404	0404	0101	0101	0303	0101	0203	0101	0404	0203	0304	0101	0404	0404	0102	0101	0404	0101	0303	0303	0303	0202	0404	0000	0404	0404	0202	0204	0101	0104	0303	0404	0101	0203	0102	0303	0303	0101	0303	0101	0303	0304	0104	0202	0303	0303	0202	0202	0101	0404	0303	0101	0404	0203	0404	0404	0101	0103	0202	0303	0202	0202	0000	0303	0202	0101	0104	0203	0101	0303	0404	0101	0303	0303	0102	0103	0000	0202	0404	0101	0000	0404	0202	0303	0303	0000	0404	0303	0101	0202	0101	0202	0202	0101	0303	0101	0202	0303	0303	0202	0000	0404	0202	0101	0101	0404	0404	0202	0202	0204	0404	0101	0303	0102	0202	0101	0202	0102	0303	0101	0101	0303	0404	0303	0303	0303	0303	0303	0000	0202	0000	0202	0204	0202	0000	0404	0202	0404	0404	0303	0404	0101	0202	0303	0404	0303	0104	0101	0101	0101	0404	0202	0202	0101	0404	0404	0303	0000	0404	0303	0101	0303	0101	0102	0202	0101	0202	0303	0202	0101	0101	0101	0202	0101	0303	0000	0202	0303	0303	0303	0404	0101	0000	0404	0404	0103	0404	0202	0404	0101	0101	0103	0202	0404	0202	0303	0404	0202	0303	0101	0101	0202	0204	0101	0101	0404	0303	0204	0202	0000	0202	0303	0404	0202	0404	0103	0202	0202	0202	0202	0404	0404	0101	0104	0202	0303	0202	0202	0202	0102	0202	0202	0202	0202	0101	0404	0203	0404	0202	0103	0404	0000	0101	0202	0202	0202	0202	0101	0303	0404	0303	0202	0202	0202	0101	0203	0101	0303	0204	0202	0202	0101	0202	0303	0404	0000	0404	0101	0303	0404	0404	0303	0104	0202	0204	0202	0102	0303	0404	0303	0103	0303	0404	0101	0303	0404	0303	0101	0202	0303	0404	0404	0202	0303	0202	0303	0202	0101	0303	0202	0101	0303	0202	0101	0202	0303	0104	0202	0101	0101	0303	0303	0204	0404	0202	0101	0202	0404	0404	0202	0202	0202	0101	0103	0202	0202	0303	0101	0202	0203	0101	0404	0101	0304	0101	0202	0202	0101	0404	0404	0101	0202	0103	0202	0202	0202	0202	0202	0303	0000	0404	0404	0304	0000	0103	0202	0303	0303	0102	0404	0103	0203	0404	0102	0101	0101	0404	0101	0404	0202	0101	0101	0101	0000	0404	0404	0404	0202	0303	0101	0202	0303	0103	0101	0404	0101	0101	0101	0303	0101	0101	0103	0404	0101	0202	0202	0303	0303	0202	0202	0000	0404	0404	0404	0303	0202	0000	0000	0303	0303	0303	0202	0103	0404	0101	0303	0202	0202	0303	0404	0404	0103	0101	0101	0404	0202	0303	0303	0202	0000	0103	0101	0202	0303	0202	0303	0404	0202	0303	0000	0404	0000	0404	0404	0202	0202	0101	0202	0404	0404	0103	0000	0101	0202	0404	0202	0204	0101	0404	0203	0101	0000	0303	0303	0303	0202	0202	0303	0101	0303	0000	0202	0303	0404	0303	0202	0404	0202	0103	0101	0101	0404	0303	0303	0101	0101	0202	0202	0101	0303	0404	0101	0404	0303	0202	0202	0202	0404	0303	0101	0202	0303	0303	0304	0404	0404	0303	0204	0303	0404	0101	0101	0101	0202	0202	0303	0404	0202	0101	0202	0404	0000	0202	0303	0101	0202	0404	0202	0202	0202	0202	0203	0303	0101	0404	0304	0101	0202	0202	0101	0101	0202	0101	0303	0102	0303	0101	0303	0202	0000	0303	0000	0404	0303	0303	0202	0303	0101	0404	0000	0202	0101	0101	0000	0404	0202	0303	0202	0204	0303	0000	0404	0204	0204	0404	0202	0101	0202	0404	0202	0203	0103	0202	0404	0202	0103	0303	0101	0202	0303	0203	0202	0202	0303	0202	0404	0303	0303	0303	0303	0303	0202	0404	0404	0203	0202	0202	0101	0303	0404	0303	0303	0303	0101	0303	0204	0303	0204	0203	0202	0202	0103	0303	0104	0202	0303	0303	0202	0404	0404	0404	0101	0404	0203	0202	0202	0404	0101	0304	0404	0104	0303	0101	0203	0101	0202	0202	0303	0202	0303	0203	0404	0101	0202	0101	0203	0303	0202	0303	0101	0202	0404	0404	0404	0202	0202	0101	0404	0101	0101	0204	0103	0303	0202	0303	0102	0202	0303	0202	0404	0303	0404	0202	0101	0303	0101	0202	0000	0303	0204	0103	0000	0303	0202	0303	0303	0000	0404	0303	0202	0204	0000	0101	0303	0101	0101	0103	0101	0303	0404	0404	0404	0202	0404	0303	0103	0101	0203	0404	0202	0101	0404	0404	0404	0101	0202	0404	0101	0202	0303	0000	0101	0404	0404	0101	0303	0104	0404	0000	0303	0303	0101	0202	0202	0304	0000	0202	0404	0101	0102	0103	0202	0103	0404	0101	0404	0303	0000	0303	0202	0303	0202	0202	0404	0101	0303	0404	0101	0404	0404	0202	0202	0101	0404	0102	0101	0404	0202	0101	0101	0202	0404	0202	0404	0303	0404	0303	0303	0303	0202	0404	0202	0202	0103	0303	0404	0404	0303	0202	0204	0202	0404	0202	0202	0204	0303	0303	0202	0202	0202	0404	0204	0404	0202	0404	0101	0303	0404	0102	0303	0303	0202	0303	0404	0202	0303	0404	0101	0404	0404	0404	0303	0404	0202	0202	0404	0404	0103	0101	0303	0203	0204	0101	0204	0404	0303	0101	0000	0303	0404	0303	0404	0103	0303	0303	0101	0101	0404	0103	0202	0101	0303	0101	0303	0404	0000	0303	0202	0202	0303	0101	0103	0101	0202	0303	0202	0404	0000	0303	0303	0000	0101	0303	0404	0202	0203	0303	0303	0101	0303	0404	0404	0404	0202	0303	0101	0202	0404	0204	0204	0101	0303	0204	0303	0202	0303	0103	0202	0101	0202	0303	0202	0103	0404	0000	0404	0204	0103	0101	0000	0202	0303	0404	0204	0404	0000	0202	0101	0202	0101	0101	0103	0303	0101	0202	0303	0404	0202	0101	0204	0202	0303	0404	0202	0203	0101	0404	0303	0303	0404	0404	0202	0303	0303	0404	0202	0304	0404	0104	0202	0203	0101	0303	0202	0304	0202	0202	0202	0202	0103	0303	0303	0103	0101	0404	0404	0000	0202	0404	0303	0404	0202	0304	0303	0101	0303	0202	0404	0303	0202	0202	0303	0303	0101	0202	0303	0303	0000	0202	0000	0101	0101	0404	0101	0101	0202	0303	0404	0202	0101	0101	0303	0101	0202	0404	0404	0101	0101	0404	0101	0101	0202	0104	0404	0404	0404	0303	0000	0404	0404	0303	0303	0101	0303	0202	0101	0202	0000	0202	0303	0101	0404	0101	0101	0101	0404	0101	0303	0202	0202	0404	0103	0101	0303	0202	0303	0404	0303	0101	0303	0102	0202	0404	0202	0303	0202	0101	0303	0202	0303	0404	0000	0303	0104	0202	0303	0202	0204	0404	0404	0303	0104	0303	0202	0101	0303	0404	0202	0101	0202	0202	0303	0204	0404	0303	0404	0101	0202	0404	0202	0101	0202	0103	0103	0404	0404	0303	0204	0101	0101	0202	0202	0303	0202	0104	0202	0103	0404	0202	0101	0404	0101	0000	0404	0303	0404	0404	0204	0303	0303	0303	0104	0101	0404	0202	0202	0404	0303	0303	0204	0202	0101	0404	0303	0101	0204	0104	0202	0204	0404	0303	0303	0202	0202	0202	0204	0303	0303	0000	0404	0204	0101	0101	0202	0303	0202	0202	0101	0303	0404	0303	0202	0202	0202	0303	0202	0303	0000	0202	0404	0404	0101	0000	0404	0303	0202	0101	0404	0303	0303	0101	0104	0101	0202	0303	0304	0303	0303	0202	0303	0303	0202	0101	0101	0404	0202	0202	0303	0101	0303	0202	0203	0202	0202	0202	0404	0103	0303	0404	0303	0303	0202	0202	0101	0104	0202	0404	0303	0303	0103	0101	0101	0204	0101	0000	0404	0303	0101	0101	0101	0101	0101	0404	0202	0404	0202	0204	0104	0303	0101	0202	0101	0303	0202	0303	0404	0404	0202	0202	0303	0202	0202	0304	0202	0101	0101	0404	0303	0202	0202	0303	0202	0101	0303	0204	0304	0101	0202	0404	0101	0202	0303	0303	0404	0202	0000	0101	0202	0101	0202	0303	0204	0101	0202	0202	0404	0203	0203	0404	0404	0303	0404	0303	0101	0303	0202	0202	0204	0404	0101	0303	0303	0303	0000	0101	0202	0101	0101	0404	0404	0404	0404	0202	0101	0101	0202	0404	0101	0202	0202	0203	0101	0404	0303	0303	0303	0303	0202	0101	0303	0000	0404	0202	0202	0404	0404	0303	0303	0101	0404	0103	0103	0303	0404	0404	0101	0103	0202	0303	0404	0303	0104	0202	0303	0202	0000	0303	0101	0101	0202	0000	0303	0303	0303	0303	0303	0101	0202	0303	0101	0202	0202	0202	0101	0303	0303	0101	0304	0303	0102	0303	0101	0303	0303	0303	0103	0404	0101	0203	0303	0303	0101	0303	0303	0404	0104	0303	0101	0303	0404	0303	0303	0404	0404	0202	0404	0000	0202	0202	0202	0404	0202	0102	0202	0104	0404	0303	0404	0101	0404	0404	0103	0303	0202	0303	0000	0404	0404	0101	0102	0404	0303	0202	0202	0101	0101	0202	0303	0101	0404	0404	0101	0303	0404	0202	0202	0303	0404	0303	0102	0404	0203	0101	0202	0101	0101	0202	0202	0303	0404	0101	0303	0202	0404	0303	0303	0000	0404	0404	0202	0104	0404	0101	0101	0303	0202	0101	0202	0202	0202	0404	0101	0104	0101	0202	0303	0303	0404	0101	0202	0404	0404	0101	0404	0202	0404	0101	0303	0404	0202	0101	0101	0303	0203	0404	0101	0000	0303	0103	0303	0404	0404	0101	0303	0404	0101	0101	0202	0202	0000	0303	0404	0204	0404	0303	0404	0101	0101	0202	0203	0202	0202	0303	0202	0303	0303	0303	0202	0303	0202	0202	0202	0202	0303	0101	0101	0404	0000	0202	0101	0103	0202	0204	0101	0404	0303	0404	0202	0102	0103	0202	0202	0101	0202	0202	0202	0404	0404	0101	0204	0404	0303	0303	0000	0303	0303	0404	0202	0404	0202	0204	0202	0404	0101	0404	0202	0404	0404	0303	0202	0404	0404	0202	0101	0102	0202	0101	0202	0404	0103	0404	0404	0203	0303	0202	0404	0404	0101	0202	0404	0303	0303	0204	0404	0202	0101	0303	0202	0404	0204	0404	0303	0202	0103	0000	0404	0202	0303	0101	0202	0404	0404	0303	0303	0404	0202	0303	0202	0101	0101	0303	0404	0202	0101	0101	0102	0101	0101	0101	0101	0202	0303	0101	0103	0202	0303	0303	0202	0303	0202	0102	0202	0404	0202	0404	0404	0404	0202	0101	0101	0202	0303	0202	0102	0303	0202	0101	0104	0304	0000	0404	0303	0303	0303	0104	0304	0303	0000	0303	0303	0404	0404	0101	0404	0303	0303	0202	0101	0101	0101	0303	0303	0101	0404	0101	0101	0202	0303	0404	0103	0404	0202	0203	0101	0303	0101	0404	0404	0404	0101	0303	0101	0404	0303	0404	0202	0101	0101	0000	0303	0103	0202	0404	0303	0103	0404	0102	0404	0303	0204	0202	0303	0303	0202	0202	0202	0202	0202	0303	0101	0404	0202	0101	0101	0203	0303	0404	0404	0101	0404	0303	0303	0000	0101	0303	0404	0101	0104	0101	0202	0303	0101	0303	0202	0202	0102	0303	0303	0303	0404	0404	0202	0404	0000	0101	0000	0101	0303	0303	0204	0404	0303	0102	0101	0404	0202	0303	0202	0202	0304	0202	0202	0103	0404	0101	0202	0404	0101	0303	0303	0202	0202	0204	0303	0303	0104	0202	0202	0404	0202	0303	0202	0303	0404	0204	0102	0202	0102	0404	0404	0101	0303	0303	0303	0101	0303	0202	0202	0303	0202	0303	0404	0303	0202	0202	0202	0101	0304	0404	0303	0202	0303	0202	0404	0000	0101	0303	0202	0203	0303	0202	0404	0101	0204	0204	0303	0202	0103	0202	0404	0404	0303	0101	0202	0303	0304	0101	0000	0000	0303	0102	0303	0101	0000	0404	0404	0202	0202	0103	0202	0404	0202	0404	0202	0404	0101	0101	0101	0303	0202	0303	0202	0404	0303	0202	0103	0303	0404	0404	0202	0404	0101	0303	0101	0202	0202	0303	0404	0303	0303	0101	0202	0202	0101	0202	0303	0303	0202	0101	0101	0204	0404	0404	0202	0303	0101	0103	0101	0101	0303	0404	0303	0101	0202	0303	0303	0404	0303	0204	0101	0101	0103	0103	0303	0303	0303	0303	0404	0101	0102	0202	0101	0304	0303	0304	0101	0404	0101	0103	0204	0000	0404	0202	0303	0202	0303	0202	0404	0204	0202	0303	0204	0202	0101	0404	0202	0202	0101	0303	0101	0101	0000	0404	0103	0303	0404	0101	0104	0304	0101	0303	0404	0404	0303	0102	0404	0202	0303	0202	0203	0304	0303	0404	0202	0101	0202	0202	0202	0202	0303	0303	0202	0101	0000	0303	0202	0202	0304	0404	0303	0303	0202	0404	0202	0404	0303	0101	0202	0103	0202	0202	0303	0000	0303	0404	0101	0202	0404	0103	0203	0303	0303	0202	0202	0101	0202	0404	0304	0202	0101	0404	0204	0202	0101	0000	0404	0404	0202	0303	0202	0101	0101	0303	0101	0303	0404	0404	0101	0303	0101	0101	0202	0303	0101	0303	0303	0202	0404	0404	0102	0202	0404	0404	0404	0000	0000	0101	0303	0101	0404	0000	0303	0404	0202	0303	0103	0303	0404	0303	0103	0404	0202	0404	0303	0101	0000	0101	0303	0202	0404	0404	0404	0101	0404	0303	0101	0104	0102	0202	0303	0101	0202	0204	0303	0101	0404	0103	0303	0101	0303	0303	0102	0202	0202	0202	0000	0202	0103	0102	0103	0102	0202	0000	0303	0303	0202	0404	0404	0303	0303	0102	0303	0101	0303	0303	0303	0102	0202	0303	0404	0102	0102	0103	0303	0203	0202	0202	0204	0203	0202	0303	0202	0303	0404	0203	0303	0303	0404	0101	0103	0104	0103	0203	0102	0101	0101	0303	0202	0202	0000	0404	0204	0101	0303	0204	0203	0101	0202	0202	0303	0101	0303	0303	0202	0202	0103	0303	0204	0202	0404	0202	0202	0202	0404	0000	0202	0404	0303	0303	0202	0101	0303	0404	0404	0000	0203	0101	0404	0202	0303	0303	0101	0303	0202	0303	0303	0303	0303	0303	0202	0202	0404	0404	0202	0202	0404	0101	0202	0404	0101	0204	0303	0202	0304	0101	0202	0101	0203	0104	0303	0101	0202	0101	0303	0404	0101	0101	0202	0000	0202	0101	0101	0104	0303	0303	0202	0303	0203	0101	0404	0204	0202	0303	0202	0000	0404	0202	0303	0101	0303	0404	0304	0101	0303	0202	0404	0101	0404	0202	0404	0303	0101	0101	0000	0101	0202	0202	0202	0404	0000	0103	0404	0000	0303	0202	0202	0404	0202	0101	0101	0202	0404	0404	0103	0404	0303	0202	0101	0101	0404	0404	0101	0404	0103	0101	0101	0101	0303	0104	0101	0303	0404	0404	0303	0103	0101	0404	0303	0303	0202	0202	0202	0303	0202	0202	0103	0303	0101	0101	0202	0202	0000	0103	0303	0404	0202	0404	0303	0404	0404	0101	0404	0303	0303	0202	0202	0202	0303	0202	0404	0404	0000	0202	0303	0404	0202	0101	0404	0000	0303	0101	0404	0404	0303	0303	0101	0101	0202	0101	0000	0103	0303	0101	0202	0103	0303	0303	0202	0101	0204	0404	0202	0303	0404	0202	0303	0303	0202	0202	0404	0202	0101	0101	0404	0000	0404	0303	0202	0102	0202	0103	0101	0303	0101	0101	0404	0204	0303	0303	0404	0101	0202	0203	0303	0202	0202	0202	0303	0101	0202	0202	0203	0101	0202	0303	0303	0404	0202	0101	0203	0202	0000	0103	0103	0000	0303	0202	0101	0101	0202	0404	0404	0303	0303	0101	0303	0303	0104	0101	0404	0204	0203	0404	0203	0101	0303	0204	0404	0103	0103	0303	0303	0104	0202	0404	0101	0202	0404	0202	0303	0404	0000	0101	0000	0303	0303	0303	0303	0202	0303	0404	0202	0104	0101	0202	0303	0202	0303	0202	0202	0404	0103	0202	0102	0404	0303	0404	0202	0202	0202	0202	0202	0303	0303	0404	0303	0202	0203	0204	0101	0404	0303	0303	0202	0101	0101	0101	0101	0101	0101	0101	0404	0404	0202	0202	0202	0103	0202	0101	0404	0404	0404	0404	0101	0101	0000	0303	0101	0202	0101	0202	0202	0103	0202	0101	0404	0101	0101	0303	0404	0303	0303	0000	0404	0303	0202	0303	0404	0202	0404	0202	0101	0102	0202	0000	0103	0303	0101	0202	0202	0000	0303	0303	0103	0404	0404	0000	0303	0202	0404	0303	0202	0404	0303	0404	0404	0304	0404	0101	0303	0202	0404	0303	0303	0404	0101	0404	0202	0202	0202	0303	0404	0103	0303	0204	0202	0000	0101	0202	0101	0203	0303	0303	0202	0303	0104	0404	0404	0202	0202	0303	0202	0303	0103	0101	0101	0202	0303	0303	0303	0404	0202	0202	0303	0103	0101	0103	0303	0202	0303	0404	0404	0303	0303	0202	0202	0101	0404	0101	0303	0303	0404	0101	0303	0303	0303	0303	0103	0303	0000	0404	0102	0404	0101	0303	0404	0203	0204	0303	0000	0304	0303	0202	0404	0101	0202	0404	0000	0303	0204	0404	0404	0101	0202	0404	0202	0101	0303	0101	0404	0303	0101	0000	0101	0202	0404	0202	0404	0202	0304	0404	0101	0303	0101	0404	0303	0101	0404	0303	0303	0103	0202	0404	0202	0204	0404	0303	0101	0102	0101	0404	0303	0303	0303	0103	0303	0202	0101	0404	0202	0101	0202	0202	0202	0101	0104	0304	0202	0101	0101	0303	0202	0303	0303	0404	0303	0404	0404	0303	0202	0303	0202	0404	0404	0101	0202	0303	0304	0000	0303	0101	0404	0303	0404	0204	0202	0303	0000	0404	0202	0404	0202	0202	0404	0303	0101	0404	0404	0202	0202	0101	0404	0303	0202	0202	0101	0101	0104	0303	0202	0404	0202	0404	0101	0101	0404	0202	0202	0202	0103	0202	0404	0303	0303	0404	0101	0404	0404	0101	0202	0404	0303	0103	0303	0202	0303	0303	0404	0303	0203	0303	0404	0303	0101	0000	0303	0303	0404	0303	0101	0404	0202	0101	0303	0204	0202	0404	0303	0404	0404	0103	0303	0303	0304	0101	0202	0202	0101	0101	0303	0101	0202	0202	0404	0404	0202	0202	0000	0204	0101	0303	0303	0101	0101	0303	0101	0303	0202	0204	0101	0404	0303	0303	0202	0101	0204	0404	0303	0101	0101	0303	0303	0404	0404	0404	0103	0404	0101	0101	0303	0303	0101	0202	0202	0404	0202	0202	0204	0203	0101	0303	0202	0404	0104	0303	0101	0101	0404	0303	0202	0202	0404	0404	0404	0202	0202	0404	0303	0202	0303	0101	0404	0404	0303	0303	0202	0303	0202	0101	0202	0303	0202	0202	0101	0101	0101	0303	0404	0303	0202	0404	0404	0303	0404	0202	0101	0202	0303	0303	0404	0202	0404	0202	0202	0101	0202	0303	0103	0303	0404	0103	0202	0404	0101	0404	0303	0101	0202	0303	0204	0101	0103	0202	0204	0303	0202	0101	0202	0202	0303	0103	0303	0101	0202	0303	0202	0404	0404	0000	0303	0202	0202	0101	0101	0404	0101	0103	0404	0103	0404	0204	0303	0404	0202	0303	0404	0303	0202	0304	0303	0101	0404	0303	0101	0404	0404	0303	0404	0303	0101	0202	0104	0202	0304	0202	0404	0101	0404	0404	0202	0204	0303	0102	0101	0202	0104	0303	0304	0303	0101	0404	0404	0303	0101	0404	0000	0303	0104	0202	0203	0303	0303	0303	0303	0202	0202	0303	0404	0303	0101	0404	0202	0101	0303	0404	0303	0103	0103	0404	0101	0304	0203	0303	0202	0101	0404	0101	0202	0303	0101	0202	0202	0101	0202	0101	0101	0202	0303	0303	0303	0303	0101	0101	0303	0404	0101	0303	0202	0101	0303	0103	0303	0101	0101	0303	0202	0101	0202	0202	0101	0101	0101	0202	0202	0202	0202	0303	0101	0303	0202	0404	0101	0101	0404	0202	0303	0202	0303	0202	0000	0303	0303	0303	0404	0404	0303	0303	0202	0304	0404	0303	0101	0204	0101	0404	0303	0303	0303	0404	0101	0404	0101	0303	0202	0202	0102	0101	0101	0202	0101	0404	0202	0202	0101	0104	0101	0404	0303	0202	0101	0303	0404	0202	0101	0103	0303	0103	0101	0303	0303	0101	0303	0404	0404	0101	0404	0404	0101	0104	0000	0303	0404	0204	0101	0202	0202	0101	0101	0101	0202	0303	0303	0102	0404	0303	0101	0404	0202	0303	0101	0103	0404	0404	0303	0404	0203	0101	0000	0404	0202	0404	0202	0101	0101	0303	0303	0303	0202	0202	0101	0404	0303	0404	0203	0303	0404	0101	0101	0303	0101	0101	0304	0303	0101	0404	0101	0103	0202	0202	0404	0303	0101	0404	0101	0101	0202	0202	0202	0303	0202	0303	0101	0202	0000	0303	0404	0202	0202	0204	0103	0202	0303	0202	0101	0202	0202	0303	0101	0101	0101	0202	0303	0204	0303	0303	0404	0000	0101	0404	0404	0303	0404	0202	0303	0203	0202	0202	0202	0103	0101	0202	0101	0202	0101	0202	0404	0303	0101	0404	0303	0404	0203	0404	0103	0000	0103	0404	0000	0304	0101	0304	0202	0202	0101	0404	0404	0102	0304	0101	0303	0101	0303	0303	0101	0202	0303	0202	0404	0103	0303	0203	0404	0303	0303	0303	0102	0104	0202	0203	0202	0404	0103	0404	0103	0303	0203	0303	0101	0303	0303	0303	0103	0303	0101	0202	0103	0101	0101	0202	0202	0303	0303	0101	0404	0202	0101	0202	0404	0202	0303	0204	0204	0202	0202	0303	0202	0101	0303	0202	0303	0303	0202	0101	0000	0101	0202	0404	0303	0202	0202	0103	0303	0404	0000	0202	0304	0103	0203	0101	0404	0303	0303	0202	0101	0202	0404	0000	0101	0202	0303	0404	0303	0303	0404	0101	0000	0404	0103	0303	0202	0404	0404	0000	0101	0202	0000	0204	0000	0101	0102	0202	0000	0101	0204	0000	0404	0303	0304	0101	0104	0101	0202	0303	0204	0404	0000	0000	0204	0404	0202	0404	0202	0202	0101	0000	0404	0000	0303	0101	0202	0202	0303	0202	0303	0303	0000	0303	0404	0101	0404	0203	0101	0303	0000	0202	0404	0000	0101	0000	0404	0202	0202	0202	0000	0101	0404	0103	0303	0404	0404	0404	0101	0404	0404	0404	0404	0303	0202	0202	0404	0202	0303	0202	0101	0101	0204	0303	0101	0202	0303	0101	0202	0202	0303	0404	0304	0303	0000	0101	0404	0303	0404	0404	0103	0101	0101	0404	0103	0000	0404	0101	0000	0101	0303	0303	0303	0202	0000	0303	0102	0202	0204	0104	0202	0103	0404	0000	0202	0203	0103	0103	0303	0000	0303	0000	0303	0202	0000	0000	0101	0101	0000	0000	0202	0404	0404	0404	0303	0303	0101	0304	0202	0404	0304	0000	0000	0202	0000	0101	0202	0103
15-I6_ACATA,	0101	0202	0303	0303	0404	0101	0303	0101	0404	0101	0202	0000	0303	0202	0202	0101	0404	0202	0204	0000	0303	0404	0101	0303	0000	0202	0303	0404	0303	0303	0202	0101	0404	0101	0101	0103	0202	0202	0101	0000	0404	0204	0103	0202	0303	0202	0404	0202	0103	0404	0303	0404	0404	0303	0000	0404	0202	0202	0303	0102	0202	0202	0101	0404	0303	0303	0202	0404	0101	0404	0102	0202	0103	0202	0202	0303	0101	0304	0404	0101	0204	0203	0404	0202	0101	0303	0202	0202	0202	0303	0404	0202	0204	0101	0000	0303	0404	0404	0101	0303	0101	0101	0101	0104	0101	0203	0202	0404	0202	0101	0202	0104	0202	0202	0000	0303	0202	0404	0101	0304	0404	0404	0103	0404	0101	0303	0404	0101	0101	0303	0404	0404	0304	0404	0202	0203	0404	0202	0404	0303	0303	0202	0303	0202	0204	0404	0202	0104	0303	0202	0404	0202	0202	0303	0202	0303	0103	0404	0303	0202	0404	0404	0101	0101	0202	0404	0404	0101	0202	0204	0000	0404	0202	0404	0303	0303	0404	0202	0303	0202	0404	0303	0404	0404	0101	0303	0202	0103	0101	0303	0101	0404	0204	0204	0202	0303	0202	0000	0404	0404	0204	0304	0303	0303	0101	0404	0202	0404	0303	0103	0404	0101	0202	0101	0204	0203	0303	0303	0102	0303	0404	0101	0303	0303	0202	0404	0103	0202	0101	0202	0202	0101	0202	0103	0404	0303	0101	0303	0202	0203	0204	0404	0101	0404	0303	0303	0202	0202	0303	0404	0404	0102	0202	0000	0303	0303	0303	0101	0202	0303	0204	0000	0303	0303	0404	0101	0202	0404	0303	0203	0404	0404	0101	0202	0202	0000	0101	0101	0202	0103	0404	0303	0404	0303	0404	0202	0104	0303	0303	0404	0404	0303	0404	0404	0404	0303	0202	0101	0102	0101	0404	0303	0202	0404	0101	0303	0202	0303	0101	0303	0404	0203	0303	0404	0103	0101	0101	0404	0404	0202	0404	0303	0101	0303	0101	0303	0303	0101	0202	0404	0000	0404	0202	0104	0404	0303	0404	0101	0303	0303	0303	0101	0202	0202	0202	0204	0000	0204	0303	0202	0303	0303	0202	0404	0103	0303	0101	0303	0404	0202	0303	0404	0101	0000	0101	0202	0000	0404	0202	0404	0303	0303	0303	0303	0000	0202	0103	0101	0404	0303	0404	0202	0303	0303	0101	0000	0101	0103	0202	0101	0303	0404	0000	0303	0303	0304	0101	0101	0303	0303	0101	0202	0303	0203	0103	0104	0303	0303	0000	0202	0404	0303	0303	0303	0202	0303	0101	0404	0101	0404	0101	0404	0303	0303	0202	0101	0103	0202	0203	0202	0202	0102	0404	0303	0404	0404	0404	0101	0303	0202	0101	0101	0303	0202	0303	0101	0303	0202	0202	0202	0202	0202	0202	0303	0404	0303	0404	0202	0101	0404	0404	0404	0000	0202	0404	0202	0202	0101	0303	0303	0202	0404	0101	0202	0303	0101	0303	0202	0104	0303	0303	0404	0303	0404	0101	0303	0303	0202	0303	0202	0204	0203	0304	0303	0101	0101	0101	0303	0303	0204	0202	0404	0202	0304	0203	0101	0204	0202	0404	0404	0304	0101	0303	0404	0101	0404	0303	0404	0202	0104	0101	0303	0303	0202	0303	0000	0404	0202	0103	0101	0204	0101	0103	0101	0203	0303	0000	0202	0303	0303	0203	0101	0404	0303	0101	0202	0303	0101	0303	0101	0303	0303	0303	0303	0303	0101	0303	0404	0101	0303	0303	0404	0202	0303	0202	0404	0303	0101	0303	0304	0103	0202	0102	0101	0202	0202	0204	0202	0202	0303	0303	0404	0202	0304	0101	0101	0202	0101	0303	0404	0404	0101	0404	0303	0101	0202	0101	0101	0204	0000	0202	0101	0303	0303	0103	0303	0404	0101	0204	0203	0404	0303	0102	0202	0303	0202	0101	0303	0202	0103	0303	0404	0404	0404	0202	0101	0000	0204	0404	0202	0203	0404	0101	0101	0202	0303	0203	0000	0404	0202	0203	0101	0101	0101	0104	0404	0404	0404	0404	0202	0101	0101	0404	0404	0404	0202	0303	0101	0303	0303	0303	0202	0404	0404	0202	0303	0303	0404	0202	0303	0202	0202	0202	0101	0103	0303	0101	0404	0303	0202	0101	0303	0404	0404	0404	0202	0202	0000	0102	0101	0404	0000	0404	0303	0303	0303	0202	0404	0404	0404	0101	0303	0404	0101	0202	0303	0303	0404	0303	0404	0202	0202	0202	0303	0404	0303	0202	0404	0404	0303	0202	0101	0204	0202	0101	0000	0202	0202	0202	0202	0101	0404	0202	0101	0101	0101	0404	0404	0303	0404	0202	0404	0202	0303	0303	0303	0101	0304	0303	0202	0202	0203	0202	0202	0101	0102	0303	0203	0304	0404	0303	0101	0404	0101	0101	0101	0303	0202	0303	0202	0101	0202	0101	0000	0202	0202	0404	0404	0404	0101	0101	0101	0202	0102	0304	0203	0000	0404	0101	0202	0101	0404	0303	0303	0101	0104	0404	0000	0101	0404	0404	0303	0404	0404	0303	0404	0404	0202	0202	0101	0404	0404	0303	0303	0000	0202	0202	0202	0404	0101	0303	0404	0304	0000	0103	0404	0303	0202	0204	0101	0202	0404	0404	0000	0303	0202	0202	0000	0303	0202	0204	0104	0202	0101	0303	0303	0202	0404	0404	0404	0101	0202	0101	0101	0101	0303	0000	0404	0303	0203	0303	0101	0101	0303	0101	0202	0000	0202	0303	0101	0202	0404	0000	0202	0404	0303	0404	0202	0102	0101	0303	0103	0202	0303	0000	0303	0000	0404	0303	0101	0303	0404	0404	0404	0000	0303	0404	0303	0000	0000	0000	0202	0303	0202	0203	0102	0000	0202	0202	0101	0404	0000	0202	0202	0101	0000	0303	0101	0404	0000	0202	0304	0202	0303	0404	0303	0404	0101	0202	0204	0101	0101	0101	0404	0101	0203	0101	0101	0404	0202	0404	0202	0303	0101	0000	0303	0404	0101	0101	0202	0303	0303	0202	0404	0202	0104	0000	0103	0101	0202	0202	0101	0101	0103	0202	0202	0103	0202	0202	0303	0204	0000	0304	0303	0202	0303	0202	0101	0103	0303	0404	0000	0304	0202	0202	0202	0101	0303	0303	0000	0104	0202	0101	0101	0202	0303	0202	0202	0204	0000	0101	0303	0404	0404	0101	0303	0101	0404	0202	0102	0102	0202	0304	0303	0404	0202	0000	0404	0101	0000	0303	0404	0404	0303	0202	0103	0101	0101	0202	0404	0202	0303	0303	0202	0202	0202	0202	0202	0202	0303	0303	0202	0202	0303	0202	0303	0404	0303	0202	0404	0202	0202	0000	0101	0202	0000	0000	0202	0404	0101	0303	0202	0202	0101	0303	0103	0202	0103	0202	0303	0101	0202	0404	0000	0103	0303	0000	0101	0303	0204	0202	0404	0404	0303	0303	0104	0101	0404	0404	0101	0101	0303	0000	0101	0303	0000	0303	0101	0404	0104	0303	0203	0204	0202	0202	0202	0202	0303	0304	0202	0303	0304	0101	0101	0000	0101	0204	0404	0103	0404	0101	0101	0404	0404	0202	0202	0404	0404	0101	0202	0303	0101	0101	0204	0303	0101	0101	0101	0202	0404	0101	0202	0303	0303	0101	0404	0303	0103	0101	0202	0303	0000	0404	0101	0303	0101	0102	0101	0303	0202	0101	0303	0204	0303	0303	0000	0303	0202	0202	0203	0202	0202	0304	0303	0303	0404	0303	0202	0202	0303	0303	0102	0101	0303	0101	0303	0101	0303	0404	0303	0303	0404	0303	0404	0101	0303	0303	0404	0303	0303	0101	0202	0101	0404	0101	0202	0303	0202	0303	0101	0303	0303	0404	0404	0404	0202	0202	0404	0202	0101	0202	0303	0101	0202	0303	0303	0303	0404	0303	0404	0303	0303	0203	0101	0404	0103	0303	0303	0404	0202	0303	0303	0203	0000	0303	0101	0303	0404	0404	0203	0101	0303	0404	0202	0101	0404	0101	0202	0304	0404	0303	0404	0303	0303	0202	0101	0101	0202	0404	0202	0101	0000	0404	0404	0404	0202	0404	0202	0304	0303	0303	0204	0202	0303	0304	0202	0404	0202	0404	0000	0202	0303	0303	0303	0404	0404	0303	0202	0101	0202	0202	0101	0000	0303	0202	0404	0303	0303	0101	0101	0404	0101	0202	0404	0404	0404	0202	0202	0202	0000	0404	0303	0404	0202	0104	0202	0202	0202	0101	0202	0303	0404	0303	0101	0404	0204	0202	0303	0202	0303	0202	0404	0102	0202	0202	0202	0103	0303	0202	0000	0303	0202	0202	0202	0303	0303	0303	0101	0303	0202	0204	0204	0304	0303	0101	0101	0303	0303	0404	0404	0000	0202	0404	0303	0103	0204	0202	0202	0202	0303	0404	0102	0404	0202	0101	0202	0404	0202	0404	0101	0404	0204	0303	0404	0303	0101	0101	0202	0404	0303	0404	0303	0303	0404	0101	0404	0101	0404	0404	0103	0404	0404	0303	0101	0202	0101	0303	0303	0101	0404	0404	0103	0303	0101	0101	0404	0104	0204	0101	0202	0404	0303	0101	0404	0000	0202	0202	0303	0404	0303	0101	0202	0404	0202	0202	0202	0101	0303	0101	0202	0202	0204	0202	0103	0202	0202	0202	0202	0101	0101	0303	0204	0404	0101	0404	0303	0202	0404	0404	0303	0202	0101	0101	0303	0202	0404	0202	0202	0101	0204	0303	0303	0404	0303	0303	0303	0101	0404	0303	0101	0102	0202	0202	0101	0404	0202	0404	0202	0101	0101	0102	0303	0404	0404	0303	0202	0101	0202	0000	0202	0404	0404	0303	0404	0202	0202	0101	0404	0202	0101	0000	0303	0101	0303	0404	0101	0000	0101	0404	0404	0102	0101	0101	0303	0101	0202	0303	0303	0303	0202	0303	0202	0204	0202	0303	0101	0000	0204	0000	0303	0404	0202	0102	0404	0303	0101	0101	0404	0404	0404	0101	0101	0303	0202	0202	0404	0202	0303	0000	0101	0202	0000	0304	0303	0202	0303	0404	0202	0303	0202	0000	0000	0101	0101	0404	0202	0101	0303	0102	0101	0101	0303	0204	0202	0303	0101	0404	0104	0303	0303	0404	0303	0000	0404	0303	0102	0204	0101	0404	0304	0101	0404	0101	0101	0203	0303	0404	0304	0304	0303	0303	0303	0204	0202	0101	0404	0202	0404	0202	0202	0303	0202	0303	0101	0404	0204	0404	0404	0101	0202	0404	0102	0303	0202	0202	0404	0303	0304	0404	0404	0404	0202	0303	0202	0303	0303	0202	0102	0404	0202	0203	0303	0303	0404	0202	0202	0404	0303	0303	0101	0104	0204	0303	0303	0103	0303	0202	0103	0202	0303	0404	0101	0101	0202	0000	0202	0000	0202	0303	0304	0303	0101	0101	0202	0101	0000	0404	0000	0101	0202	0404	0202	0404	0202	0202	0101	0101	0202	0303	0303	0404	0404	0404	0303	0404	0404	0202	0202	0101	0101	0102	0202	0101	0202	0303	0202	0303	0000	0202	0204	0404	0202	0202	0404	0000	0303	0104	0303	0404	0202	0000	0101	0404	0101	0202	0303	0203	0101	0101	0303	0101	0000	0101	0101	0404	0404	0303	0202	0303	0404	0101	0303	0101	0202	0404	0202	0204	0404	0101	0101	0202	0202	0202	0202	0404	0303	0202	0303	0202	0303	0303	0303	0101	0101	0303	0303	0202	0101	0404	0203	0202	0101	0303	0404	0101	0304	0303	0404	0202	0404	0101	0404	0303	0202	0303	0101	0303	0303	0303	0101	0303	0202	0202	0000	0404	0101	0404	0303	0303	0202	0303	0303	0101	0101	0404	0104	0303	0404	0404	0202	0303	0303	0404	0101	0404	0404	0202	0101	0204	0404	0202	0303	0202	0303	0303	0303	0303	0202	0404	0202	0404	0202	0101	0000	0404	0104	0000	0303	0404	0101	0404	0404	0303	0101	0304	0303	0103	0101	0303	0101	0303	0101	0202	0101	0303	0104	0404	0202	0202	0404	0303	0404	0303	0303	0202	0101	0202	0303	0000	0404	0101	0303	0303	0303	0202	0204	0202	0000	0101	0303	0202	0404	0202	0202	0303	0303	0303	0202	0202	0202	0202	0404	0202	0202	0202	0404	0101	0404	0202	0404	0202	0303	0101	0404	0101	0303	0404	0303	0202	0303	0202	0203	0304	0303	0303	0303	0404	0404	0101	0404	0101	0202	0202	0404	0202	0303	0404	0303	0303	0303	0101	0202	0303	0303	0202	0000	0404	0202	0404	0202	0202	0101	0202	0303	0000	0303	0202	0202	0101	0202	0000	0303	0303	0303	0303	0000	0404	0101	0202	0101	0303	0101	0000	0101	0303	0404	0202	0202	0404	0304	0101	0404	0101	0101	0404	0404	0000	0303	0303	0404	0202	0404	0202	0202	0202	0303	0404	0404	0101	0101	0404	0103	0303	0000	0404	0202	0404	0000	0103	0404	0101	0303	0101	0202	0404	0404	0202	0204	0202	0202	0101	0202	0202	0202	0202	0303	0202	0404	0202	0303	0202	0303	0000	0303	0103	0303	0000	0303	0101	0303	0202	0202	0404	0202	0202	0303	0202	0101	0404	0103	0101	0101	0101	0202	0101	0303	0202	0303	0404	0000	0404	0103	0404	0303	0204	0202	0404	0303	0202	0103	0202	0404	0000	0303	0202	0202	0202	0104	0101	0000	0303	0404	0203	0404	0202	0202	0303	0404	0101	0303	0303	0202	0303	0303	0202	0101	0101	0101	0202	0404	0303	0303	0101	0103	0303	0202	0303	0102	0404	0202	0404	0404	0404	0404	0404	0103	0202	0404	0102	0303	0103	0404	0202	0202	0101	0202	0303	0303	0101	0202	0404	0202	0303	0101	0102	0202	0202	0202	0202	0000	0404	0303	0303	0404	0404	0202	0404	0202	0202	0101	0202	0404	0103	0202	0303	0202	0202	0303	0303	0303	0202	0202	0101	0303	0202	0202	0203	0202	0404	0202	0404	0404	0202	0101	0000	0303	0303	0101	0303	0202	0202	0202	0404	0404	0404	0000	0303	0404	0202	0404	0404	0202	0101	0101	0303	0000	0102	0202	0404	0303	0103	0101	0101	0101	0404	0303	0000	0103	0303	0404	0303	0303	0000	0101	0303	0101	0101	0404	0303	0202	0101	0303	0303	0101	0102	0203	0303	0404	0101	0202	0404	0202	0101	0202	0304	0303	0202	0404	0303	0303	0303	0202	0303	0303	0303	0202	0202	0303	0303	0303	0303	0000	0303	0103	0404	0102	0202	0202	0303	0202	0101	0102	0101	0303	0204	0101	0202	0202	0202	0101	0202	0101	0202	0404	0404	0101	0101	0101	0204	0202	0000	0202	0404	0303	0404	0202	0202	0303	0303	0101	0101	0202	0203	0202	0202	0102	0202	0303	0202	0303	0202	0202	0303	0404	0404	0404	0202	0101	0404	0404	0103	0404	0404	0101	0202	0303	0101	0101	0303	0303	0202	0202	0404	0103	0102	0102	0101	0404	0404	0404	0404	0202	0303	0202	0303	0202	0202	0204	0303	0101	0404	0404	0101	0303	0202	0404	0202	0303	0103	0303	0304	0202	0404	0202	0404	0000	0103	0404	0202	0303	0203	0404	0202	0104	0202	0202	0101	0204	0204	0303	0101	0303	0102	0101	0303	0202	0303	0303	0202	0104	0404	0404	0303	0101	0204	0202	0404	0202	0101	0303	0102	0101	0303	0303	0202	0202	0202	0202	0202	0303	0404	0303	0101	0103	0202	0101	0101	0303	0404	0404	0204	0202	0103	0103	0202	0303	0303	0202	0303	0000	0303	0404	0303	0404	0404	0202	0404	0202	0103	0202	0303	0101	0202	0404	0101	0404	0101	0102	0404	0303	0303	0202	0202	0404	0303	0102	0404	0204	0404	0304	0204	0202	0202	0303	0202	0303	0101	0102	0101	0202	0000	0202	0404	0404	0101	0000	0404	0303	0304	0303	0202	0404	0404	0303	0303	0202	0202	0404	0103	0101	0404	0303	0404	0202	0303	0101	0101	0202	0404	0304	0101	0404	0101	0404	0404	0101	0101	0103	0101	0101	0202	0404	0101	0202	0404	0204	0404	0404	0101	0202	0404	0404	0202	0202	0202	0000	0404	0303	0202	0303	0303	0404	0102	0303	0204	0101	0103	0303	0202	0404	0303	0303	0101	0101	0303	0404	0202	0202	0101	0404	0202	0303	0101	0404	0202	0303	0204	0404	0204	0101	0404	0404	0101	0404	0303	0404	0202	0101	0404	0303	0303	0404	0202	0303	0101	0404	0202	0303	0303	0303	0304	0101	0202	0101	0303	0101	0101	0202	0202	0204	0404	0303	0203	0404	0303	0101	0101	0101	0101	0303	0303	0303	0303	0303	0202	0303	0202	0404	0202	0000	0303	0202	0303	0000	0202	0303	0404	0404	0303	0303	0101	0404	0202	0103	0404	0404	0303	0404	0303	0101	0404	0101	0202	0101	0202	0202	0101	0202	0202	0101	0000	0303	0000	0204	0303	0202	0404	0101	0303	0404	0404	0000	0404	0204	0304	0404	0303	0202	0404	0303	0303	0404	0101	0404	0404	0303	0101	0303	0404	0202	0103	0404	0404	0303	0404	0303	0202	0101	0203	0202	0303	0202	0101	0404	0000	0303	0303	0303	0202	0202	0101	0202	0303	0101	0202	0101	0303	0101	0202	0202	0404	0101	0101	0404	0404	0404	0404	0404	0101	0404	0404	0202	0303	0101	0404	0303	0204	0103	0000	0303	0404	0404	0101	0101	0404	0404	0101	0404	0103	0303	0404	0202	0103	0204	0202	0303	0404	0202	0404	0202	0303	0303	0404	0303	0202	0404	0303	0303	0202	0404	0303	0202	0404	0202	0304	0202	0303	0404	0303	0103	0101	0101	0000	0404	0202	0404	0202	0404	0101	0101	0404	0404	0303	0303	0101	0101	0303	0103	0000	0303	0101	0202	0101	0101	0303	0101	0203	0303	0202	0303	0103	0303	0101	0404	0404	0101	0303	0303	0303	0202	0303	0202	0101	0303	0103	0202	0303	0202	0303	0102	0404	0101	0202	0303	0303	0202	0303	0000	0404	0202	0101	0101	0304	0404	0303	0303	0303	0303	0304	0101	0000	0404	0204	0202	0101	0000	0202	0202	0303	0404	0101	0202	0101	0202	0303	0102	0202	0202	0404	0404	0202	0202	0404	0202	0303	0202	0000	0404	0101	0101	0303	0202	0000	0303	0303	0202	0202	0202	0404	0303	0202	0303	0202	0101	0202	0404	0404	0404	0304	0303	0000	0303	0404	0202	0202	0202	0101	0303	0202	0303	0404	0103	0303	0101	0202	0404	0303	0404	0103	0404	0304	0101	0202	0103	0202	0202	0103	0303	0102	0202	0101	0404	0000	0202	0204	0303	0202	0101	0404	0202	0202	0101	0404	0101	0202	0404	0000	0202	0404	0101	0303	0303	0204	0303	0202	0101	0404	0404	0303	0404	0104	0101	0102	0404	0303	0202	0303	0303	0303	0202	0101	0101	0202	0303	0404	0404	0204	0101	0303	0204	0303	0101	0404	0202	0101	0202	0404	0303	0101	0404	0101	0303	0303	0202	0404	0101	0303	0000	0304	0202	0000	0101	0202	0404	0404	0404	0303	0000	0202	0202	0101	0303	0101	0202	0303	0101	0202	0404	0202	0404	0404	0303	0000	0202	0202	0101	0101	0303	0404	0202	0303	0202	0202	0101	0101	0303	0404	0303	0404	0202	0303	0404	0101	0202	0101	0000	0404	0101	0101	0104	0303	0303	0000	0000	0202	0202	0101	0103	0204	0303	0202	0404	0202	0202	0204	0303	0303	0303	0404	0303	0303	0101	0202	0101	0404	0404	0404	0202	0404	0202	0404	0203	0404	0103	0303	0404	0404	0303	0202	0101	0303	0303	0404	0202	0404	0101	0101	0202	0303	0404	0101	0203	0202	0303	0202	0202	0303	0202	0202	0202	0202	0102	0303	0303	0303	0202	0104	0000	0101	0303	0303	0303	0202	0101	0303	0404	0404	0202	0101	0303	0404	0303	0202	0303	0303	0303	0404	0404	0101	0303	0404	0404	0101	0202	0101	0101	0101	0303	0303	0304	0103	0202	0000	0303	0404	0202	0304	0303	0103	0202	0202	0303	0202	0303	0202	0101	0202	0303	0404	0202	0101	0101	0404	0202	0202	0204	0404	0404	0202	0303	0202	0101	0202	0303	0202	0202	0202	0404	0303	0404	0202	0101	0303	0202	0303	0101	0303	0000	0101	0404	0101	0202	0304	0102	0404	0102	0404	0303	0404	0404	0101	0204	0303	0303	0202	0303	0204	0101	0202	0202	0404	0101	0202	0404	0103	0303	0404	0101	0202	0101	0303	0101	0303	0101	0404	0404	0304	0103	0202	0203	0303	0202	0303	0303	0303	0103	0101	0202	0404	0101	0202	0202	0103	0404	0101	0101	0404	0303	0303	0303	0101	0101	0404	0202	0404	0404	0202	0000	0404	0303	0404	0303	0202	0103	0101	0202	0101	0202	0103	0303	0303	0203	0303	0303	0303	0204	0202	0202	0303	0101	0202	0303	0101	0404	0202	0303	0202	0202	0202	0303	0101	0000	0202	0404	0404	0404	0202	0000	0404	0202	0303	0101	0404	0202	0303	0202	0404	0303	0204	0404	0404	0101	0202	0303	0101	0202	0404	0404	0404	0000	0000	0404	0303	0303	0303	0303	0404	0000	0404	0101	0404	0404	0303	0101	0303	0202	0304	0404	0303	0404	0202	0303	0202	0202	0101	0202	0101	0303	0202	0303	0202	0303	0202	0303	0404	0202	0202	0202	0303	0303	0303	0202	0101	0103	0101	0101	0404	0202	0404	0104	0404	0404	0202	0202	0101	0202	0404	0204	0303	0202	0303	0303	0101	0303	0204	0101	0303	0404	0101	0404	0101	0103	0404	0000	0404	0000	0101	0101	0303	0303	0101	0404	0404	0202	0203	0404	0202	0202	0404	0101	0202	0404	0404	0202	0202	0102	0202	0204	0204	0204	0303	0303	0101	0202	0202	0101	0202	0303	0000	0202	0000	0101	0303	0303	0202	0404	0202	0202	0303	0303	0204	0404	0202	0303	0102	0303	0202	0404	0303	0202	0101	0404	0404	0404	0404	0101	0303	0101	0202	0303	0303	0000	0303	0404	0103	0101	0304	0303	0202	0303	0102	0101	0404	0000	0202	0202	0202	0202	0000	0204	0101	0303	0202	0202	0202	0101	0103	0101	0202	0303	0404	0303	0101	0101	0404	0404	0404	0101	0404	0203	0303	0101	0101	0303	0303	0404	0101	0102	0101	0303	0303	0202	0000	0404	0202	0101	0404	0101	0101	0202	0202	0202	0202	0202	0101	0000	0202	0202	0404	0303	0202	0202	0101	0404	0000	0303	0404	0202	0202	0404	0101	0404	0303	0303	0202	0303	0202	0404	0101	0404	0404	0101	0202	0303	0101	0103	0404	0404	0202	0202	0303	0000	0303	0101	0101	0202	0303	0202	0101	0103	0203	0404	0404	0404	0101	0204	0101	0101	0404	0202	0101	0101	0101	0303	0404	0202	0404	0101	0303	0303	0303	0303	0000	0404	0303	0103	0404	0103	0404	0404	0101	0000	0204	0101	0101	0202	0303	0101	0000	0303	0303	0303	0404	0303	0404	0303	0303	0202	0404	0404	0202	0404	0101	0101	0101	0404	0000	0202	0303	0404	0101	0303	0101	0304	0101	0101	0404	0303	0303	0202	0202	0404	0303	0202	0202	0000	0303	0303	0101	0202	0404	0404	0101	0103	0303	0202	0101	0303	0202	0000	0204	0303	0404	0404	0404	0101	0101	0303	0303	0404	0202	0303	0404	0101	0202	0202	0202	0202	0204	0303	0202	0404	0101	0202	0202	0404	0303	0303	0404	0101	0202	0303	0101	0303	0303	0202	0104	0101	0303	0303	0303	0303	0202	0303	0101	0404	0303	0202	0202	0101	0202	0101	0000	0404	0101	0202	0303	0303	0101	0404	0202	0303	0303	0104	0303	0101	0303	0404	0303	0204	0202	0202	0103	0202	0101	0303	0101	0204	0202	0202	0303	0204	0101	0203	0101	0101	0404	0203	0101	0101	0404	0303	0202	0404	0101	0101	0303	0303	0204	0000	0101	0304	0303	0303	0303	0303	0101	0303	0202	0202	0202	0404	0202	0404	0303	0101	0204	0404	0202	0404	0404	0202	0303	0303	0103	0303	0202	0303	0202	0103	0202	0303	0202	0404	0202	0303	0101	0303	0101	0303	0303	0303	0203	0203	0202	0202	0404	0202	0202	0202	0404	0303	0101	0404	0404	0101	0404	0404	0404	0404	0202	0303	0404	0101	0202	0404	0404	0101	0101	0303	0303	0202	0404	0404	0404	0101	0303	0404	0303	0202	0101	0303	0404	0202	0101	0102	0303	0303	0204	0101	0303	0303	0000	0303	0202	0101	0101	0303	0101	0303	0101	0101	0404	0303	0000	0404	0202	0303	0202	0404	0101	0303	0404	0303	0404	0404	0202	0000	0202	0101	0404	0404	0303	0202	0202	0404	0404	0202	0101	0202	0303	0202	0101	0202	0202	0303	0202	0303	0404	0202	0202	0202	0202	0404	0101	0303	0202	0303	0000	0202	0101	0303	0404	0404	0101	0101	0303	0101	0203	0101	0404	0203	0404	0101	0404	0304	0202	0101	0404	0101	0304	0303	0303	0202	0404	0303	0404	0000	0202	0202	0101	0101	0303	0404	0101	0303	0202	0303	0303	0101	0303	0101	0303	0404	0101	0202	0303	0303	0202	0202	0101	0404	0303	0101	0404	0202	0404	0304	0101	0101	0202	0303	0202	0000	0101	0303	0202	0101	0404	0303	0101	0303	0404	0101	0303	0303	0202	0103	0202	0202	0404	0101	0202	0404	0202	0303	0303	0103	0404	0303	0101	0202	0101	0202	0202	0101	0303	0101	0202	0303	0303	0202	0202	0303	0202	0101	0101	0404	0404	0202	0202	0202	0404	0101	0304	0101	0202	0101	0202	0202	0303	0101	0101	0303	0404	0303	0304	0303	0103	0303	0104	0202	0404	0202	0204	0202	0303	0404	0000	0404	0404	0303	0404	0101	0202	0303	0404	0303	0104	0101	0101	0101	0404	0204	0202	0101	0404	0404	0303	0404	0404	0303	0101	0303	0104	0202	0202	0101	0202	0303	0202	0101	0101	0101	0202	0101	0303	0303	0204	0303	0303	0303	0404	0101	0202	0404	0404	0101	0404	0202	0404	0101	0101	0103	0202	0404	0202	0303	0404	0202	0303	0101	0101	0202	0404	0101	0101	0404	0303	0202	0202	0303	0202	0303	0000	0203	0404	0303	0202	0202	0204	0202	0404	0404	0101	0101	0202	0303	0202	0202	0202	0102	0202	0202	0202	0202	0101	0404	0303	0404	0202	0303	0404	0202	0101	0202	0202	0202	0202	0101	0303	0404	0303	0202	0202	0204	0101	0303	0101	0303	0204	0202	0202	0101	0202	0303	0404	0102	0404	0101	0103	0404	0404	0303	0104	0202	0202	0202	0101	0303	0404	0303	0103	0303	0404	0101	0303	0404	0303	0101	0202	0303	0404	0404	0202	0303	0404	0303	0202	0101	0303	0202	0101	0303	0202	0101	0202	0303	0104	0202	0101	0000	0303	0303	0404	0404	0404	0101	0202	0404	0404	0202	0202	0204	0101	0103	0202	0202	0303	0101	0202	0203	0104	0404	0101	0304	0101	0202	0202	0101	0404	0404	0101	0202	0103	0202	0202	0202	0202	0202	0303	0202	0404	0404	0304	0404	0101	0102	0303	0303	0202	0404	0101	0203	0404	0202	0101	0101	0404	0101	0404	0202	0101	0101	0101	0000	0404	0404	0404	0202	0303	0101	0202	0303	0303	0101	0404	0101	0101	0101	0303	0101	0101	0303	0404	0303	0202	0202	0303	0303	0202	0202	0404	0404	0404	0404	0303	0202	0202	0303	0303	0303	0303	0202	0000	0404	0101	0303	0202	0202	0103	0404	0404	0101	0101	0101	0404	0202	0303	0303	0202	0101	0103	0101	0204	0303	0202	0303	0000	0202	0303	0202	0404	0203	0304	0404	0202	0000	0000	0000	0404	0404	0101	0101	0101	0204	0404	0202	0202	0101	0404	0203	0101	0202	0303	0303	0303	0202	0202	0304	0101	0303	0303	0202	0203	0404	0303	0202	0404	0202	0303	0101	0101	0404	0303	0303	0101	0101	0202	0000	0101	0000	0404	0101	0404	0303	0202	0202	0202	0404	0303	0101	0202	0303	0303	0303	0404	0000	0303	0204	0303	0404	0101	0101	0101	0202	0202	0303	0404	0202	0101	0202	0404	0202	0202	0303	0101	0202	0404	0202	0204	0202	0202	0303	0303	0000	0404	0000	0101	0202	0202	0101	0101	0202	0101	0303	0202	0303	0101	0303	0202	0404	0303	0000	0404	0303	0303	0202	0303	0101	0404	0404	0102	0101	0101	0202	0404	0202	0103	0202	0404	0303	0303	0404	0204	0000	0404	0202	0000	0202	0404	0202	0203	0101	0202	0404	0202	0101	0103	0101	0204	0303	0202	0202	0202	0303	0202	0404	0303	0303	0303	0303	0303	0202	0404	0404	0303	0202	0202	0101	0000	0404	0303	0303	0000	0101	0303	0404	0303	0204	0303	0202	0202	0103	0303	0104	0202	0303	0303	0204	0404	0404	0404	0101	0404	0303	0202	0202	0000	0101	0303	0404	0404	0303	0101	0202	0101	0202	0202	0303	0202	0303	0303	0404	0101	0202	0101	0202	0303	0202	0303	0101	0202	0404	0404	0000	0202	0202	0101	0404	0101	0000	0202	0103	0303	0000	0303	0102	0203	0303	0202	0404	0303	0404	0202	0101	0303	0101	0202	0000	0303	0204	0101	0303	0303	0202	0303	0303	0404	0404	0101	0000	0202	0101	0101	0303	0101	0101	0101	0000	0303	0404	0304	0404	0202	0404	0303	0103	0101	0303	0404	0202	0101	0204	0404	0404	0101	0202	0404	0101	0202	0000	0101	0102	0404	0404	0101	0303	0101	0404	0303	0202	0404	0101	0202	0202	0404	0101	0202	0404	0101	0102	0303	0202	0103	0404	0101	0404	0303	0202	0303	0202	0303	0202	0204	0404	0101	0303	0404	0101	0404	0404	0202	0202	0101	0404	0101	0000	0404	0202	0101	0101	0202	0404	0202	0404	0303	0404	0303	0303	0303	0202	0404	0202	0202	0000	0303	0404	0404	0303	0202	0204	0102	0404	0202	0202	0204	0303	0303	0202	0202	0202	0404	0204	0404	0202	0404	0101	0303	0404	0202	0303	0303	0202	0303	0404	0202	0303	0404	0101	0404	0404	0404	0303	0104	0202	0202	0404	0304	0101	0101	0303	0203	0204	0103	0204	0404	0303	0101	0202	0303	0000	0203	0404	0101	0303	0303	0101	0101	0404	0103	0202	0101	0203	0101	0303	0404	0101	0304	0202	0202	0303	0103	0103	0101	0202	0303	0202	0404	0202	0303	0303	0000	0101	0103	0000	0202	0202	0303	0303	0101	0303	0404	0404	0404	0202	0000	0101	0202	0404	0204	0202	0103	0303	0404	0303	0202	0303	0101	0202	0101	0000	0303	0202	0000	0404	0404	0404	0000	0101	0101	0204	0202	0303	0404	0202	0404	0203	0202	0101	0000	0101	0101	0103	0303	0101	0202	0303	0404	0202	0101	0202	0202	0303	0404	0202	0203	0101	0404	0000	0303	0404	0404	0202	0303	0303	0404	0202	0404	0404	0404	0202	0303	0101	0203	0202	0303	0202	0202	0202	0202	0101	0404	0303	0303	0303	0303	0404	0202	0202	0404	0303	0404	0202	0404	0303	0101	0303	0202	0404	0202	0202	0202	0303	0303	0101	0202	0303	0303	0404	0202	0404	0101	0101	0404	0101	0102	0202	0303	0404	0202	0101	0000	0303	0101	0202	0404	0404	0101	0202	0304	0101	0101	0202	0104	0404	0404	0404	0303	0202	0404	0104	0303	0304	0101	0303	0102	0101	0000	0303	0203	0303	0101	0404	0101	0101	0101	0404	0101	0303	0202	0202	0404	0303	0101	0303	0202	0203	0404	0303	0101	0303	0102	0102	0404	0202	0303	0202	0101	0303	0202	0303	0404	0202	0303	0404	0202	0303	0202	0202	0204	0404	0303	0104	0303	0202	0101	0103	0404	0202	0101	0202	0202	0303	0404	0404	0000	0404	0101	0000	0404	0202	0101	0203	0103	0103	0404	0404	0303	0204	0101	0101	0202	0202	0303	0202	0101	0202	0103	0404	0202	0101	0404	0101	0303	0404	0303	0404	0404	0404	0303	0303	0103	0101	0101	0404	0202	0202	0404	0303	0303	0202	0202	0101	0404	0303	0101	0204	0104	0000	0000	0404	0303	0303	0202	0202	0204	0204	0303	0303	0404	0404	0404	0101	0103	0202	0303	0202	0202	0101	0303	0404	0303	0202	0202	0202	0303	0202	0303	0203	0202	0204	0404	0101	0202	0404	0303	0202	0101	0404	0303	0303	0101	0104	0101	0202	0303	0304	0000	0303	0202	0303	0303	0202	0101	0101	0404	0202	0202	0303	0101	0303	0202	0303	0204	0202	0202	0404	0103	0303	0000	0303	0304	0102	0202	0101	0104	0202	0404	0303	0303	0000	0101	0101	0202	0101	0404	0404	0303	0101	0101	0101	0101	0000	0404	0202	0404	0202	0202	0404	0303	0101	0202	0101	0303	0202	0303	0000	0404	0202	0202	0303	0202	0202	0404	0202	0101	0101	0404	0303	0202	0202	0303	0202	0101	0303	0204	0303	0101	0000	0000	0101	0000	0103	0303	0404	0202	0202	0104	0204	0101	0202	0303	0404	0101	0202	0202	0304	0000	0202	0404	0404	0404	0404	0303	0101	0303	0203	0000	0404	0404	0101	0303	0303	0303	0202	0101	0404	0101	0101	0404	0304	0404	0404	0202	0101	0000	0202	0404	0000	0202	0202	0203	0101	0404	0303	0303	0303	0303	0202	0101	0303	0303	0404	0202	0204	0404	0404	0303	0303	0101	0404	0101	0101	0303	0404	0404	0000	0103	0202	0303	0404	0303	0404	0202	0303	0202	0404	0303	0101	0101	0202	0202	0303	0303	0303	0303	0303	0101	0202	0303	0101	0202	0203	0204	0101	0303	0000	0101	0404	0303	0101	0303	0101	0000	0303	0303	0101	0404	0101	0303	0303	0303	0101	0303	0303	0404	0104	0101	0101	0303	0404	0303	0000	0404	0404	0202	0404	0404	0202	0202	0202	0204	0202	0102	0000	0404	0404	0303	0404	0101	0404	0404	0303	0303	0202	0303	0303	0404	0000	0101	0102	0404	0303	0202	0202	0101	0202	0202	0303	0101	0404	0404	0101	0000	0404	0202	0202	0303	0404	0303	0101	0404	0203	0101	0202	0101	0202	0202	0202	0303	0404	0101	0303	0202	0404	0303	0303	0101	0404	0404	0202	0000	0404	0101	0101	0303	0202	0103	0202	0000	0202	0404	0101	0404	0101	0202	0303	0304	0204	0101	0202	0404	0404	0103	0000	0202	0404	0101	0000	0404	0204	0101	0101	0303	0202	0404	0101	0000	0303	0303	0303	0404	0404	0101	0303	0404	0000	0101	0202	0202	0000	0101	0404	0204	0404	0303	0404	0101	0101	0202	0303	0202	0202	0303	0202	0103	0303	0303	0202	0303	0202	0202	0202	0203	0303	0101	0101	0404	0303	0202	0103	0103	0202	0204	0101	0404	0303	0404	0202	0102	0303	0202	0202	0101	0202	0202	0204	0404	0404	0101	0202	0404	0303	0303	0202	0303	0303	0404	0202	0404	0204	0202	0202	0404	0101	0404	0202	0404	0404	0202	0202	0404	0404	0202	0000	0202	0202	0101	0202	0404	0103	0303	0404	0303	0202	0202	0404	0404	0101	0202	0404	0303	0303	0202	0404	0202	0101	0303	0202	0404	0204	0404	0203	0202	0303	0404	0404	0202	0303	0101	0202	0304	0404	0303	0303	0104	0202	0303	0202	0101	0101	0303	0404	0204	0102	0102	0102	0101	0104	0101	0101	0202	0303	0101	0303	0202	0304	0303	0202	0303	0202	0101	0202	0404	0202	0404	0404	0404	0202	0101	0101	0204	0303	0202	0101	0000	0202	0101	0404	0404	0303	0404	0304	0303	0303	0104	0303	0103	0101	0303	0303	0204	0204	0101	0404	0303	0303	0202	0101	0101	0101	0303	0303	0101	0404	0101	0101	0202	0303	0000	0303	0404	0202	0303	0101	0303	0101	0404	0404	0404	0101	0303	0101	0404	0303	0404	0202	0101	0101	0303	0303	0101	0202	0404	0303	0303	0404	0202	0404	0303	0202	0202	0303	0303	0202	0202	0202	0202	0202	0303	0101	0404	0202	0101	0101	0203	0303	0404	0404	0101	0000	0303	0303	0101	0101	0303	0404	0101	0101	0101	0202	0303	0000	0304	0202	0202	0202	0303	0303	0303	0202	0404	0202	0404	0404	0101	0101	0101	0303	0303	0404	0404	0000	0102	0101	0404	0202	0303	0202	0202	0304	0202	0202	0101	0404	0101	0202	0404	0101	0303	0303	0202	0202	0202	0303	0304	0404	0202	0202	0404	0000	0000	0202	0303	0404	0202	0202	0202	0101	0404	0404	0101	0103	0000	0303	0101	0000	0202	0102	0303	0202	0303	0404	0303	0202	0202	0202	0101	0000	0404	0303	0000	0303	0202	0404	0202	0101	0303	0202	0203	0303	0202	0204	0101	0404	0204	0303	0202	0103	0203	0404	0404	0303	0101	0202	0303	0404	0101	0404	0303	0303	0101	0303	0101	0303	0404	0404	0202	0202	0103	0202	0304	0202	0000	0202	0404	0000	0101	0101	0303	0202	0303	0202	0404	0303	0202	0101	0303	0404	0404	0202	0404	0101	0303	0101	0202	0000	0203	0404	0303	0303	0101	0202	0202	0101	0202	0203	0303	0202	0101	0101	0204	0404	0404	0202	0303	0101	0303	0101	0101	0303	0404	0303	0101	0202	0303	0303	0404	0303	0404	0101	0101	0303	0000	0303	0303	0303	0303	0000	0101	0202	0202	0103	0304	0303	0303	0103	0404	0202	0103	0202	0204	0404	0202	0303	0202	0303	0202	0404	0204	0202	0303	0404	0202	0103	0202	0202	0202	0101	0303	0101	0101	0000	0404	0303	0303	0404	0101	0404	0404	0101	0303	0404	0404	0303	0102	0404	0202	0303	0202	0203	0000	0303	0404	0202	0101	0202	0202	0202	0202	0103	0103	0202	0101	0304	0303	0202	0202	0304	0404	0303	0303	0202	0404	0202	0404	0203	0101	0202	0103	0202	0202	0303	0101	0000	0404	0101	0202	0404	0103	0202	0000	0303	0202	0202	0101	0101	0404	0303	0204	0101	0404	0204	0202	0101	0101	0404	0404	0202	0303	0202	0103	0101	0303	0101	0303	0101	0404	0101	0303	0101	0101	0204	0303	0101	0303	0303	0202	0404	0404	0202	0202	0000	0404	0404	0101	0101	0101	0203	0101	0404	0404	0303	0000	0202	0303	0103	0303	0304	0303	0103	0404	0202	0404	0000	0101	0404	0102	0303	0202	0404	0204	0404	0101	0404	0303	0101	0104	0101	0202	0303	0101	0202	0204	0303	0101	0404	0303	0303	0101	0303	0303	0101	0202	0202	0202	0202	0202	0101	0101	0101	0102	0202	0303	0000	0303	0202	0404	0404	0303	0303	0102	0303	0101	0303	0303	0303	0101	0202	0303	0404	0202	0102	0101	0303	0202	0202	0202	0404	0203	0202	0303	0202	0303	0404	0303	0303	0303	0104	0101	0303	0104	0101	0303	0202	0101	0104	0303	0202	0000	0000	0404	0202	0101	0203	0204	0303	0104	0202	0202	0303	0101	0303	0303	0202	0202	0101	0103	0404	0000	0204	0202	0202	0202	0104	0404	0202	0404	0303	0303	0202	0102	0000	0404	0404	0303	0202	0101	0404	0202	0203	0304	0103	0303	0202	0303	0303	0303	0303	0303	0202	0202	0404	0404	0202	0202	0404	0101	0202	0404	0101	0204	0303	0202	0404	0202	0000	0101	0303	0101	0303	0101	0202	0101	0303	0104	0102	0101	0202	0102	0202	0101	0101	0404	0303	0303	0202	0303	0303	0101	0303	0204	0202	0101	0202	0303	0404	0202	0303	0101	0000	0404	0303	0101	0303	0202	0404	0101	0404	0000	0404	0303	0101	0101	0404	0101	0202	0202	0202	0404	0303	0303	0404	0202	0303	0404	0202	0000	0202	0101	0101	0202	0404	0404	0103	0404	0303	0202	0101	0101	0000	0404	0101	0404	0000	0103	0101	0101	0303	0104	0101	0000	0404	0104	0303	0303	0101	0404	0303	0303	0202	0202	0202	0303	0202	0202	0103	0303	0101	0101	0202	0202	0202	0103	0103	0404	0202	0404	0304	0404	0404	0101	0404	0303	0303	0203	0202	0202	0303	0202	0404	0404	0204	0202	0303	0404	0202	0101	0204	0101	0303	0103	0000	0404	0303	0303	0101	0101	0202	0101	0202	0303	0303	0101	0202	0103	0303	0303	0202	0000	0404	0404	0202	0303	0404	0202	0303	0303	0202	0202	0404	0202	0101	0000	0404	0303	0404	0303	0202	0202	0202	0101	0101	0203	0101	0101	0404	0404	0303	0303	0404	0103	0202	0203	0303	0202	0202	0202	0203	0101	0101	0202	0202	0101	0202	0303	0303	0404	0202	0101	0203	0202	0101	0101	0303	0303	0304	0202	0101	0101	0202	0404	0000	0303	0303	0101	0303	0303	0104	0102	0202	0404	0203	0404	0203	0101	0303	0202	0404	0303	0303	0304	0303	0101	0202	0404	0101	0202	0404	0202	0303	0404	0304	0101	0203	0303	0303	0303	0303	0202	0103	0404	0101	0104	0101	0202	0303	0202	0303	0202	0202	0404	0303	0202	0101	0404	0000	0404	0202	0202	0404	0202	0202	0404	0303	0404	0303	0202	0203	0202	0101	0404	0303	0203	0202	0101	0101	0101	0000	0101	0101	0101	0404	0404	0202	0202	0202	0101	0202	0101	0404	0404	0404	0404	0101	0101	0303	0303	0101	0202	0000	0202	0202	0103	0202	0101	0404	0101	0101	0303	0404	0303	0303	0103	0404	0303	0202	0303	0404	0202	0404	0202	0101	0202	0000	0303	0303	0303	0101	0202	0000	0303	0303	0303	0103	0404	0404	0404	0303	0202	0404	0303	0202	0404	0303	0404	0404	0404	0404	0101	0303	0204	0000	0303	0303	0404	0101	0204	0202	0202	0204	0303	0404	0303	0303	0202	0202	0303	0101	0202	0101	0202	0303	0103	0202	0303	0101	0404	0404	0202	0202	0303	0202	0303	0101	0101	0101	0202	0303	0303	0303	0404	0202	0202	0303	0101	0101	0101	0303	0202	0303	0404	0404	0303	0303	0202	0202	0101	0404	0101	0303	0304	0303	0101	0303	0303	0303	0303	0103	0303	0103	0204	0202	0404	0103	0303	0404	0203	0202	0303	0202	0303	0303	0202	0404	0101	0202	0404	0303	0103	0404	0204	0404	0101	0202	0204	0202	0101	0303	0101	0404	0303	0101	0101	0101	0202	0404	0202	0404	0202	0404	0404	0101	0303	0103	0404	0303	0101	0104	0303	0303	0103	0202	0404	0202	0204	0404	0303	0101	0102	0101	0404	0303	0000	0303	0303	0303	0202	0104	0404	0203	0101	0202	0202	0202	0101	0404	0304	0102	0101	0101	0000	0202	0103	0303	0404	0303	0404	0404	0303	0202	0303	0202	0404	0404	0202	0202	0303	0304	0203	0303	0103	0404	0303	0404	0202	0202	0303	0103	0404	0202	0404	0202	0102	0404	0303	0101	0404	0404	0204	0202	0101	0404	0303	0101	0202	0101	0101	0404	0000	0202	0404	0202	0404	0101	0101	0404	0202	0202	0202	0101	0202	0404	0303	0303	0404	0101	0404	0404	0101	0202	0404	0103	0103	0203	0204	0303	0303	0404	0303	0203	0304	0404	0303	0101	0204	0303	0303	0404	0303	0101	0000	0102	0101	0303	0404	0202	0000	0303	0000	0404	0000	0303	0303	0303	0101	0202	0202	0101	0101	0303	0101	0202	0000	0404	0404	0202	0202	0202	0204	0000	0303	0303	0101	0101	0303	0101	0000	0202	0204	0101	0404	0303	0303	0202	0101	0202	0404	0303	0101	0101	0203	0303	0404	0404	0000	0103	0404	0202	0101	0303	0303	0101	0202	0202	0404	0202	0202	0404	0202	0101	0303	0404	0404	0101	0303	0101	0101	0404	0303	0202	0202	0404	0404	0404	0000	0202	0404	0303	0202	0303	0101	0404	0404	0303	0000	0202	0303	0202	0101	0202	0303	0202	0202	0101	0101	0101	0303	0404	0303	0202	0404	0404	0303	0404	0202	0101	0202	0303	0303	0404	0202	0404	0202	0202	0102	0202	0303	0101	0000	0000	0103	0202	0404	0101	0404	0303	0102	0202	0303	0202	0101	0103	0202	0204	0303	0202	0101	0202	0202	0303	0101	0303	0101	0202	0303	0202	0404	0404	0103	0303	0202	0202	0101	0101	0404	0101	0303	0404	0303	0404	0204	0303	0404	0000	0103	0404	0303	0202	0304	0303	0101	0404	0303	0101	0404	0404	0303	0404	0303	0101	0202	0101	0202	0303	0000	0404	0101	0404	0104	0202	0202	0303	0101	0101	0000	0101	0303	0303	0303	0101	0404	0404	0303	0101	0404	0000	0303	0104	0000	0202	0303	0303	0303	0303	0202	0202	0000	0000	0303	0101	0404	0202	0101	0303	0404	0303	0103	0103	0404	0103	0404	0203	0303	0202	0101	0404	0101	0202	0303	0101	0202	0000	0101	0000	0101	0101	0202	0303	0303	0303	0303	0101	0101	0303	0304	0101	0303	0202	0101	0203	0103	0303	0101	0101	0303	0202	0101	0202	0202	0101	0101	0101	0000	0202	0202	0202	0303	0101	0303	0202	0404	0101	0101	0404	0102	0303	0202	0203	0202	0101	0303	0303	0000	0404	0404	0303	0303	0202	0303	0404	0303	0101	0202	0101	0404	0303	0303	0303	0404	0101	0104	0101	0303	0202	0202	0102	0101	0101	0202	0101	0404	0202	0202	0101	0101	0101	0404	0303	0202	0101	0303	0404	0202	0101	0101	0000	0000	0101	0303	0303	0101	0303	0204	0404	0101	0404	0304	0101	0000	0303	0303	0404	0204	0101	0202	0202	0101	0103	0101	0202	0103	0303	0101	0404	0000	0101	0404	0202	0303	0101	0303	0404	0404	0303	0304	0202	0101	0000	0404	0202	0404	0202	0101	0101	0303	0304	0303	0202	0202	0000	0404	0203	0000	0000	0303	0404	0000	0000	0303	0101	0101	0303	0304	0101	0404	0000	0101	0000	0000	0204	0303	0101	0404	0103	0000	0202	0202	0202	0101	0202	0303	0101	0202	0202	0303	0404	0202	0202	0202	0101	0202	0000	0202	0102	0202	0202	0303	0101	0101	0101	0202	0303	0204	0000	0303	0404	0202	0101	0404	0404	0000	0404	0202	0304	0202	0000	0202	0202	0103	0101	0202	0101	0000	0102	0202	0404	0303	0101	0000	0303	0404	0303	0404	0103	0404	0101	0404	0203	0303	0101	0404	0202	0202	0101	0404	0404	0202	0404	0000	0303	0101	0303	0303	0101	0204	0303	0000	0404	0303	0303	0303	0404	0303	0303	0303	0101	0404	0202	0203	0202	0000	0103	0404	0103	0303	0202	0303	0101	0303	0303	0303	0103	0303	0101	0202	0303	0101	0101	0202	0102	0303	0303	0101	0000	0202	0101	0000	0404	0202	0303	0404	0000	0202	0202	0000	0202	0102	0303	0000	0303	0000	0202	0101	0101	0101	0202	0404	0303	0000	0202	0103	0303	0404	0000	0202	0304	0303	0202	0101	0000	0303	0000	0202	0101	0202	0404	0000	0404	0000	0303	0404	0303	0303	0404	0101	0303	0404	0000	0203	0202	0404	0404	0303	0103	0202	0303	0204	0103	0101	0000	0202	0303	0000	0404	0000	0404	0303	0404	0101	0104	0101	0202	0303	0202	0000	0103	0000	0404	0404	0202	0404	0202	0202	0101	0202	0404	0303	0203	0101	0202	0204	0303	0000	0303	0303	0303	0303	0404	0101	0404	0303	0101	0303	0202	0202	0404	0102	0303	0404	0404	0202	0202	0202	0000	0101	0404	0303	0303	0404	0404	0404	0101	0404	0404	0202	0000	0303	0202	0202	0404	0203	0303	0202	0101	0101	0404	0303	0103	0202	0303	0101	0202	0000	0303	0404	0304	0303	0303	0101	0404	0303	0404	0404	0303	0101	0101	0204	0103	0303	0404	0101	0404	0101	0000	0303	0303	0202	0202	0303	0101	0202	0204	0404	0202	0101	0404	0303	0202	0000	0103	0103	0303	0104	0303	0404	0303	0202	0202	0103	0101	0101	0101	0103	0202	0404	0404	0404	0303	0303	0101	0303	0202	0404	0304	0404	0000	0202	0202	0101	0203	0303
16-I6_CTCAG,	0101	0202	0303	0303	0202	0103	0203	0101	0404	0101	0202	0303	0303	0204	0102	0101	0404	0000	0204	0404	0303	0404	0102	0303	0404	0101	0303	0404	0000	0101	0202	0103	0000	0101	0404	0101	0202	0202	0103	0204	0404	0404	0103	0202	0303	0202	0204	0202	0303	0202	0303	0404	0304	0303	0303	0404	0202	0202	0303	0202	0204	0000	0303	0000	0304	0303	0102	0404	0101	0000	0102	0202	0101	0202	0202	0303	0101	0404	0404	0101	0404	0202	0303	0202	0101	0303	0202	0202	0202	0303	0101	0202	0404	0101	0303	0303	0000	0000	0101	0303	0101	0101	0101	0404	0101	0203	0202	0304	0202	0101	0202	0404	0202	0202	0404	0203	0202	0404	0103	0303	0404	0204	0103	0404	0101	0303	0404	0101	0202	0103	0404	0204	0304	0000	0000	0203	0404	0202	0404	0303	0303	0202	0103	0202	0204	0404	0202	0104	0303	0404	0404	0202	0202	0303	0202	0101	0103	0404	0303	0202	0404	0000	0101	0101	0202	0304	0404	0101	0202	0404	0404	0404	0202	0404	0303	0303	0404	0202	0303	0204	0204	0404	0404	0404	0104	0303	0202	0303	0101	0303	0104	0404	0404	0404	0202	0101	0202	0101	0404	0404	0404	0304	0303	0303	0101	0404	0202	0404	0203	0101	0404	0103	0202	0101	0204	0000	0303	0303	0102	0303	0404	0101	0303	0303	0202	0404	0000	0202	0101	0202	0202	0101	0202	0101	0404	0304	0101	0303	0202	0202	0404	0404	0101	0404	0303	0303	0204	0202	0303	0404	0404	0101	0202	0202	0303	0303	0303	0101	0202	0303	0202	0404	0303	0203	0404	0101	0202	0404	0303	0203	0404	0404	0101	0202	0202	0404	0101	0101	0202	0303	0404	0303	0204	0303	0404	0202	0101	0303	0303	0404	0404	0303	0404	0404	0404	0303	0202	0101	0202	0101	0404	0303	0202	0404	0101	0303	0202	0303	0104	0303	0404	0202	0303	0104	0103	0101	0102	0304	0404	0202	0404	0303	0101	0303	0101	0303	0103	0101	0202	0101	0000	0404	0202	0104	0304	0303	0204	0101	0303	0303	0303	0101	0303	0202	0202	0404	0000	0204	0303	0202	0303	0303	0202	0404	0303	0303	0101	0000	0404	0102	0303	0404	0101	0304	0101	0202	0000	0404	0202	0404	0303	0303	0303	0303	0404	0202	0103	0101	0404	0303	0404	0202	0303	0303	0101	0000	0101	0303	0202	0101	0303	0000	0101	0304	0000	0404	0101	0101	0303	0203	0101	0202	0303	0203	0303	0104	0303	0303	0202	0202	0404	0303	0303	0303	0202	0303	0101	0000	0101	0204	0101	0404	0101	0303	0202	0101	0303	0202	0203	0202	0202	0101	0404	0303	0404	0404	0404	0101	0303	0202	0404	0101	0303	0404	0101	0103	0303	0202	0204	0204	0202	0202	0202	0303	0404	0303	0404	0202	0101	0404	0404	0404	0101	0202	0404	0202	0202	0101	0303	0303	0202	0404	0101	0202	0103	0103	0303	0202	0404	0303	0303	0404	0303	0404	0101	0303	0202	0202	0303	0202	0202	0202	0303	0303	0101	0101	0103	0404	0303	0204	0202	0404	0202	0404	0202	0101	0204	0202	0404	0404	0404	0101	0303	0101	0101	0404	0103	0404	0000	0101	0101	0303	0303	0101	0303	0202	0404	0202	0101	0101	0202	0101	0103	0101	0303	0303	0000	0202	0303	0303	0203	0101	0404	0303	0104	0202	0303	0101	0303	0101	0303	0303	0202	0303	0303	0101	0303	0000	0101	0303	0303	0404	0202	0303	0202	0404	0303	0101	0303	0303	0303	0203	0202	0101	0000	0102	0204	0202	0202	0303	0303	0404	0204	0404	0101	0101	0203	0101	0303	0404	0404	0101	0404	0303	0103	0202	0101	0101	0404	0101	0202	0101	0303	0303	0101	0303	0404	0101	0404	0203	0404	0303	0102	0202	0303	0000	0101	0303	0202	0103	0304	0404	0204	0404	0202	0101	0404	0404	0204	0202	0202	0404	0101	0101	0202	0103	0203	0303	0404	0202	0202	0101	0101	0101	0404	0404	0404	0404	0404	0202	0101	0101	0404	0404	0202	0202	0303	0101	0303	0303	0303	0202	0404	0404	0202	0303	0303	0404	0202	0303	0202	0202	0202	0101	0101	0303	0101	0204	0303	0404	0101	0303	0204	0304	0303	0204	0404	0404	0101	0101	0404	0000	0404	0303	0303	0303	0202	0404	0404	0104	0101	0303	0000	0101	0202	0303	0303	0304	0303	0404	0202	0202	0202	0303	0404	0303	0102	0404	0404	0303	0202	0101	0404	0202	0101	0101	0202	0202	0204	0203	0101	0404	0202	0101	0101	0101	0404	0404	0303	0204	0202	0404	0202	0303	0303	0000	0103	0304	0303	0102	0202	0203	0202	0202	0102	0102	0303	0303	0303	0101	0303	0103	0404	0101	0101	0101	0303	0202	0000	0202	0101	0202	0101	0101	0202	0202	0404	0404	0404	0101	0101	0000	0202	0101	0404	0203	0000	0404	0101	0202	0103	0404	0103	0303	0101	0101	0404	0202	0101	0404	0404	0303	0404	0404	0103	0404	0404	0202	0202	0101	0000	0404	0303	0000	0303	0202	0202	0202	0404	0101	0303	0202	0303	0101	0103	0404	0303	0202	0202	0101	0202	0404	0404	0202	0303	0101	0202	0202	0103	0202	0204	0101	0202	0101	0303	0103	0202	0404	0404	0404	0404	0202	0101	0101	0303	0303	0303	0404	0303	0202	0303	0000	0101	0303	0101	0202	0101	0202	0303	0101	0202	0404	0303	0202	0404	0303	0000	0202	0202	0101	0303	0101	0202	0303	0204	0303	0202	0404	0303	0103	0303	0404	0404	0304	0202	0303	0404	0303	0000	0404	0404	0202	0303	0202	0202	0102	0303	0204	0202	0101	0404	0202	0202	0202	0101	0103	0303	0101	0204	0202	0404	0304	0202	0303	0404	0303	0404	0102	0202	0202	0101	0101	0101	0404	0101	0202	0101	0103	0404	0202	0404	0202	0303	0101	0202	0303	0404	0101	0303	0202	0303	0303	0202	0404	0202	0404	0303	0103	0101	0202	0202	0101	0101	0101	0202	0202	0103	0202	0202	0303	0404	0101	0404	0303	0202	0303	0202	0000	0303	0303	0204	0202	0404	0202	0102	0202	0101	0303	0303	0101	0404	0202	0101	0101	0202	0303	0202	0202	0202	0404	0101	0303	0303	0404	0101	0303	0101	0404	0204	0202	0102	0202	0303	0303	0404	0202	0404	0404	0101	0101	0303	0404	0404	0303	0202	0103	0101	0101	0202	0404	0202	0303	0303	0202	0202	0202	0202	0202	0202	0103	0303	0202	0202	0303	0202	0303	0404	0303	0202	0404	0202	0202	0103	0101	0202	0404	0202	0202	0204	0101	0303	0202	0202	0101	0303	0103	0202	0000	0202	0103	0101	0202	0404	0102	0303	0303	0202	0101	0303	0204	0202	0404	0404	0000	0304	0104	0103	0404	0404	0101	0101	0303	0203	0101	0303	0101	0303	0101	0404	0104	0203	0203	0204	0202	0202	0202	0202	0303	0303	0202	0303	0303	0101	0000	0303	0101	0204	0404	0101	0404	0101	0101	0404	0404	0202	0202	0404	0404	0101	0202	0303	0101	0101	0404	0303	0101	0101	0303	0202	0404	0102	0202	0304	0303	0101	0404	0303	0103	0101	0203	0103	0202	0404	0101	0303	0101	0102	0101	0303	0202	0101	0303	0404	0303	0404	0101	0303	0202	0202	0202	0202	0202	0304	0000	0303	0404	0303	0202	0202	0303	0303	0102	0101	0303	0104	0303	0103	0303	0404	0303	0303	0404	0303	0404	0101	0303	0303	0404	0303	0303	0404	0000	0101	0000	0103	0202	0303	0202	0303	0101	0303	0303	0404	0404	0404	0202	0202	0404	0202	0101	0202	0303	0101	0202	0303	0303	0303	0404	0303	0404	0303	0303	0202	0101	0404	0303	0303	0303	0404	0202	0303	0202	0000	0404	0303	0000	0303	0404	0404	0203	0101	0101	0404	0202	0101	0404	0101	0202	0303	0404	0303	0404	0303	0103	0202	0101	0101	0202	0404	0202	0000	0202	0404	0404	0404	0202	0404	0203	0303	0303	0303	0204	0202	0303	0404	0202	0404	0202	0204	0303	0202	0303	0303	0303	0404	0404	0303	0202	0101	0202	0202	0101	0303	0303	0202	0404	0303	0303	0102	0102	0404	0101	0202	0404	0000	0101	0202	0202	0202	0101	0404	0203	0404	0303	0104	0202	0202	0000	0101	0202	0303	0404	0303	0101	0404	0204	0202	0303	0202	0303	0202	0404	0202	0202	0202	0202	0303	0303	0202	0101	0303	0202	0202	0202	0303	0303	0303	0103	0303	0202	0404	0204	0303	0303	0101	0101	0303	0303	0404	0404	0404	0202	0404	0303	0103	0204	0202	0202	0202	0303	0204	0101	0404	0202	0101	0204	0404	0202	0404	0101	0404	0404	0303	0404	0303	0101	0101	0202	0404	0303	0404	0303	0303	0404	0101	0404	0000	0404	0204	0101	0404	0404	0303	0101	0202	0101	0202	0203	0101	0404	0404	0101	0303	0101	0101	0404	0101	0404	0101	0202	0404	0303	0101	0404	0000	0202	0204	0303	0404	0303	0101	0303	0304	0202	0202	0202	0102	0000	0101	0202	0202	0202	0202	0101	0202	0202	0202	0202	0101	0101	0203	0204	0404	0101	0404	0303	0102	0404	0404	0303	0000	0101	0101	0303	0404	0104	0202	0202	0101	0204	0303	0203	0404	0303	0303	0303	0101	0404	0303	0101	0101	0202	0202	0101	0404	0202	0404	0202	0404	0000	0102	0303	0404	0104	0303	0202	0101	0202	0303	0202	0404	0000	0303	0404	0202	0202	0101	0404	0202	0101	0202	0303	0101	0103	0404	0101	0202	0101	0404	0404	0102	0103	0101	0303	0101	0202	0303	0303	0303	0202	0303	0202	0202	0202	0303	0101	0404	0202	0202	0303	0404	0202	0102	0404	0103	0101	0101	0404	0404	0404	0101	0101	0303	0202	0101	0404	0202	0303	0404	0101	0202	0303	0303	0303	0202	0303	0404	0202	0303	0202	0202	0303	0101	0101	0404	0202	0101	0303	0101	0101	0101	0303	0202	0202	0303	0101	0404	0104	0103	0303	0404	0103	0303	0404	0303	0000	0202	0101	0404	0304	0104	0404	0101	0101	0303	0303	0404	0304	0404	0303	0303	0303	0204	0202	0103	0404	0202	0404	0202	0202	0303	0202	0303	0101	0404	0204	0104	0404	0104	0202	0404	0102	0303	0203	0202	0404	0303	0304	0404	0404	0404	0303	0303	0202	0303	0303	0202	0101	0404	0202	0303	0303	0103	0000	0202	0202	0404	0303	0000	0101	0000	0202	0303	0303	0103	0303	0102	0303	0202	0303	0204	0000	0101	0202	0103	0202	0303	0202	0303	0303	0303	0101	0101	0202	0102	0204	0404	0202	0101	0202	0202	0202	0404	0202	0203	0101	0101	0202	0303	0303	0404	0404	0404	0303	0404	0404	0202	0404	0101	0101	0101	0202	0101	0202	0303	0202	0303	0000	0202	0404	0101	0202	0202	0404	0202	0303	0404	0303	0404	0203	0303	0101	0404	0101	0202	0303	0202	0103	0101	0303	0101	0202	0104	0101	0404	0404	0304	0102	0303	0404	0101	0303	0101	0102	0404	0202	0204	0404	0101	0101	0202	0202	0000	0202	0404	0304	0202	0303	0202	0304	0103	0404	0000	0101	0303	0103	0202	0101	0404	0203	0202	0101	0303	0104	0101	0303	0304	0202	0202	0404	0101	0404	0303	0202	0303	0101	0303	0303	0303	0101	0303	0202	0202	0303	0304	0101	0404	0303	0303	0202	0303	0303	0101	0102	0404	0101	0303	0404	0204	0202	0304	0303	0404	0000	0404	0104	0202	0104	0404	0000	0202	0303	0202	0304	0103	0303	0303	0202	0000	0202	0404	0202	0103	0202	0101	0101	0103	0303	0404	0104	0404	0000	0303	0101	0303	0303	0101	0101	0303	0101	0303	0101	0202	0102	0303	0404	0404	0202	0202	0101	0404	0304	0303	0303	0202	0101	0204	0303	0101	0204	0104	0303	0303	0103	0202	0202	0202	0202	0101	0303	0202	0404	0202	0202	0303	0303	0303	0202	0202	0202	0202	0404	0202	0202	0202	0404	0103	0404	0202	0204	0202	0303	0101	0404	0101	0303	0404	0303	0202	0303	0202	0202	0304	0303	0303	0303	0404	0204	0101	0404	0101	0202	0202	0404	0202	0303	0303	0303	0303	0202	0303	0202	0303	0404	0404	0202	0404	0202	0404	0202	0202	0101	0202	0303	0303	0103	0202	0202	0101	0202	0101	0303	0303	0303	0303	0202	0000	0101	0202	0101	0303	0101	0303	0101	0303	0404	0202	0202	0404	0303	0103	0404	0101	0101	0404	0404	0101	0303	0303	0404	0202	0000	0202	0202	0203	0303	0404	0404	0000	0101	0404	0303	0303	0404	0404	0202	0404	0303	0103	0404	0101	0203	0101	0202	0404	0204	0202	0202	0202	0102	0101	0202	0102	0202	0202	0303	0202	0404	0202	0303	0202	0303	0404	0303	0103	0303	0101	0303	0303	0202	0202	0202	0404	0202	0202	0303	0303	0303	0404	0303	0101	0101	0101	0000	0101	0303	0202	0303	0404	0000	0404	0101	0304	0303	0000	0202	0404	0303	0202	0103	0202	0404	0303	0303	0202	0202	0202	0104	0101	0303	0303	0204	0203	0404	0202	0202	0303	0404	0101	0303	0303	0202	0303	0303	0202	0101	0101	0104	0202	0404	0303	0303	0101	0103	0303	0000	0103	0102	0404	0202	0404	0404	0000	0404	0404	0303	0203	0404	0101	0303	0303	0104	0202	0202	0101	0202	0303	0303	0101	0000	0404	0000	0303	0101	0102	0202	0202	0202	0202	0404	0404	0303	0000	0404	0404	0102	0404	0202	0202	0101	0202	0404	0103	0202	0303	0204	0102	0303	0303	0303	0202	0202	0101	0303	0202	0202	0203	0202	0404	0202	0404	0404	0202	0101	0101	0303	0303	0101	0303	0204	0202	0202	0404	0404	0404	0303	0303	0404	0202	0404	0404	0202	0101	0104	0303	0202	0102	0202	0404	0303	0101	0101	0101	0101	0000	0303	0202	0000	0103	0404	0303	0303	0000	0101	0203	0101	0101	0404	0303	0202	0101	0303	0303	0101	0102	0203	0303	0404	0101	0202	0404	0202	0101	0202	0404	0303	0202	0404	0303	0303	0303	0202	0303	0303	0303	0202	0202	0303	0303	0303	0303	0204	0303	0303	0404	0101	0202	0202	0303	0202	0101	0102	0101	0303	0204	0101	0202	0202	0202	0101	0202	0101	0202	0404	0404	0101	0101	0101	0404	0202	0101	0202	0404	0303	0404	0303	0000	0303	0303	0101	0101	0202	0202	0202	0202	0101	0202	0303	0000	0303	0102	0202	0303	0404	0404	0404	0202	0101	0404	0404	0103	0304	0404	0101	0202	0303	0101	0101	0303	0303	0202	0202	0404	0101	0102	0102	0101	0404	0404	0404	0404	0202	0303	0202	0303	0202	0203	0404	0304	0101	0404	0404	0101	0303	0202	0404	0202	0303	0303	0303	0404	0202	0404	0202	0000	0404	0000	0404	0202	0303	0203	0304	0202	0104	0202	0202	0101	0202	0404	0303	0101	0303	0101	0101	0404	0202	0303	0303	0202	0104	0404	0404	0303	0101	0204	0202	0404	0202	0101	0303	0202	0101	0303	0303	0202	0202	0303	0202	0202	0303	0404	0303	0101	0303	0202	0101	0101	0303	0404	0404	0404	0202	0303	0103	0202	0303	0303	0202	0303	0104	0303	0404	0404	0404	0404	0202	0404	0202	0303	0404	0303	0101	0202	0404	0101	0404	0103	0202	0404	0303	0303	0204	0202	0404	0303	0101	0404	0202	0404	0404	0202	0202	0202	0303	0202	0303	0101	0101	0103	0202	0304	0202	0404	0404	0102	0101	0404	0303	0404	0303	0202	0404	0404	0101	0103	0202	0202	0404	0103	0101	0404	0303	0404	0202	0303	0101	0101	0202	0404	0303	0101	0304	0101	0404	0404	0101	0101	0303	0101	0000	0202	0404	0101	0202	0404	0202	0404	0404	0000	0202	0404	0404	0202	0204	0202	0203	0404	0303	0202	0303	0303	0404	0101	0303	0204	0101	0103	0303	0202	0202	0303	0303	0101	0101	0303	0404	0202	0202	0101	0404	0202	0303	0101	0404	0202	0303	0204	0404	0404	0101	0404	0404	0303	0404	0303	0404	0202	0101	0404	0303	0303	0404	0202	0303	0101	0404	0202	0303	0303	0303	0404	0101	0202	0101	0303	0101	0101	0202	0202	0404	0404	0303	0203	0404	0303	0101	0101	0104	0101	0303	0303	0202	0303	0303	0202	0303	0202	0404	0202	0202	0303	0202	0303	0303	0202	0303	0204	0404	0303	0303	0101	0404	0202	0303	0404	0204	0303	0404	0303	0101	0404	0101	0202	0101	0202	0202	0101	0000	0202	0101	0404	0303	0404	0404	0304	0202	0404	0303	0103	0404	0404	0202	0404	0202	0304	0404	0303	0404	0404	0303	0303	0404	0101	0404	0404	0101	0101	0303	0404	0202	0103	0404	0404	0303	0404	0303	0202	0101	0303	0202	0303	0202	0101	0404	0303	0303	0303	0303	0202	0202	0101	0202	0303	0101	0202	0101	0303	0101	0202	0202	0404	0101	0202	0404	0404	0404	0304	0404	0101	0404	0202	0202	0303	0101	0404	0303	0404	0101	0202	0103	0304	0404	0101	0101	0404	0404	0103	0404	0303	0303	0404	0202	0303	0202	0202	0000	0404	0202	0404	0202	0303	0303	0404	0303	0202	0404	0303	0303	0202	0404	0303	0202	0404	0202	0404	0102	0303	0404	0303	0103	0101	0101	0202	0404	0202	0000	0202	0404	0101	0103	0404	0202	0303	0303	0101	0101	0303	0103	0103	0303	0101	0202	0101	0101	0103	0101	0203	0303	0000	0304	0303	0303	0101	0404	0404	0101	0303	0203	0103	0202	0303	0202	0101	0303	0103	0202	0303	0202	0303	0202	0404	0101	0202	0303	0203	0204	0303	0303	0404	0000	0101	0404	0304	0404	0303	0303	0303	0303	0303	0103	0000	0404	0202	0202	0101	0101	0202	0202	0303	0404	0101	0000	0101	0202	0203	0101	0202	0202	0404	0404	0202	0202	0404	0101	0303	0203	0202	0404	0101	0101	0303	0202	0303	0303	0103	0202	0204	0202	0404	0303	0202	0303	0202	0101	0202	0404	0404	0404	0303	0303	0000	0303	0404	0202	0202	0202	0101	0303	0202	0303	0404	0303	0303	0101	0203	0404	0000	0404	0103	0404	0404	0101	0202	0103	0202	0202	0101	0303	0202	0202	0101	0404	0103	0202	0204	0303	0202	0102	0204	0202	0202	0103	0404	0102	0202	0404	0404	0404	0404	0101	0303	0303	0202	0303	0202	0101	0404	0404	0303	0404	0104	0101	0101	0404	0303	0202	0303	0303	0303	0404	0101	0101	0202	0303	0404	0404	0204	0101	0303	0202	0303	0101	0404	0202	0101	0202	0404	0303	0101	0304	0101	0303	0303	0202	0404	0101	0303	0303	0304	0202	0404	0101	0404	0000	0404	0304	0303	0202	0000	0202	0101	0303	0102	0202	0202	0000	0202	0404	0202	0304	0404	0303	0202	0202	0203	0101	0101	0303	0404	0202	0303	0202	0202	0101	0101	0303	0404	0303	0404	0202	0303	0404	0101	0000	0101	0202	0404	0103	0101	0404	0303	0303	0202	0404	0404	0202	0101	0000	0204	0303	0202	0404	0202	0202	0204	0303	0303	0303	0404	0303	0303	0101	0202	0101	0404	0404	0404	0202	0404	0202	0404	0203	0204	0101	0303	0404	0304	0303	0202	0101	0303	0303	0404	0404	0404	0101	0101	0202	0303	0404	0101	0303	0202	0304	0204	0202	0303	0202	0202	0202	0202	0102	0304	0303	0303	0202	0404	0202	0101	0303	0303	0303	0202	0101	0303	0404	0404	0202	0101	0103	0404	0303	0202	0303	0303	0303	0404	0404	0101	0303	0404	0404	0101	0202	0101	0101	0101	0303	0303	0304	0103	0202	0303	0303	0404	0202	0404	0304	0101	0202	0204	0203	0202	0303	0202	0101	0202	0101	0104	0202	0101	0101	0404	0202	0202	0204	0404	0404	0202	0303	0202	0101	0202	0303	0203	0202	0204	0404	0303	0304	0202	0101	0303	0202	0303	0101	0303	0101	0101	0404	0101	0202	0000	0000	0000	0202	0404	0303	0404	0404	0101	0204	0303	0303	0202	0303	0204	0101	0202	0202	0404	0101	0202	0404	0303	0304	0404	0103	0202	0101	0303	0101	0303	0101	0000	0404	0304	0103	0202	0202	0303	0202	0303	0303	0303	0303	0101	0303	0404	0101	0202	0202	0103	0404	0101	0101	0404	0303	0303	0303	0101	0101	0404	0202	0404	0404	0202	0101	0404	0303	0404	0304	0202	0101	0101	0202	0101	0202	0101	0303	0000	0203	0303	0303	0303	0404	0202	0202	0303	0404	0202	0303	0404	0404	0202	0303	0202	0202	0203	0303	0101	0404	0202	0404	0404	0404	0202	0101	0404	0202	0303	0101	0404	0202	0303	0202	0404	0303	0404	0404	0404	0101	0202	0303	0101	0000	0404	0404	0404	0101	0202	0404	0303	0103	0000	0303	0404	0202	0404	0101	0404	0000	0000	0000	0303	0202	0404	0404	0303	0404	0202	0303	0202	0202	0101	0202	0101	0303	0202	0303	0202	0101	0202	0303	0404	0202	0202	0000	0303	0303	0304	0202	0101	0303	0101	0000	0404	0204	0404	0104	0404	0404	0202	0202	0101	0202	0404	0204	0303	0202	0303	0000	0101	0303	0202	0101	0303	0404	0101	0404	0101	0101	0404	0000	0404	0103	0101	0101	0303	0303	0101	0404	0404	0202	0203	0404	0202	0202	0404	0303	0202	0404	0404	0102	0202	0101	0202	0202	0202	0404	0303	0303	0101	0202	0202	0101	0202	0303	0101	0202	0202	0101	0303	0303	0000	0404	0202	0202	0303	0303	0404	0404	0202	0303	0202	0303	0202	0404	0303	0202	0104	0404	0404	0404	0404	0101	0303	0101	0202	0303	0303	0203	0303	0204	0303	0101	0303	0303	0102	0304	0102	0101	0404	0202	0202	0202	0202	0202	0303	0204	0101	0303	0202	0202	0404	0101	0103	0202	0202	0303	0404	0303	0101	0101	0404	0404	0404	0101	0404	0203	0303	0101	0101	0303	0303	0104	0101	0102	0101	0303	0303	0202	0303	0204	0000	0101	0404	0101	0101	0202	0202	0202	0202	0202	0101	0203	0203	0202	0404	0303	0202	0202	0101	0404	0202	0303	0404	0202	0202	0404	0101	0404	0000	0303	0000	0303	0202	0404	0101	0000	0204	0101	0202	0303	0101	0303	0404	0404	0202	0202	0303	0404	0303	0101	0101	0202	0103	0202	0101	0103	0203	0404	0404	0404	0101	0204	0101	0101	0404	0202	0101	0101	0101	0303	0404	0204	0404	0103	0303	0103	0303	0303	0404	0404	0303	0303	0404	0103	0404	0404	0101	0101	0202	0101	0102	0202	0303	0101	0404	0303	0203	0303	0404	0303	0404	0303	0203	0202	0404	0404	0202	0000	0101	0101	0101	0404	0000	0202	0000	0404	0102	0303	0101	0303	0000	0101	0404	0303	0303	0202	0202	0404	0303	0202	0202	0404	0303	0303	0101	0202	0404	0404	0101	0303	0303	0202	0101	0303	0202	0303	0202	0303	0404	0404	0404	0101	0101	0303	0101	0404	0202	0303	0404	0101	0202	0202	0202	0202	0404	0303	0101	0404	0101	0202	0202	0404	0303	0303	0404	0101	0000	0303	0101	0303	0203	0202	0101	0101	0303	0101	0404	0303	0202	0303	0101	0404	0000	0102	0202	0101	0202	0101	0101	0404	0101	0202	0303	0303	0101	0404	0202	0103	0303	0104	0303	0101	0303	0404	0303	0204	0202	0202	0101	0202	0101	0303	0101	0202	0202	0202	0303	0000	0101	0203	0101	0101	0404	0202	0101	0101	0404	0303	0202	0104	0101	0101	0303	0303	0000	0101	0101	0304	0404	0303	0303	0303	0101	0303	0202	0202	0204	0404	0202	0404	0303	0101	0404	0404	0202	0404	0404	0202	0303	0103	0103	0303	0202	0303	0202	0103	0202	0303	0202	0404	0202	0303	0101	0303	0101	0303	0303	0303	0203	0303	0202	0202	0204	0204	0202	0204	0404	0303	0101	0404	0202	0101	0404	0202	0404	0304	0202	0303	0202	0101	0202	0404	0404	0101	0101	0303	0304	0202	0404	0404	0404	0103	0303	0404	0303	0202	0101	0303	0404	0202	0101	0202	0303	0303	0204	0101	0000	0303	0202	0000	0202	0101	0101	0303	0101	0303	0101	0101	0404	0000	0404	0404	0202	0303	0102	0404	0101	0303	0104	0303	0404	0404	0202	0101	0202	0101	0404	0404	0303	0203	0202	0404	0404	0202	0101	0202	0303	0202	0101	0202	0203	0303	0202	0303	0000	0202	0202	0204	0202	0404	0101	0303	0202	0303	0303	0202	0101	0303	0404	0404	0101	0101	0303	0101	0203	0000	0404	0303	0404	0101	0404	0304	0000	0101	0404	0101	0304	0303	0303	0202	0404	0303	0404	0404	0202	0202	0101	0101	0303	0404	0101	0303	0102	0303	0303	0000	0303	0101	0303	0304	0101	0202	0303	0303	0000	0202	0101	0404	0303	0000	0404	0203	0404	0303	0101	0103	0202	0303	0202	0202	0101	0303	0202	0101	0404	0303	0101	0303	0404	0101	0303	0303	0102	0303	0202	0202	0404	0101	0202	0404	0202	0303	0303	0303	0404	0303	0101	0202	0101	0202	0202	0101	0303	0101	0202	0303	0303	0202	0202	0304	0202	0101	0101	0404	0404	0202	0202	0202	0404	0101	0404	0202	0202	0101	0202	0202	0303	0101	0101	0303	0404	0303	0304	0303	0103	0303	0101	0202	0404	0202	0204	0202	0303	0404	0202	0404	0404	0303	0404	0101	0202	0303	0404	0303	0101	0101	0101	0101	0404	0404	0202	0101	0404	0404	0303	0404	0404	0303	0101	0303	0404	0202	0202	0101	0202	0303	0202	0103	0101	0101	0202	0101	0303	0303	0202	0303	0303	0303	0304	0101	0202	0404	0404	0101	0404	0202	0404	0101	0101	0303	0202	0204	0202	0303	0404	0202	0303	0101	0101	0202	0202	0101	0101	0404	0303	0202	0202	0303	0202	0303	0404	0203	0404	0303	0202	0202	0000	0202	0404	0404	0101	0104	0202	0303	0202	0202	0202	0101	0202	0202	0202	0202	0101	0404	0303	0404	0202	0103	0404	0202	0101	0204	0202	0202	0202	0101	0303	0404	0303	0202	0202	0204	0101	0203	0202	0303	0404	0202	0202	0101	0202	0303	0404	0102	0404	0101	0101	0404	0404	0303	0404	0202	0202	0202	0102	0303	0404	0303	0303	0303	0404	0101	0303	0404	0303	0101	0202	0103	0404	0404	0202	0303	0204	0303	0202	0101	0303	0202	0101	0303	0204	0101	0202	0303	0104	0202	0101	0101	0303	0103	0202	0404	0404	0101	0202	0404	0404	0000	0202	0202	0101	0303	0202	0202	0303	0101	0202	0303	0104	0404	0101	0304	0101	0202	0202	0101	0404	0404	0101	0202	0303	0000	0202	0202	0202	0202	0303	0202	0304	0404	0303	0404	0303	0102	0303	0303	0202	0404	0103	0303	0404	0102	0101	0101	0204	0101	0204	0202	0101	0101	0101	0303	0000	0404	0404	0202	0303	0101	0202	0203	0303	0101	0404	0101	0101	0101	0303	0101	0101	0103	0404	0101	0202	0202	0303	0303	0202	0202	0404	0404	0204	0404	0303	0202	0202	0303	0303	0303	0303	0202	0103	0404	0101	0303	0202	0202	0303	0404	0404	0101	0101	0101	0404	0202	0303	0203	0202	0102	0103	0101	0202	0303	0202	0303	0404	0204	0303	0202	0404	0203	0404	0404	0202	0303	0000	0202	0404	0404	0000	0101	0101	0404	0404	0202	0204	0101	0404	0203	0101	0204	0303	0303	0303	0202	0202	0304	0101	0303	0303	0202	0303	0404	0303	0202	0404	0202	0303	0101	0104	0304	0303	0303	0101	0101	0204	0202	0101	0000	0404	0101	0404	0303	0202	0202	0202	0404	0303	0101	0202	0303	0303	0303	0404	0404	0303	0204	0303	0404	0101	0101	0101	0202	0203	0303	0404	0000	0101	0202	0404	0102	0202	0303	0102	0202	0404	0202	0404	0303	0202	0202	0203	0101	0404	0404	0101	0202	0202	0101	0101	0202	0101	0303	0202	0303	0101	0303	0202	0404	0303	0202	0404	0303	0303	0202	0303	0101	0404	0404	0202	0104	0101	0202	0404	0202	0303	0202	0404	0304	0303	0404	0204	0202	0404	0202	0101	0202	0404	0202	0203	0103	0204	0404	0202	0103	0303	0101	0204	0303	0203	0202	0202	0303	0101	0404	0303	0303	0303	0303	0303	0202	0404	0404	0203	0202	0202	0101	0303	0404	0303	0303	0303	0101	0103	0202	0303	0204	0303	0202	0203	0303	0303	0404	0202	0303	0303	0202	0404	0404	0404	0103	0404	0203	0202	0202	0000	0101	0303	0404	0404	0303	0101	0202	0101	0202	0202	0303	0202	0303	0203	0404	0101	0202	0101	0202	0303	0202	0303	0101	0202	0404	0404	0404	0202	0202	0101	0404	0101	0101	0204	0101	0303	0202	0103	0101	0203	0303	0204	0404	0303	0404	0202	0101	0303	0101	0202	0404	0303	0404	0101	0303	0303	0202	0303	0303	0404	0404	0303	0101	0202	0101	0101	0303	0101	0104	0101	0101	0303	0404	0404	0404	0202	0404	0303	0303	0101	0203	0404	0202	0101	0404	0404	0404	0101	0202	0404	0101	0203	0000	0101	0202	0404	0404	0101	0303	0101	0404	0303	0203	0404	0101	0202	0202	0404	0101	0202	0404	0101	0202	0103	0202	0101	0404	0101	0404	0303	0202	0303	0202	0303	0202	0204	0404	0101	0303	0404	0103	0204	0204	0202	0202	0101	0404	0102	0101	0404	0202	0101	0101	0202	0404	0202	0404	0000	0404	0303	0303	0303	0202	0404	0202	0202	0303	0303	0104	0404	0203	0202	0404	0202	0404	0202	0202	0404	0303	0303	0202	0202	0202	0404	0204	0404	0202	0404	0101	0303	0404	0102	0303	0303	0202	0303	0000	0202	0303	0404	0101	0404	0404	0404	0303	0404	0202	0202	0404	0303	0103	0101	0303	0303	0404	0101	0204	0404	0103	0101	0202	0303	0404	0303	0404	0103	0303	0303	0101	0101	0404	0101	0202	0000	0202	0101	0303	0404	0101	0303	0102	0202	0303	0303	0303	0101	0202	0303	0202	0404	0202	0303	0303	0000	0000	0103	0404	0202	0202	0303	0303	0101	0303	0404	0404	0404	0202	0101	0000	0202	0404	0202	0204	0101	0303	0204	0103	0202	0303	0101	0202	0101	0202	0303	0202	0103	0304	0404	0404	0404	0303	0101	0204	0202	0303	0404	0204	0404	0202	0202	0101	0202	0101	0101	0303	0303	0101	0202	0303	0404	0202	0101	0202	0204	0303	0404	0202	0303	0101	0404	0303	0303	0404	0404	0202	0303	0303	0404	0202	0404	0404	0104	0202	0303	0101	0202	0202	0303	0202	0202	0202	0202	0101	0303	0303	0303	0101	0404	0404	0000	0203	0404	0303	0404	0202	0304	0303	0101	0303	0202	0404	0203	0202	0204	0303	0303	0101	0202	0303	0303	0404	0202	0404	0101	0101	0404	0101	0102	0202	0303	0404	0202	0101	0101	0303	0101	0202	0404	0404	0101	0102	0404	0101	0101	0202	0104	0404	0404	0404	0303	0202	0404	0101	0103	0304	0000	0304	0202	0101	0202	0303	0203	0303	0101	0000	0101	0101	0101	0000	0101	0303	0202	0202	0404	0303	0101	0303	0202	0202	0404	0303	0101	0303	0101	0102	0404	0202	0000	0202	0101	0303	0202	0303	0404	0202	0303	0404	0202	0303	0000	0204	0204	0404	0303	0101	0303	0202	0101	0303	0404	0202	0101	0202	0202	0303	0404	0404	0303	0404	0101	0000	0404	0202	0101	0203	0303	0303	0404	0404	0203	0202	0101	0000	0202	0202	0303	0202	0101	0202	0101	0404	0202	0101	0000	0101	0303	0404	0303	0404	0000	0204	0303	0000	0103	0000	0101	0404	0202	0202	0404	0303	0303	0204	0202	0101	0404	0303	0101	0404	0104	0202	0000	0404	0303	0303	0202	0202	0204	0404	0202	0303	0404	0404	0202	0101	0303	0202	0404	0202	0202	0101	0303	0404	0303	0202	0202	0202	0303	0202	0303	0303	0202	0404	0404	0101	0202	0404	0303	0203	0101	0404	0103	0304	0101	0104	0101	0202	0303	0404	0103	0303	0202	0303	0303	0202	0101	0101	0404	0202	0202	0303	0101	0303	0202	0303	0202	0202	0202	0404	0103	0303	0404	0303	0000	0102	0202	0101	0404	0202	0404	0303	0303	0000	0101	0101	0202	0101	0404	0404	0103	0101	0101	0101	0101	0101	0101	0202	0404	0202	0204	0404	0303	0101	0202	0101	0103	0202	0303	0404	0404	0202	0202	0000	0202	0202	0404	0202	0101	0404	0404	0303	0202	0202	0303	0202	0101	0303	0202	0304	0101	0000	0404	0101	0202	0103	0303	0404	0202	0202	0101	0202	0103	0202	0303	0404	0101	0202	0202	0404	0203	0000	0404	0404	0404	0404	0303	0101	0303	0202	0202	0202	0404	0101	0303	0303	0303	0202	0101	0404	0101	0101	0404	0304	0404	0304	0202	0101	0202	0202	0404	0000	0202	0202	0202	0101	0404	0303	0303	0303	0303	0202	0101	0103	0303	0404	0202	0204	0404	0404	0303	0303	0103	0404	0101	0303	0202	0404	0404	0101	0101	0202	0303	0404	0303	0101	0202	0303	0000	0404	0303	0101	0000	0202	0202	0303	0303	0303	0000	0303	0102	0202	0303	0101	0202	0203	0204	0101	0303	0000	0101	0404	0303	0101	0303	0101	0303	0303	0303	0101	0404	0101	0303	0303	0303	0101	0303	0303	0404	0404	0101	0101	0303	0404	0303	0303	0404	0404	0202	0404	0000	0202	0202	0203	0404	0202	0102	0202	0404	0404	0303	0204	0101	0404	0404	0303	0303	0202	0303	0303	0404	0404	0101	0101	0404	0303	0202	0202	0103	0101	0202	0303	0101	0404	0404	0101	0303	0404	0202	0202	0303	0101	0303	0101	0404	0203	0101	0202	0101	0202	0202	0101	0303	0404	0101	0303	0202	0404	0303	0303	0101	0404	0404	0202	0404	0404	0101	0101	0303	0202	0103	0202	0202	0202	0404	0101	0404	0101	0202	0000	0304	0404	0101	0202	0404	0404	0101	0404	0202	0404	0101	0303	0404	0204	0104	0101	0303	0303	0404	0101	0404	0303	0303	0303	0404	0404	0101	0303	0404	0101	0101	0202	0000	0202	0303	0404	0202	0404	0303	0404	0101	0101	0202	0203	0202	0202	0303	0202	0103	0303	0303	0202	0303	0202	0202	0202	0202	0303	0101	0101	0404	0303	0202	0103	0103	0202	0404	0101	0404	0303	0404	0202	0102	0303	0202	0202	0101	0202	0202	0202	0304	0404	0101	0204	0304	0303	0303	0202	0303	0303	0404	0202	0101	0404	0202	0202	0404	0101	0404	0202	0404	0404	0203	0202	0404	0404	0202	0103	0101	0202	0101	0202	0404	0000	0404	0404	0303	0303	0202	0000	0404	0101	0202	0404	0303	0303	0202	0404	0202	0101	0000	0202	0404	0204	0404	0303	0202	0303	0404	0404	0202	0303	0101	0202	0404	0404	0303	0303	0404	0202	0303	0202	0101	0101	0303	0404	0204	0101	0102	0102	0101	0104	0101	0101	0202	0303	0101	0000	0202	0303	0303	0202	0303	0202	0202	0202	0404	0202	0404	0404	0404	0202	0101	0101	0202	0303	0204	0101	0303	0202	0101	0104	0304	0303	0404	0303	0303	0303	0104	0303	0303	0101	0304	0303	0404	0204	0101	0404	0303	0303	0202	0101	0101	0104	0303	0303	0101	0404	0101	0101	0202	0303	0404	0303	0404	0202	0303	0101	0303	0101	0404	0404	0404	0101	0303	0101	0404	0303	0404	0202	0101	0101	0303	0303	0303	0202	0404	0303	0303	0404	0102	0404	0303	0202	0202	0303	0303	0202	0202	0204	0202	0202	0303	0101	0404	0202	0101	0101	0303	0303	0404	0404	0101	0404	0303	0303	0101	0101	0303	0404	0101	0404	0101	0202	0303	0101	0303	0202	0202	0102	0303	0303	0303	0404	0404	0202	0404	0404	0101	0101	0101	0303	0303	0404	0404	0303	0202	0101	0404	0202	0303	0202	0202	0303	0202	0202	0101	0404	0101	0202	0404	0303	0303	0303	0202	0202	0202	0303	0304	0104	0202	0202	0000	0202	0303	0202	0303	0404	0204	0202	0202	0000	0404	0404	0101	0303	0303	0303	0101	0303	0202	0102	0303	0202	0303	0404	0303	0202	0202	0202	0101	0304	0404	0303	0202	0303	0202	0404	0202	0101	0303	0202	0202	0303	0202	0404	0101	0000	0202	0303	0202	0103	0202	0404	0404	0303	0101	0202	0303	0404	0101	0404	0303	0303	0101	0303	0101	0303	0404	0404	0202	0202	0303	0202	0303	0202	0104	0202	0404	0101	0101	0000	0303	0202	0303	0202	0000	0303	0202	0101	0303	0204	0404	0202	0404	0101	0303	0101	0202	0404	0202	0404	0303	0303	0101	0202	0202	0101	0202	0303	0303	0202	0101	0101	0202	0404	0404	0202	0303	0101	0303	0101	0101	0303	0404	0303	0101	0202	0303	0303	0404	0303	0404	0101	0101	0303	0303	0303	0303	0000	0303	0404	0101	0102	0202	0101	0303	0303	0304	0103	0404	0202	0103	0202	0404	0404	0202	0303	0202	0303	0202	0404	0202	0202	0303	0404	0202	0103	0404	0202	0202	0101	0303	0101	0101	0101	0404	0303	0303	0404	0101	0104	0404	0101	0303	0404	0404	0303	0102	0404	0202	0303	0202	0202	0303	0303	0204	0202	0101	0202	0202	0202	0203	0303	0303	0000	0101	0404	0303	0202	0202	0404	0404	0303	0303	0202	0404	0202	0404	0203	0101	0202	0101	0202	0202	0303	0101	0303	0404	0101	0202	0404	0103	0203	0303	0303	0202	0202	0101	0202	0404	0304	0202	0101	0404	0204	0202	0101	0101	0404	0404	0202	0303	0101	0303	0101	0303	0101	0303	0404	0404	0101	0303	0101	0101	0202	0303	0101	0303	0303	0202	0404	0404	0102	0202	0404	0404	0404	0101	0101	0101	0303	0000	0404	0204	0303	0404	0202	0303	0103	0303	0404	0303	0103	0404	0102	0404	0303	0101	0404	0101	0303	0202	0404	0202	0404	0101	0404	0303	0101	0101	0000	0202	0303	0101	0102	0202	0303	0101	0404	0303	0303	0101	0303	0303	0000	0202	0202	0202	0202	0202	0103	0102	0101	0101	0202	0303	0303	0303	0202	0204	0404	0303	0303	0101	0304	0101	0203	0103	0303	0101	0202	0303	0404	0202	0202	0101	0303	0202	0202	0202	0000	0203	0204	0303	0202	0303	0404	0203	0000	0303	0104	0101	0103	0404	0103	0303	0202	0101	0104	0303	0202	0202	0101	0404	0204	0101	0203	0202	0303	0104	0202	0202	0303	0101	0303	0103	0202	0202	0101	0101	0204	0204	0404	0202	0202	0202	0404	0404	0202	0404	0303	0303	0202	0101	0303	0404	0404	0303	0202	0101	0404	0202	0202	0303	0101	0303	0202	0303	0303	0404	0303	0303	0202	0202	0404	0404	0202	0202	0404	0101	0202	0404	0101	0404	0303	0202	0304	0202	0202	0101	0303	0104	0303	0101	0202	0101	0303	0101	0202	0101	0202	0102	0202	0101	0101	0404	0303	0303	0202	0303	0303	0101	0304	0204	0202	0101	0202	0303	0304	0202	0303	0202	0303	0404	0303	0101	0303	0202	0404	0101	0404	0202	0404	0303	0101	0104	0204	0101	0202	0202	0204	0404	0303	0103	0000	0202	0303	0404	0202	0404	0202	0101	0101	0202	0404	0404	0103	0404	0303	0000	0101	0101	0204	0404	0101	0404	0101	0101	0000	0101	0303	0101	0101	0203	0404	0104	0303	0303	0101	0404	0303	0303	0202	0202	0202	0303	0202	0202	0103	0303	0101	0101	0202	0203	0202	0303	0303	0000	0203	0404	0303	0204	0404	0101	0404	0303	0303	0202	0202	0202	0303	0202	0204	0404	0204	0202	0203	0404	0202	0101	0202	0101	0303	0103	0404	0404	0303	0303	0101	0101	0202	0101	0202	0103	0303	0101	0202	0101	0000	0303	0202	0404	0204	0404	0202	0303	0404	0202	0303	0303	0202	0202	0404	0202	0101	0101	0404	0303	0404	0303	0202	0202	0202	0101	0101	0303	0101	0101	0404	0202	0303	0303	0404	0101	0202	0303	0303	0202	0202	0202	0303	0103	0000	0202	0203	0101	0202	0303	0303	0404	0202	0101	0000	0202	0000	0101	0303	0303	0303	0202	0103	0101	0202	0404	0404	0303	0303	0101	0304	0303	0101	0102	0404	0404	0303	0404	0202	0101	0303	0404	0404	0303	0303	0303	0303	0101	0202	0404	0101	0202	0404	0102	0303	0404	0303	0101	0203	0303	0303	0303	0303	0202	0103	0204	0102	0104	0101	0202	0303	0202	0303	0202	0202	0000	0103	0202	0102	0404	0303	0404	0202	0202	0204	0202	0202	0303	0304	0404	0303	0202	0202	0202	0101	0404	0303	0303	0202	0101	0101	0101	0101	0101	0101	0101	0000	0404	0202	0202	0202	0103	0202	0101	0404	0404	0404	0404	0101	0101	0303	0303	0101	0202	0104	0202	0202	0101	0202	0101	0304	0101	0101	0303	0404	0303	0303	0101	0404	0303	0202	0303	0404	0202	0404	0202	0101	0101	0000	0303	0303	0303	0101	0204	0202	0303	0303	0303	0101	0404	0404	0000	0303	0202	0404	0303	0202	0404	0303	0404	0404	0304	0404	0101	0303	0404	0000	0303	0303	0404	0102	0404	0202	0202	0000	0303	0404	0103	0303	0202	0202	0303	0101	0204	0101	0202	0303	0000	0202	0303	0404	0404	0404	0202	0303	0303	0202	0303	0101	0101	0101	0202	0303	0303	0303	0000	0202	0202	0303	0103	0103	0000	0303	0202	0303	0404	0404	0303	0303	0202	0202	0101	0404	0101	0303	0303	0304	0101	0303	0303	0303	0303	0101	0303	0000	0202	0202	0404	0303	0303	0000	0000	0202	0103	0202	0304	0303	0202	0404	0104	0202	0404	0303	0303	0000	0404	0000	0101	0202	0202	0202	0101	0303	0101	0000	0303	0000	0101	0101	0202	0404	0202	0404	0202	0303	0404	0101	0303	0101	0404	0303	0101	0404	0303	0303	0303	0202	0404	0202	0204	0404	0303	0101	0102	0101	0404	0303	0303	0303	0103	0303	0202	0101	0404	0202	0101	0202	0202	0202	0102	0104	0404	0101	0101	0101	0303	0202	0303	0303	0404	0303	0404	0404	0303	0202	0303	0202	0204	0404	0202	0000	0303	0404	0203	0303	0103	0404	0303	0404	0404	0202	0303	0303	0404	0202	0404	0202	0102	0404	0303	0101	0404	0404	0404	0202	0101	0404	0303	0202	0202	0101	0103	0404	0303	0202	0404	0202	0204	0101	0303	0404	0202	0202	0202	0303	0202	0404	0303	0303	0404	0101	0404	0404	0101	0202	0404	0103	0101	0202	0202	0303	0303	0404	0303	0202	0303	0404	0303	0101	0204	0303	0303	0104	0303	0101	0404	0202	0102	0303	0204	0202	0404	0303	0404	0404	0101	0303	0303	0404	0101	0202	0202	0101	0101	0303	0101	0202	0202	0404	0404	0202	0202	0202	0404	0101	0303	0303	0101	0101	0303	0101	0303	0202	0000	0101	0404	0303	0303	0202	0101	0204	0404	0303	0101	0101	0303	0303	0404	0404	0000	0303	0404	0102	0101	0303	0303	0101	0202	0202	0404	0202	0202	0404	0203	0101	0303	0202	0404	0101	0303	0101	0101	0404	0303	0202	0202	0404	0404	0404	0202	0202	0404	0303	0202	0303	0101	0404	0404	0303	0303	0202	0303	0202	0101	0202	0303	0202	0202	0101	0101	0103	0303	0404	0304	0202	0404	0204	0303	0404	0202	0103	0202	0303	0303	0404	0202	0404	0202	0202	0101	0202	0303	0101	0303	0404	0303	0202	0404	0101	0000	0103	0101	0202	0303	0202	0101	0303	0000	0202	0303	0202	0101	0202	0202	0303	0103	0303	0101	0202	0303	0202	0404	0404	0101	0303	0202	0202	0101	0101	0404	0101	0103	0404	0103	0404	0404	0303	0404	0202	0101	0404	0303	0202	0304	0303	0101	0404	0303	0000	0404	0404	0303	0404	0303	0101	0202	0104	0202	0303	0202	0404	0000	0404	0000	0202	0404	0303	0102	0101	0202	0104	0303	0303	0303	0101	0404	0404	0303	0101	0404	0101	0303	0104	0202	0303	0303	0303	0303	0303	0202	0202	0303	0000	0303	0101	0404	0202	0101	0303	0404	0103	0303	0103	0404	0103	0404	0203	0303	0202	0101	0404	0101	0202	0303	0101	0202	0202	0101	0202	0101	0101	0202	0303	0303	0303	0303	0101	0101	0303	0404	0101	0303	0202	0101	0303	0101	0303	0101	0101	0303	0202	0101	0202	0202	0101	0101	0101	0202	0202	0202	0202	0303	0101	0303	0202	0404	0101	0101	0404	0102	0303	0202	0303	0202	0103	0303	0303	0303	0404	0404	0103	0303	0202	0000	0404	0303	0101	0202	0101	0404	0303	0303	0304	0101	0101	0404	0101	0303	0202	0202	0102	0101	0101	0202	0103	0404	0202	0202	0101	0101	0101	0404	0303	0202	0101	0303	0204	0202	0101	0103	0303	0103	0101	0303	0303	0101	0303	0000	0404	0101	0404	0404	0101	0104	0303	0303	0404	0404	0101	0202	0202	0101	0101	0101	0202	0103	0303	0101	0304	0303	0101	0000	0202	0303	0101	0101	0404	0000	0303	0404	0202	0101	0103	0404	0202	0404	0202	0101	0101	0103	0304	0303	0202	0202	0101	0404	0303	0404	0303	0303	0404	0101	0101	0303	0101	0101	0303	0303	0101	0404	0101	0101	0202	0202	0204	0303	0101	0404	0303	0101	0202	0202	0202	0101	0202	0303	0101	0202	0202	0000	0000	0000	0202	0204	0000	0202	0303	0202	0102	0202	0202	0303	0101	0101	0101	0303	0303	0404	0303	0303	0404	0202	0101	0404	0404	0303	0404	0204	0303	0202	0202	0202	0202	0303	0101	0202	0101	0202	0101	0202	0404	0303	0101	0000	0303	0101	0203	0000	0103	0404	0303	0404	0303	0304	0000	0303	0202	0202	0101	0000	0404	0000	0404	0101	0303	0101	0103	0303	0101	0404	0000	0202	0204	0103	0303	0303	0304	0303	0303	0303	0101	0404	0203	0203	0202	0404	0303	0000	0303	0303	0202	0303	0101	0303	0303	0303	0303	0303	0101	0202	0103	0101	0101	0202	0202	0303	0000	0101	0202	0202	0101	0203	0404	0202	0303	0204	0404	0204	0202	0303	0000	0101	0303	0202	0000	0303	0202	0101	0101	0101	0202	0404	0303	0202	0202	0101	0303	0404	0303	0202	0304	0103	0202	0101	0404	0303	0303	0202	0101	0202	0404	0000	0104	0204	0303	0404	0303	0303	0404	0000	0303	0404	0103	0303	0202	0404	0404	0303	0103	0000	0303	0204	0303	0103	0101	0202	0303	0101	0404	0101	0404	0303	0404	0101	0404	0101	0202	0303	0202	0404	0101	0101	0204	0404	0202	0404	0202	0202	0000	0000	0404	0303	0203	0101	0202	0202	0303	0202	0304	0303	0303	0303	0404	0101	0404	0303	0101	0303	0202	0202	0000	0102	0103	0000	0404	0202	0202	0202	0101	0101	0404	0303	0303	0404	0404	0404	0101	0404	0404	0000	0404	0303	0202	0202	0404	0202	0303	0202	0101	0101	0204	0103	0101	0202	0303	0101	0000	0202	0303	0404	0304	0000	0000	0101	0404	0303	0404	0404	0303	0101	0101	0204	0103	0000	0404	0101	0404	0101	0000	0303	0303	0202	0202	0303	0102	0202	0204	0101	0202	0101	0404	0101	0404	0202	0303	0103	0303	0104	0303	0404	0303	0202	0202	0303	0103	0101	0000	0101	0202	0404	0204	0000	0303	0303	0101	0404	0202	0404	0404	0404	0000	0204	0202	0101	0203	0303
[truncated: 2,414,797 more chars]
